# Supplementary material for: Identification of Spacer and Protospacer Sequence Requirements in the Vibrio cholerae Type I-E CRISPR/Cas System
Source: mSphere. 2020 Nov 18;5(6):e00813-20. doi: 10.1128/mSphere.00813-20 (PMC7677007; doi:10.1128/mSphere.00813-20)
Supplement: TABLE S1 [file mSphere.00813-20-st001.xls]

## Sheet: crispr_hit_overview
Supplementary Table 1: Overview of deposited V. cholerae sequences harboring the Type I-E CRISPR/Cas 28 bp repeat sequence. When available, the date of deposit, date of isolation, and location of isolation were extracted and displayed. Number of validated repeats refers to the number of repeats matching perfectly to the canonical 28 bp repeat sequence.
Accession	Description	Date of Deposit	Date of Isolation	Location of Isolation	Number of Repeats Detected	Number of Validated Repeats	Number of Mined Spacers
NZ_VMOM01000091	Vibrio cholerae strain EL2398 contig91, whole genome shotgun sequence	2019-08-03	N/A	N/A	34	31	28
NZ_KB661998	Vibrio cholerae O1 str. 95412 vco95412.contig.11, whole genome shotgun sequence	2019-11-25	1997	Mexico	34	32	30
NZ_QEDA01000043	Vibrio cholerae strain BD56 BD56_S56_L001_R1_001contig_43_consensus, whole genome shotgun sequence	2020-02-24	2013	Bangladesh: Mathbaria	45	44	42
NZ_VUAB01000081	Vibrio cholerae strain 29 contig00081, whole genome shotgun sequence	2019-09-15	2013	Russia: Elista	11	10	8
NZ_VUAB01000010	Vibrio cholerae strain 29 contig00010, whole genome shotgun sequence	2019-09-15	2013	Russia: Elista	8	6	2
NZ_VUAG01000038	Vibrio cholerae strain C197 contig00038, whole genome shotgun sequence	2019-09-15	1974	Russia: Stavropol	4	3	1
NZ_VTZZ01000021	Vibrio cholerae strain M1517 contig00021, whole genome shotgun sequence	2019-09-15	2012	Russia: Elista	24	22	20
NZ_AMBR01000036	Vibrio cholerae VC35 Contig036, whole genome shotgun sequence	2019-12-22	2004	Malaysia	8	5	4
NZ_AMBR01000007	Vibrio cholerae VC35 Contig007, whole genome shotgun sequence	2019-12-22	2004	Malaysia	14	13	11
NZ_VSGY01000042	Vibrio cholerae strain N2767 NODE_188, whole genome shotgun sequence	2019-08-27	N/A	N/A	37	35	33
NZ_VSIO01000059	Vibrio cholerae strain N2822 NODE_244, whole genome shotgun sequence	2019-08-27	N/A	N/A	91	90	88
NZ_QEDR01000012	Vibrio cholerae strain BD34 BD34_S34_L001_R1_001contig_12_consensus, whole genome shotgun sequence	2020-02-24	2013	Bangladesh: Kuakata	20	19	17
NZ_KK211324	Vibrio cholerae ATCC 14035 T411DRAFT_scaffold00010.10, whole genome shotgun sequence	2020-01-31	N/A	N/A	13	10	7
NZ_VSHM01000004	Vibrio cholerae strain N2783 NODE_4, whole genome shotgun sequence	2019-08-27	N/A	N/A	62	61	59
NZ_VTLK01000057	Vibrio cholerae strain 136 contig00057, whole genome shotgun sequence	2019-09-14	2018	Russia: Elista	12	5	3
NZ_VTLK01000055	Vibrio cholerae strain 136 contig00055, whole genome shotgun sequence	2019-09-14	2018	Russia: Elista	13	13	10
NZ_VTLK01000025	Vibrio cholerae strain 136 contig00025, whole genome shotgun sequence	2019-09-14	2018	Russia: Elista	25	22	19
NZ_VTLK01000011	Vibrio cholerae strain 136 contig00011, whole genome shotgun sequence	2019-09-14	2018	Russia: Elista	9	9	6
NZ_VIOZ01000104	Vibrio cholerae strain A12JL36W30 NODE_148_length_37531_cov_29.707682, whole genome shotgun sequence	2019-07-17	2012	Austria: Neusiedler See	22	21	19
NZ_QJUC01000009	Vibrio cholerae strain CRA_S17 NODE_9_length_170362_cov_41.5781, whole genome shotgun sequence	2019-07-31	2017	Bangladesh: Dhaka	51	49	47
NZ_QJSG01000008	Vibrio cholerae strain CRA_S9 NODE_8_length_170289_cov_39.0194, whole genome shotgun sequence	2019-07-31	2017	Bangladesh: Satkhira	50	48	46
NZ_QKWT01000077	Vibrio cholerae strain 60555434 k127_144, whole genome shotgun sequence	2020-01-08	2017-07-01	Australia: Adelaide	32	30	28
NZ_VSFV01000010	Vibrio cholerae strain N2724 NODE_23, whole genome shotgun sequence	2019-08-27	N/A	N/A	27	25	22
NZ_VIPK01000012	Vibrio cholerae strain A12JL4W93 NODE_19_length_70430_cov_51.112610, whole genome shotgun sequence	2019-07-17	2012	Austria: Neusiedler See	26	24	22
NZ_VSHG01000063	Vibrio cholerae strain N2776 NODE_282, whole genome shotgun sequence	2019-08-27	N/A	N/A	14	12	11
NZ_VSHG01000017	Vibrio cholerae strain N2776 NODE_17, whole genome shotgun sequence	2019-08-27	N/A	N/A	46	46	43
NZ_VSGM01000026	Vibrio cholerae strain N2752 NODE_132, whole genome shotgun sequence	2019-08-27	N/A	N/A	52	50	48
NZ_JFGR01000030	Vibrio cholerae strain M29 Contig_30, whole genome shotgun sequence	2019-04-02	1942	Russia: Astrakhan	42	40	38
NZ_VSIJ01000013	Vibrio cholerae strain N2814 NODE_14, whole genome shotgun sequence	2019-08-27	N/A	N/A	63	61	59
NZ_VSHF01000049	Vibrio cholerae strain N2775 NODE_200, whole genome shotgun sequence	2019-08-27	N/A	N/A	110	109	107
NZ_QEEE01000018	Vibrio cholerae strain BD21 BD21_S21_L001_R1_001contig_18_consensus, whole genome shotgun sequence	2020-02-24	2013	Bangladesh: Mathbaria	45	44	42
NZ_QEEC01000002	Vibrio cholerae strain BD23 BD23_S23_L001_R1_001contig_2_consensus, whole genome shotgun sequence	2020-02-24	2013	Bangladesh: Mathbaria	45	44	42
NZ_QEEP01000005	Vibrio cholerae strain BD04 BD4_S4_L001_R1_001contig_5_consensus, whole genome shotgun sequence	2020-02-24	2013	Bangladesh: Kuakata	20	19	17
NZ_SMZE01000024	Vibrio cholerae strain 1 contig00024, whole genome shotgun sequence	2019-03-22	1998	Russia	6	3	2
NZ_SMZE01000023	Vibrio cholerae strain 1 contig00023, whole genome shotgun sequence	2019-03-22	1998	Russia	4	3	1
NZ_NEEB01000181	Vibrio cholerae strain M1337 contig00182, whole genome shotgun sequence	2017-06-19	N/A	Russia: Astrakhan	5	4	2
NZ_NEEB01000147	Vibrio cholerae strain M1337 contig00148, whole genome shotgun sequence	2019-06-26	N/A	Russia: Astrakhan	6	5	3
NZ_NEEB01000120	Vibrio cholerae strain M1337 contig00121, whole genome shotgun sequence	2019-06-26	N/A	Russia: Astrakhan	7	7	4
NZ_NEEB01000116	Vibrio cholerae strain M1337 contig00117, whole genome shotgun sequence	2019-06-26	N/A	Russia: Astrakhan	7	7	4
NZ_CWQE01000009	Vibrio cholerae strain GP16, whole genome shotgun sequence	2019-11-23	1971	India	21	19	14
NZ_CWOM01000001	Vibrio cholerae strain A70, whole genome shotgun sequence	2019-11-23	1969	Bangladesh	6	4	2
NZ_CWOU01000096	Vibrio cholerae strain A66, whole genome shotgun sequence	2019-11-24	1962	Bangladesh	5	4	2
NZ_NCTY01000072	Vibrio cholerae strain 617 contig00072, whole genome shotgun sequence	2019-06-24	N/A	Ukraine: Piatikhatskii district	7	6	4
NZ_NCTY01000025	Vibrio cholerae strain 617 contig00025, whole genome shotgun sequence	2019-06-24	N/A	Ukraine: Piatikhatskii district	81	81	78
NZ_CWNN01000084	Vibrio cholerae strain GP8, whole genome shotgun sequence	2019-11-23	1970	India	6	6	3
NZ_CWNN01000010	Vibrio cholerae strain GP8, whole genome shotgun sequence	2019-11-23	1970	India	9	7	5
NZ_JMBM01000109	Vibrio cholerae strain 984-81 DA89.contig00109, whole genome shotgun sequence	2020-02-25	1981	India	6	6	3
NZ_JMBM01000102	Vibrio cholerae strain 984-81 DA89.contig00102, whole genome shotgun sequence	2020-02-25	1981	India	7	7	4
NZ_JMBM01000101	Vibrio cholerae strain 984-81 DA89.contig00101, whole genome shotgun sequence	2020-02-25	1981	India	7	7	4
NZ_JMBM01000086	Vibrio cholerae strain 984-81 DA89.contig00086, whole genome shotgun sequence	2020-02-25	1981	India	9	9	6
NZ_JMBM01000085	Vibrio cholerae strain 984-81 DA89.contig00085, whole genome shotgun sequence	2020-02-25	1981	India	10	9	7
NZ_JMBM01000082	Vibrio cholerae strain 984-81 DA89.contig00082, whole genome shotgun sequence	2020-02-25	1981	India	11	11	8
NZ_JMBM01000081	Vibrio cholerae strain 984-81 DA89.contig00081, whole genome shotgun sequence	2020-02-25	1981	India	11	10	6
NZ_JMBM01000078	Vibrio cholerae strain 984-81 DA89.contig00078, whole genome shotgun sequence	2020-02-25	1981	India	12	10	5
NZ_JMBM01000033	Vibrio cholerae strain 984-81 DA89.contig00033, whole genome shotgun sequence	2020-02-25	1981	India	9	8	6
NZ_JMBM01000031	Vibrio cholerae strain 984-81 DA89.contig00031, whole genome shotgun sequence	2020-02-25	1981	India	11	11	8
NZ_JIDN01000033	Vibrio cholerae strain 8-76 DA89.contig00033, whole genome shotgun sequence	2020-01-23	1976	India	7	4	3
NZ_CWOF01000078	Vibrio cholerae strain A76, whole genome shotgun sequence	2019-11-23	1982	Bangladesh	6	6	3
NZ_CWOG01000008	Vibrio cholerae strain A59, whole genome shotgun sequence	2019-11-23	1970	India	8	8	5
NZ_ADAI01000033	Vibrio cholerae RC27 VIJ.Contig953, whole genome shotgun sequence	2019-12-21	1991	Indonesia	51	49	47
NZ_RHPD01000002	Vibrio cholerae strain 2015V-1126 2015V_1126_SAN5445A3.027202.utg0.circ.fix733997, whole genome shotgun sequence	2019-08-23	N/A	N/A	39	37	35
NZ_JREO01000009	Vibrio cholerae O1 biovar El Tor strain 5/66 Contig_9, whole genome shotgun sequence	2019-11-21	1966	Pakistan	34	32	30
NC_009457	Vibrio cholerae O395 chromosome 2, complete sequence	2019-05-23	N/A	N/A	40	38	36
NZ_LOSM02000004	Vibrio cholerae strain FDAARGOS_101 unitig_8_quiver_pilon, whole genome shotgun sequence	2019-08-29	N/A	N/A	34	32	30
