# Supplementary material for: Identification of Spacer and Protospacer Sequence Requirements in the Vibrio cholerae Type I-E CRISPR/Cas System
Source: mSphere. 2020 Nov 18;5(6):e00813-20. doi: 10.1128/mSphere.00813-20 (PMC7677007; doi:10.1128/mSphere.00813-20)
Supplement: TABLE S2 [file mSphere.00813-20-st002.xls]

## Sheet: spacer_overview
Supplementary Table 2: Overview of mined spacers from identified V. cholerae sequences harboring the Type I-E CRISPR/Cas system. Spacer number is oriented in the order of acquisition, i.e., the most recently acquired spacer is the largest number.
CRISPRHit Accession	CRISPRHit Description	Spacer Number	Spacer Sequence	Spacer Coordinate Start	Spacer Coordinate End	Spacer Length	Spacer 5' Pyrimidine?	Detected in Box 2016?	Number HSPS to Spacer Content
NZ_VMOM01000091	Vibrio cholerae strain EL2398 contig91, whole genome shotgun sequence	2	TAAGAGCAAGTCGAGCTCTGATGATGACGTTAC	17753	17786	33	TRUE	None detected	0
NZ_VMOM01000091	Vibrio cholerae strain EL2398 contig91, whole genome shotgun sequence	5	CAAAGCGCAAAAGCAAATCGCCTTAACCCGTGAG	17570	17604	34	TRUE	None detected	16
NZ_VMOM01000091	Vibrio cholerae strain EL2398 contig91, whole genome shotgun sequence	6	TAGTGGCGATCTGTAACTACGGGCATATCAAAA	17509	17542	33	TRUE	None detected	1
NZ_VMOM01000091	Vibrio cholerae strain EL2398 contig91, whole genome shotgun sequence	7	CGATTGCAGCCAGTGTTAGTCAGCCAAGTCACG	17448	17481	33	TRUE	None detected	0
NZ_VMOM01000091	Vibrio cholerae strain EL2398 contig91, whole genome shotgun sequence	8	TGTAGATTTTTCAGCCTTAAAAGTCCAAGCATC	17387	17420	33	TRUE	None detected	0
NZ_VMOM01000091	Vibrio cholerae strain EL2398 contig91, whole genome shotgun sequence	9	CGGATTGCTATTTGCAAGTAACTTAGTTGAGGA	17326	17359	33	TRUE	None detected	0
NZ_VMOM01000091	Vibrio cholerae strain EL2398 contig91, whole genome shotgun sequence	10	CTTAAGTCGCTTCAGAAAAAAGCCAGACCAACAA	17264	17298	34	TRUE	None detected	3
NZ_VMOM01000091	Vibrio cholerae strain EL2398 contig91, whole genome shotgun sequence	11	TTCTCCACGGCGTTACTTTTGCAGCCTCAGAGT	17203	17236	33	TRUE	None detected	0
NZ_VMOM01000091	Vibrio cholerae strain EL2398 contig91, whole genome shotgun sequence	12	CCTTTCTTACAGCCATACGTTGAGCCCATCTGC	17142	17175	33	TRUE	None detected	11
NZ_VMOM01000091	Vibrio cholerae strain EL2398 contig91, whole genome shotgun sequence	13	CCTTTCTTACAGCCATACGTTGAGCCCATCTGC	17081	17114	33	TRUE	None detected	11
NZ_VMOM01000091	Vibrio cholerae strain EL2398 contig91, whole genome shotgun sequence	14	TGCTAGAGCACGTCGAAGATGCCATCGAAATCA	17020	17053	33	TRUE	None detected	19
NZ_VMOM01000091	Vibrio cholerae strain EL2398 contig91, whole genome shotgun sequence	15	TTATACCATTAGTAGGTGGTGCCACTAACGCCC	16959	16992	33	TRUE	None detected	4
NZ_VMOM01000091	Vibrio cholerae strain EL2398 contig91, whole genome shotgun sequence	16	TACTCGCATTTCGCCGCAAGGGTTAGCGTTTGC	16898	16931	33	TRUE	None detected	4
NZ_VMOM01000091	Vibrio cholerae strain EL2398 contig91, whole genome shotgun sequence	17	CTATTACTTGCGCTACAAATGGCGCGTGAATCA	16837	16870	33	TRUE	None detected	4
NZ_VMOM01000091	Vibrio cholerae strain EL2398 contig91, whole genome shotgun sequence	18	TGTCATAAGGTGGATCGGTCACTATCAAGTCTA	16776	16809	33	TRUE	None detected	4
NZ_VMOM01000091	Vibrio cholerae strain EL2398 contig91, whole genome shotgun sequence	19	TACAGAGCGCACTTCATTCGGGTTGATGGGTCT	16715	16748	33	TRUE	None detected	0
NZ_VMOM01000091	Vibrio cholerae strain EL2398 contig91, whole genome shotgun sequence	20	CAAGAATTAGGGGGAGAATGTGCGCCATTGCCA	16654	16687	33	TRUE	None detected	0
NZ_VMOM01000091	Vibrio cholerae strain EL2398 contig91, whole genome shotgun sequence	21	CTTAGTGATGGCTATATTTATCTGGGGGTGAAG	16593	16626	33	TRUE	None detected	0
NZ_VMOM01000091	Vibrio cholerae strain EL2398 contig91, whole genome shotgun sequence	22	CATCAAGAGAGGCATTAAATGAGCTTAGAAGAA	16532	16565	33	TRUE	None detected	2
NZ_VMOM01000091	Vibrio cholerae strain EL2398 contig91, whole genome shotgun sequence	23	CAGTGTGATTATGGACATTGGTACCCCTTATCG	16471	16504	33	TRUE	None detected	4
NZ_VMOM01000091	Vibrio cholerae strain EL2398 contig91, whole genome shotgun sequence	24	CTGCTCAATGCCACCTTCCGCACGACACATGCC	16410	16443	33	TRUE	None detected	6
NZ_VMOM01000091	Vibrio cholerae strain EL2398 contig91, whole genome shotgun sequence	25	TCAAAAGCCCAGAAGCGCCACTCTGTCCCTTAA	16349	16382	33	TRUE	None detected	0
NZ_VMOM01000091	Vibrio cholerae strain EL2398 contig91, whole genome shotgun sequence	26	TATCGTTAGCAATAGACTGATCCAGAACAGAGC	16288	16321	33	TRUE	None detected	0
NZ_VMOM01000091	Vibrio cholerae strain EL2398 contig91, whole genome shotgun sequence	27	TCGTGATAACCCATTAAACGCGATAGGTATCAC	16227	16260	33	TRUE	None detected	4
NZ_VMOM01000091	Vibrio cholerae strain EL2398 contig91, whole genome shotgun sequence	28	CGTATTTTACATGCGCTGTAAAATCTTTATCTA	16166	16199	33	TRUE	None detected	0
NZ_VMOM01000091	Vibrio cholerae strain EL2398 contig91, whole genome shotgun sequence	29	TAATACCGTCATGCATCCACCACTATGATATTT	16105	16138	33	TRUE	None detected	0
NZ_VMOM01000091	Vibrio cholerae strain EL2398 contig91, whole genome shotgun sequence	30	TCAGCCGCCTAACCGAAGAAAACAAGCGACTGC	16044	16077	33	TRUE	None detected	0
NZ_VMOM01000091	Vibrio cholerae strain EL2398 contig91, whole genome shotgun sequence	31	CAACCAGAGGCGTACCGTCAGCGCGTTTCATCG	15983	16016	33	TRUE	None detected	14
NZ_KB661998	Vibrio cholerae O1 str. 95412 vco95412.contig.11, whole genome shotgun sequence	2	TCTGATGCGGCAAGCTCTTTCGCTAGCTCGATT	141261	141294	33	TRUE	O395:37_A57:13_A68:41_A111:48	3
NZ_KB661998	Vibrio cholerae O1 str. 95412 vco95412.contig.11, whole genome shotgun sequence	3	TCCTCCCTGCTCATATGCCGTTAAAACTTTCTC	141200	141233	33	TRUE	O395:36_A50:38_A57:12_A68:40_A111:47	3
NZ_KB661998	Vibrio cholerae O1 str. 95412 vco95412.contig.11, whole genome shotgun sequence	4	TACGTCCAGCATTACCGCCGCGCCGTGTCGAGT	141139	141172	33	TRUE	O395:35_A50:37_A57:11_A68:39_A111:46	3
NZ_KB661998	Vibrio cholerae O1 str. 95412 vco95412.contig.11, whole genome shotgun sequence	5	TATTTTGCGTATCACCGAAGCGCTGTAGGTTAT	141078	141111	33	TRUE	O395:34_A57:10_A68:38_A111:45	3
NZ_KB661998	Vibrio cholerae O1 str. 95412 vco95412.contig.11, whole genome shotgun sequence	6	TACGTCCAGCATTACCGCCGCGCCGTGTCGAGT	141017	141050	33	TRUE	O395:35_A50:37_A57:11_A68:39_A111:46	3
NZ_KB661998	Vibrio cholerae O1 str. 95412 vco95412.contig.11, whole genome shotgun sequence	7	CCGAATACAACGGGCAAGCCTGCGCTAACGTTC	140956	140989	33	TRUE	A50:21	3
NZ_KB661998	Vibrio cholerae O1 str. 95412 vco95412.contig.11, whole genome shotgun sequence	8	TCAAAATACTTCTCGCACATCCTGCAAGCGCTG	140895	140928	33	TRUE	A50:20	0
NZ_KB661998	Vibrio cholerae O1 str. 95412 vco95412.contig.11, whole genome shotgun sequence	9	TATTGCATTGAATTGCCCCACTCTTTGACCACA	140834	140867	33	TRUE	A50:19	0
NZ_KB661998	Vibrio cholerae O1 str. 95412 vco95412.contig.11, whole genome shotgun sequence	10	CCAAAGCAATTCAACAGAGGCCATCAATCGCCT	140773	140806	33	TRUE	A50:18	0
NZ_KB661998	Vibrio cholerae O1 str. 95412 vco95412.contig.11, whole genome shotgun sequence	11	CCAAGCAGCAATAAAAATGGAGAGCAATCCTAT	140712	140745	33	TRUE	A50:17	3
NZ_KB661998	Vibrio cholerae O1 str. 95412 vco95412.contig.11, whole genome shotgun sequence	12	CAAGGAAATTTGCTACCAAAAGACGTGATCGAG	140651	140684	33	TRUE	A50:16	3
NZ_KB661998	Vibrio cholerae O1 str. 95412 vco95412.contig.11, whole genome shotgun sequence	13	TACATTCGTGATATCAGCGGATGCGCTTGGTCA	140590	140623	33	TRUE	A50:15	2
NZ_KB661998	Vibrio cholerae O1 str. 95412 vco95412.contig.11, whole genome shotgun sequence	14	CGCTTCTGTAGAGGTGATGGGTCCAAAGATGTT	140529	140562	33	TRUE	A50:14	2
NZ_KB661998	Vibrio cholerae O1 str. 95412 vco95412.contig.11, whole genome shotgun sequence	15	CAGATTGTAGATAAGCAGGAGACTGCCCACCAG	140468	140501	33	TRUE	O395:17_A50:13	3
NZ_KB661998	Vibrio cholerae O1 str. 95412 vco95412.contig.11, whole genome shotgun sequence	16	TAGATCTTAATTGTTCGCGTTGAATGGGAAATT	140407	140440	33	TRUE	O395:16_A50:12	3
NZ_KB661998	Vibrio cholerae O1 str. 95412 vco95412.contig.11, whole genome shotgun sequence	17	TTGATCGCTCTGAAATTGTGACTTGTTTTGTTA	140346	140379	33	TRUE	O395:15_A50:11	3
NZ_KB661998	Vibrio cholerae O1 str. 95412 vco95412.contig.11, whole genome shotgun sequence	18	TAGACTATCAATGTGCGCTTGCAAGTCTTTTAA	140285	140318	33	TRUE	O395:14_A50:10	3
NZ_KB661998	Vibrio cholerae O1 str. 95412 vco95412.contig.11, whole genome shotgun sequence	19	CACTGAGATTGCGTGTCGCCGACTTGCGCTTGC	140224	140257	33	TRUE	O395:13_A50:25	3
NZ_KB661998	Vibrio cholerae O1 str. 95412 vco95412.contig.11, whole genome shotgun sequence	20	CGACTTTTGCATCATCGATGTACGGAACGCTAG	140163	140196	33	TRUE	O395:12_A50:9	3
NZ_KB661998	Vibrio cholerae O1 str. 95412 vco95412.contig.11, whole genome shotgun sequence	21	TACATTGGCAAGACGTTTGTTTTTCGCTGTGTA	140102	140135	33	TRUE	O395:11	3
NZ_KB661998	Vibrio cholerae O1 str. 95412 vco95412.contig.11, whole genome shotgun sequence	22	TGATTGGTTCCAGTTTATGACAAGAACCAACAC	140041	140074	33	TRUE	O395:10_A50:8	3
NZ_KB661998	Vibrio cholerae O1 str. 95412 vco95412.contig.11, whole genome shotgun sequence	23	TATCTTGGTTTTGCAGGTTGTTAATCTCAGCGT	139980	140013	33	TRUE	O395:9_A50:7	3
NZ_KB661998	Vibrio cholerae O1 str. 95412 vco95412.contig.11, whole genome shotgun sequence	24	CCAAAAACCTACGCGGTTTTAAATGGATTCGAC	139919	139952	33	TRUE	O395:8_A50:6	3
NZ_KB661998	Vibrio cholerae O1 str. 95412 vco95412.contig.11, whole genome shotgun sequence	25	TGATTTTGGAAGTAATGGGAACTGAGCGTTAAG	139858	139891	33	TRUE	O395:7_A50:5_A57:2	3
NZ_KB661998	Vibrio cholerae O1 str. 95412 vco95412.contig.11, whole genome shotgun sequence	26	CACCGCTAATCATGGTGGAACGAACGCCATCAA	139797	139830	33	TRUE	O395:6_A50:4_A57:1	3
NZ_KB661998	Vibrio cholerae O1 str. 95412 vco95412.contig.11, whole genome shotgun sequence	27	CTTCAAATAAGTAACCAGCCTCTGACGCTGTTA	139736	139769	33	TRUE	O395:5	3
NZ_KB661998	Vibrio cholerae O1 str. 95412 vco95412.contig.11, whole genome shotgun sequence	28	TATATTTCGCTCCCGTCTCGTCAACTAAAATCA	139675	139708	33	TRUE	O395:4	3
NZ_KB661998	Vibrio cholerae O1 str. 95412 vco95412.contig.11, whole genome shotgun sequence	29	CAACGCTATGCCCGCTAAAATCAGTAAACAAGA	139614	139647	33	TRUE	O395:3	3
NZ_KB661998	Vibrio cholerae O1 str. 95412 vco95412.contig.11, whole genome shotgun sequence	30	CAATCAACGCACTAGACAACGCCCAAATGAACC	139553	139586	33	TRUE	O395:2	3
NZ_KB661998	Vibrio cholerae O1 str. 95412 vco95412.contig.11, whole genome shotgun sequence	31	TATTTCATCGTTAACGCTCGCAACCCCTACGTC	139492	139525	33	TRUE	None detected	6
NZ_QEDA01000043	Vibrio cholerae strain BD56 BD56_S56_L001_R1_001contig_43_consensus, whole genome shotgun sequence	1	CGTCTGGCGTTGGGTCTTTTGATGATTGTCGAG	27492	27525	33	TRUE	None detected	0
NZ_QEDA01000043	Vibrio cholerae strain BD56 BD56_S56_L001_R1_001contig_43_consensus, whole genome shotgun sequence	2	TTTGTGCGCCGTTTTCAGGGTTGATGATTTTCA	27553	27586	33	TRUE	None detected	0
NZ_QEDA01000043	Vibrio cholerae strain BD56 BD56_S56_L001_R1_001contig_43_consensus, whole genome shotgun sequence	3	TATCCAGTGCATGATTGATGATCTTGCAATCGC	27614	27647	33	TRUE	None detected	0
NZ_QEDA01000043	Vibrio cholerae strain BD56 BD56_S56_L001_R1_001contig_43_consensus, whole genome shotgun sequence	4	TACAGAATTGAGCTTTCTGCGTCTGAGTGGCTG	27675	27708	33	TRUE	None detected	0
NZ_QEDA01000043	Vibrio cholerae strain BD56 BD56_S56_L001_R1_001contig_43_consensus, whole genome shotgun sequence	5	TTTAAGATCCTCAACTGGCGCGCTGCATTAGCG	27736	27769	33	TRUE	None detected	0
NZ_QEDA01000043	Vibrio cholerae strain BD56 BD56_S56_L001_R1_001contig_43_consensus, whole genome shotgun sequence	6	CGCAAGATGGTTCTAATTCCTTTGGCTCATTCA	27797	27830	33	TRUE	None detected	3
NZ_QEDA01000043	Vibrio cholerae strain BD56 BD56_S56_L001_R1_001contig_43_consensus, whole genome shotgun sequence	7	TAAAAGTGGGGTTCGCACCTGCAGAGAGCATCC	27858	27891	33	TRUE	None detected	1
NZ_QEDA01000043	Vibrio cholerae strain BD56 BD56_S56_L001_R1_001contig_43_consensus, whole genome shotgun sequence	8	TAGAGCTAAATTCGATATATCAAAAGAGGATTT	27919	27952	33	TRUE	None detected	0
NZ_QEDA01000043	Vibrio cholerae strain BD56 BD56_S56_L001_R1_001contig_43_consensus, whole genome shotgun sequence	9	TGTAGCCCTGAGCCATCCACTTAACCACGGTGT	27980	28013	33	TRUE	None detected	1
NZ_QEDA01000043	Vibrio cholerae strain BD56 BD56_S56_L001_R1_001contig_43_consensus, whole genome shotgun sequence	10	TAGTGCAAAAGTTTTTGTGAGAGCGAAGAGTTG	28041	28074	33	TRUE	None detected	0
NZ_QEDA01000043	Vibrio cholerae strain BD56 BD56_S56_L001_R1_001contig_43_consensus, whole genome shotgun sequence	11	TCCCACGCTAGTCCTTTGTCTCTTCCTCCTTGT	28102	28135	33	TRUE	None detected	3
NZ_QEDA01000043	Vibrio cholerae strain BD56 BD56_S56_L001_R1_001contig_43_consensus, whole genome shotgun sequence	12	CGCTGACTCGCTTAGCTTAACCTTTCCAGTCGT	28163	28196	33	TRUE	None detected	0
NZ_QEDA01000043	Vibrio cholerae strain BD56 BD56_S56_L001_R1_001contig_43_consensus, whole genome shotgun sequence	13	CGAGCGATGAAGTTAATTGATGATTGGAAGCAG	28224	28257	33	TRUE	None detected	0
NZ_QEDA01000043	Vibrio cholerae strain BD56 BD56_S56_L001_R1_001contig_43_consensus, whole genome shotgun sequence	14	TCAAACGTGTACGCTCCTTGAAACCTCAACAGC	28285	28318	33	TRUE	None detected	0
NZ_QEDA01000043	Vibrio cholerae strain BD56 BD56_S56_L001_R1_001contig_43_consensus, whole genome shotgun sequence	15	CATTCTGCAAAAGAGGTCAGCTACGTTGAGGGG	28346	28379	33	TRUE	None detected	0
NZ_QEDA01000043	Vibrio cholerae strain BD56 BD56_S56_L001_R1_001contig_43_consensus, whole genome shotgun sequence	16	TCAAATGCTTCCTCGCGCTGGCGTGCATGTCGC	28407	28440	33	TRUE	None detected	0
NZ_QEDA01000043	Vibrio cholerae strain BD56 BD56_S56_L001_R1_001contig_43_consensus, whole genome shotgun sequence	17	CGCCCGATGTTCAATTTGTTGCTACTCATCGAC	28468	28501	33	TRUE	None detected	0
NZ_QEDA01000043	Vibrio cholerae strain BD56 BD56_S56_L001_R1_001contig_43_consensus, whole genome shotgun sequence	18	TGAGGCTTGCTCGACTCTCGCCGCGCCTAGTTG	28529	28562	33	TRUE	None detected	9
NZ_QEDA01000043	Vibrio cholerae strain BD56 BD56_S56_L001_R1_001contig_43_consensus, whole genome shotgun sequence	19	CAACTAAAAGACATATTGGCTAAGCTAGATTGC	28590	28623	33	TRUE	None detected	0
NZ_QEDA01000043	Vibrio cholerae strain BD56 BD56_S56_L001_R1_001contig_43_consensus, whole genome shotgun sequence	20	TAAGGGTTTATTAGCCCATACCGCTTGATAGTG	28651	28684	33	TRUE	None detected	0
NZ_QEDA01000043	Vibrio cholerae strain BD56 BD56_S56_L001_R1_001contig_43_consensus, whole genome shotgun sequence	21	TAATACTTGCGAAGGTGCGGAAATTGGCATTGC	28712	28745	33	TRUE	None detected	0
NZ_QEDA01000043	Vibrio cholerae strain BD56 BD56_S56_L001_R1_001contig_43_consensus, whole genome shotgun sequence	22	TCACCTTTGCTGTGTTTAAGCTTTCACTAGAAA	28773	28806	33	TRUE	None detected	0
NZ_QEDA01000043	Vibrio cholerae strain BD56 BD56_S56_L001_R1_001contig_43_consensus, whole genome shotgun sequence	23	GGATGCATTAAGTAAAACCGAGACCACGAATAT	28834	28867	33	FALSE	None detected	0
NZ_QEDA01000043	Vibrio cholerae strain BD56 BD56_S56_L001_R1_001contig_43_consensus, whole genome shotgun sequence	24	TCGTTGTAACCATGAAGGCCACGACCACGCATA	28895	28928	33	TRUE	None detected	14
NZ_QEDA01000043	Vibrio cholerae strain BD56 BD56_S56_L001_R1_001contig_43_consensus, whole genome shotgun sequence	25	TAGGTGCGCTGTACCGTTGAAATCTCCTGTATT	28956	28989	33	TRUE	None detected	0
NZ_QEDA01000043	Vibrio cholerae strain BD56 BD56_S56_L001_R1_001contig_43_consensus, whole genome shotgun sequence	26	TCCATGCGCCTGTTTCGTCTTGCTCTTGGATCA	29017	29050	33	TRUE	None detected	0
NZ_QEDA01000043	Vibrio cholerae strain BD56 BD56_S56_L001_R1_001contig_43_consensus, whole genome shotgun sequence	27	CTTCCGCTAACGCCACACCACATTGACGGCGAA	29078	29111	33	TRUE	None detected	17
NZ_QEDA01000043	Vibrio cholerae strain BD56 BD56_S56_L001_R1_001contig_43_consensus, whole genome shotgun sequence	28	TGTTTCTTCGTTATGGTTAAAGGTGTTCTCAAG	29139	29172	33	TRUE	None detected	0
NZ_QEDA01000043	Vibrio cholerae strain BD56 BD56_S56_L001_R1_001contig_43_consensus, whole genome shotgun sequence	29	CTATATCATCCCAAGTTCTGGAAAGTTAGATAG	29200	29233	33	TRUE	None detected	0
NZ_QEDA01000043	Vibrio cholerae strain BD56 BD56_S56_L001_R1_001contig_43_consensus, whole genome shotgun sequence	30	CGATTAAGCCAAATTAACTGGCTTTGTTGGCAC	29261	29294	33	TRUE	None detected	0
NZ_QEDA01000043	Vibrio cholerae strain BD56 BD56_S56_L001_R1_001contig_43_consensus, whole genome shotgun sequence	31	CAAGCGCACTTTAATGACCACGGTTGCGGTAAA	29322	29355	33	TRUE	None detected	3
NZ_QEDA01000043	Vibrio cholerae strain BD56 BD56_S56_L001_R1_001contig_43_consensus, whole genome shotgun sequence	32	TTACACTATGGTAGTGATTGGTGTAATTGGTCT	29383	29416	33	TRUE	None detected	5
NZ_QEDA01000043	Vibrio cholerae strain BD56 BD56_S56_L001_R1_001contig_43_consensus, whole genome shotgun sequence	33	CCCAGATATATTGGGTCTGTGGCGTTCTTTGTT	29444	29477	33	TRUE	None detected	0
NZ_QEDA01000043	Vibrio cholerae strain BD56 BD56_S56_L001_R1_001contig_43_consensus, whole genome shotgun sequence	34	TAAAAACTGATACAGCTTATCGGTCATATGTTA	29505	29538	33	TRUE	None detected	0
NZ_QEDA01000043	Vibrio cholerae strain BD56 BD56_S56_L001_R1_001contig_43_consensus, whole genome shotgun sequence	35	CTCCCCATCAACTTCAAGTTCGATTTTGGTTAA	29566	29599	33	TRUE	None detected	0
NZ_QEDA01000043	Vibrio cholerae strain BD56 BD56_S56_L001_R1_001contig_43_consensus, whole genome shotgun sequence	36	CATCAGTTGTCGTTATCTAACCTACAGTCGAAA	29627	29660	33	TRUE	None detected	0
NZ_QEDA01000043	Vibrio cholerae strain BD56 BD56_S56_L001_R1_001contig_43_consensus, whole genome shotgun sequence	37	TCAGCCGTTGCGTCATTCGCTGCGATCGCTTCT	29688	29721	33	TRUE	None detected	0
NZ_QEDA01000043	Vibrio cholerae strain BD56 BD56_S56_L001_R1_001contig_43_consensus, whole genome shotgun sequence	38	CGGTACATGCACCATCAAGTTTAGCATTGATGGC	29749	29783	34	TRUE	None detected	0
NZ_QEDA01000043	Vibrio cholerae strain BD56 BD56_S56_L001_R1_001contig_43_consensus, whole genome shotgun sequence	39	TTCTGTTGTGATCCATTTGGGGTGGTGTGGGGT	29811	29844	33	TRUE	None detected	0
NZ_QEDA01000043	Vibrio cholerae strain BD56 BD56_S56_L001_R1_001contig_43_consensus, whole genome shotgun sequence	40	CATCAGTCGTTGACTTTCCCACTGGCGTAGCGT	29872	29905	33	TRUE	None detected	0
NZ_QEDA01000043	Vibrio cholerae strain BD56 BD56_S56_L001_R1_001contig_43_consensus, whole genome shotgun sequence	41	CAAGGCGCGGTGTGCTCTACCTTGGAACAAATC	29933	29966	33	TRUE	None detected	17
NZ_QEDA01000043	Vibrio cholerae strain BD56 BD56_S56_L001_R1_001contig_43_consensus, whole genome shotgun sequence	42	CAAATCAAAGCGATGAAAGAGCATCTTTGACAC	29994	30027	33	TRUE	None detected	17
NZ_VUAB01000081	Vibrio cholerae strain 29 contig00081, whole genome shotgun sequence	1	CTCAGCCAACCCCATGCTAGGAGTATAGATAT	554	586	32	TRUE	None detected	0
NZ_VUAB01000081	Vibrio cholerae strain 29 contig00081, whole genome shotgun sequence	2	TAGATGTAAGCGCAGGGGCTATTTTCTGTCTCA	493	526	33	TRUE	None detected	0
NZ_VUAB01000081	Vibrio cholerae strain 29 contig00081, whole genome shotgun sequence	3	TCAAAAATCGTGCAAAAGGTACTTTGTAGCTCC	432	465	33	TRUE	None detected	0
NZ_VUAB01000081	Vibrio cholerae strain 29 contig00081, whole genome shotgun sequence	4	CACACGCCAACCGAGGTAAGAAACCACGTCAGG	371	404	33	TRUE	None detected	1
NZ_VUAB01000081	Vibrio cholerae strain 29 contig00081, whole genome shotgun sequence	5	TATGGTTCTTACATTTAATGATGCTGTTGAATT	310	343	33	TRUE	None detected	1
NZ_VUAB01000081	Vibrio cholerae strain 29 contig00081, whole genome shotgun sequence	6	CTCTTAGTGAGTCAGATAGTGAAATTTTAAGCA	249	282	33	TRUE	None detected	0
NZ_VUAB01000081	Vibrio cholerae strain 29 contig00081, whole genome shotgun sequence	7	CAGCGAGCACATACCAAAAGAACTGCGCTATTT	188	221	33	TRUE	None detected	0
NZ_VUAB01000081	Vibrio cholerae strain 29 contig00081, whole genome shotgun sequence	8	TCATCTTACTGAATCGGCTTTCATGCTTGCTTA	127	160	33	TRUE	None detected	0
NZ_VUAB01000010	Vibrio cholerae strain 29 contig00010, whole genome shotgun sequence	1	CCCTTTTGAAAAATGGCTTGTTCCATATTGACT	136586	136619	33	TRUE	None detected	0
NZ_VUAB01000010	Vibrio cholerae strain 29 contig00010, whole genome shotgun sequence	2	CTCAGGGAACAAATAGCCAAAGCCACCTTTGGG	136525	136558	33	TRUE	None detected	0
NZ_VUAG01000038	Vibrio cholerae strain C197 contig00038, whole genome shotgun sequence	1	TGTCCAGCATCAAAGCTAGGGCTATGCTGAGAA	28408	28441	33	TRUE	None detected	0
NZ_VTZZ01000021	Vibrio cholerae strain M1517 contig00021, whole genome shotgun sequence	2	TAAGAGCAAGTCGAGCTCTGATGATGACGTTAC	52169	52202	33	TRUE	None detected	0
NZ_VTZZ01000021	Vibrio cholerae strain M1517 contig00021, whole genome shotgun sequence	3	CGACTCGACATCTTCAAAGCGTTTACGGTTGGG	52108	52141	33	TRUE	None detected	1
NZ_VTZZ01000021	Vibrio cholerae strain M1517 contig00021, whole genome shotgun sequence	4	CGATTGCAGCCAGTGTTAGTCAGCCAAGTCACG	52047	52080	33	TRUE	None detected	0
NZ_VTZZ01000021	Vibrio cholerae strain M1517 contig00021, whole genome shotgun sequence	5	TGTAGATTTTTCAGCCTTAAAAGTCCAAGCATC	51986	52019	33	TRUE	None detected	0
NZ_VTZZ01000021	Vibrio cholerae strain M1517 contig00021, whole genome shotgun sequence	6	TGCTAGAGCACGTCGAAGATGCCATCGAAATCA	51925	51958	33	TRUE	None detected	19
NZ_VTZZ01000021	Vibrio cholerae strain M1517 contig00021, whole genome shotgun sequence	7	TATCGCCACCATTGTTTTAGTGAGTGGTATGCG	51864	51897	33	TRUE	None detected	3
NZ_VTZZ01000021	Vibrio cholerae strain M1517 contig00021, whole genome shotgun sequence	8	CTCAAAGCTCTCTGATTTGGTTCAATCCACGCT	51803	51836	33	TRUE	None detected	3
NZ_VTZZ01000021	Vibrio cholerae strain M1517 contig00021, whole genome shotgun sequence	9	CCCGCTATTTTGGGACGCTCTTCATGACCGATGA	51741	51775	34	TRUE	None detected	0
NZ_VTZZ01000021	Vibrio cholerae strain M1517 contig00021, whole genome shotgun sequence	10	TATTAAAGTAATACAAGCGTTAATTTCTAATAC	51680	51713	33	TRUE	None detected	0
NZ_VTZZ01000021	Vibrio cholerae strain M1517 contig00021, whole genome shotgun sequence	11	CGTTAGGTTCTGCGATCACTAAATTGATAGTTT	51619	51652	33	TRUE	None detected	0
NZ_VTZZ01000021	Vibrio cholerae strain M1517 contig00021, whole genome shotgun sequence	12	TAACAATTCGCCGTTTTTACCCCAGTTTGAGAT	51558	51591	33	TRUE	None detected	0
NZ_VTZZ01000021	Vibrio cholerae strain M1517 contig00021, whole genome shotgun sequence	13	CAAGGCACAAAGCATCGCGCTTGGCTTGAAATT	51497	51530	33	TRUE	None detected	2
NZ_VTZZ01000021	Vibrio cholerae strain M1517 contig00021, whole genome shotgun sequence	14	CATAAAGAACCGTTGTAGATTCAGAGTGCCAAA	51436	51469	33	TRUE	None detected	0
NZ_VTZZ01000021	Vibrio cholerae strain M1517 contig00021, whole genome shotgun sequence	15	CCCGACTCAACACCGGATAAGTCAACGTCATCA	51375	51408	33	TRUE	None detected	1
NZ_VTZZ01000021	Vibrio cholerae strain M1517 contig00021, whole genome shotgun sequence	16	CAGTAACGACGCCATGAAGTTGCGCGCCATGAA	51314	51347	33	TRUE	None detected	4
NZ_VTZZ01000021	Vibrio cholerae strain M1517 contig00021, whole genome shotgun sequence	17	TTGGTCAAGGTGGAAGTACTCGGTGATGAAGTG	51253	51286	33	TRUE	None detected	4
NZ_VTZZ01000021	Vibrio cholerae strain M1517 contig00021, whole genome shotgun sequence	18	TCGTTCACCACAGCTTCGCAGGGATTCACTCTT	51192	51225	33	TRUE	None detected	0
NZ_VTZZ01000021	Vibrio cholerae strain M1517 contig00021, whole genome shotgun sequence	19	TGATTGTAACTCCTTGCTTCCCTCCATCGTGAT	51131	51164	33	TRUE	None detected	0
NZ_VTZZ01000021	Vibrio cholerae strain M1517 contig00021, whole genome shotgun sequence	20	CACAATGGACAACCTTGCTTTGTTCAATCCATC	51070	51103	33	TRUE	None detected	1
NZ_VTZZ01000021	Vibrio cholerae strain M1517 contig00021, whole genome shotgun sequence	21	CACGATGTGCTCAGCCGGGTAAGGAGGGCAGAA	51009	51042	33	TRUE	None detected	8
NZ_AMBR01000036	Vibrio cholerae VC35 Contig036, whole genome shotgun sequence	2	CGATTGCAGCCAGTGTTAGTCAGCCAAGTCACG	27546	27579	33	TRUE	None detected	0
NZ_AMBR01000036	Vibrio cholerae VC35 Contig036, whole genome shotgun sequence	3	TGCTAGAGCACGTCGAAGATGCCATCGAAATCA	27607	27640	33	TRUE	None detected	19
NZ_AMBR01000036	Vibrio cholerae VC35 Contig036, whole genome shotgun sequence	4	TATCGCCACCATTGTTTTAGTGAGTGGTATGCG	27668	27701	33	TRUE	None detected	3
NZ_AMBR01000036	Vibrio cholerae VC35 Contig036, whole genome shotgun sequence	5	CTCAAAGCTCTCTGATTTGGTTCAATCCACGCT	27729	27762	33	TRUE	None detected	3
NZ_AMBR01000007	Vibrio cholerae VC35 Contig007, whole genome shotgun sequence	1	TAACAATTCGCCGTTTTTACCCCAGTTTGAGAT	81	114	33	TRUE	None detected	0
NZ_AMBR01000007	Vibrio cholerae VC35 Contig007, whole genome shotgun sequence	2	CAGTAACGACGCCATGAAGTTGCGCGCCATGAA	142	175	33	TRUE	None detected	3
NZ_AMBR01000007	Vibrio cholerae VC35 Contig007, whole genome shotgun sequence	3	TATTCGCCGCCGAGACGGCACATTTACTCGCAA	203	236	33	TRUE	None detected	9
NZ_AMBR01000007	Vibrio cholerae VC35 Contig007, whole genome shotgun sequence	4	CATCTAAATTTCCCCCTAGCTTAAAACTTCAGC	264	297	33	TRUE	None detected	0
NZ_AMBR01000007	Vibrio cholerae VC35 Contig007, whole genome shotgun sequence	5	CATTTGAAGAACACGAGTATCTATACAGATCTC	325	358	33	TRUE	None detected	0
NZ_AMBR01000007	Vibrio cholerae VC35 Contig007, whole genome shotgun sequence	6	CGCGAAGCGGTAAAGGTGTAGGCATTGTGATAC	386	419	33	TRUE	None detected	0
NZ_AMBR01000007	Vibrio cholerae VC35 Contig007, whole genome shotgun sequence	7	CAAAGTTTGGGATCACCTTCTTGGTGTAATCCG	447	480	33	TRUE	None detected	27
NZ_AMBR01000007	Vibrio cholerae VC35 Contig007, whole genome shotgun sequence	8	CAAAGAAGTTACTCCGCCAGTTATCAAGCTGAA	508	541	33	TRUE	None detected	0
NZ_AMBR01000007	Vibrio cholerae VC35 Contig007, whole genome shotgun sequence	9	CCTGGCTGCAAGTGCGTCTCCACGTTCTTCTTC	569	602	33	TRUE	None detected	0
NZ_AMBR01000007	Vibrio cholerae VC35 Contig007, whole genome shotgun sequence	10	TATCAAGTCGATTTTAAATAACAATCAGGGTGT	630	663	33	TRUE	None detected	0
NZ_AMBR01000007	Vibrio cholerae VC35 Contig007, whole genome shotgun sequence	11	CCAACTTAATCCGCTCATCAAAAAACTGTCTGA	691	724	33	TRUE	None detected	0
NZ_VSGY01000042	Vibrio cholerae strain N2767 NODE_188, whole genome shotgun sequence	2	TTGTTATCAACTTGCCGGATAAAACGGACAATA	27692	27725	33	TRUE	None detected	1
NZ_VSGY01000042	Vibrio cholerae strain N2767 NODE_188, whole genome shotgun sequence	3	TTTGGGCTTTCTGGCTAACGGCAACGCAATTGA	27753	27786	33	TRUE	None detected	3
NZ_VSGY01000042	Vibrio cholerae strain N2767 NODE_188, whole genome shotgun sequence	4	CCAAATGAGCAACAGCCAGTTGCAAGCGATACT	27814	27847	33	TRUE	None detected	0
NZ_VSGY01000042	Vibrio cholerae strain N2767 NODE_188, whole genome shotgun sequence	5	CGGCGTTAAACAGGGTGATAAGTACACTGATGC	27875	27908	33	TRUE	None detected	1
NZ_VSGY01000042	Vibrio cholerae strain N2767 NODE_188, whole genome shotgun sequence	6	CAAAGCGCGGTCACCTTAAGCCGACTTAATGAG	27936	27969	33	TRUE	None detected	0
NZ_VSGY01000042	Vibrio cholerae strain N2767 NODE_188, whole genome shotgun sequence	7	TACGAGTCCATTCATACCATGACGGGTGATATC	27997	28030	33	TRUE	None detected	0
NZ_VSGY01000042	Vibrio cholerae strain N2767 NODE_188, whole genome shotgun sequence	8	TACAGCTTGGTATCTAGACAACATTGTTCCTGC	28058	28091	33	TRUE	None detected	0
NZ_VSGY01000042	Vibrio cholerae strain N2767 NODE_188, whole genome shotgun sequence	9	CCAAGTTTAGACATACCTTTTGATTGTCCACTT	28119	28152	33	TRUE	None detected	0
NZ_VSGY01000042	Vibrio cholerae strain N2767 NODE_188, whole genome shotgun sequence	10	TCGGCAAGCAGCTTATGAGCATTTTACCCGATC	28180	28213	33	TRUE	None detected	0
NZ_VSGY01000042	Vibrio cholerae strain N2767 NODE_188, whole genome shotgun sequence	11	TATGGAATATGCCAAAATCGATGCGTCCCACCT	28241	28274	33	TRUE	None detected	0
NZ_VSGY01000042	Vibrio cholerae strain N2767 NODE_188, whole genome shotgun sequence	12	CGCTAAGAACGTGGAAATGTTCTTGATATGCCA	28302	28335	33	TRUE	None detected	0
NZ_VSGY01000042	Vibrio cholerae strain N2767 NODE_188, whole genome shotgun sequence	13	TGAATTTGCTCCATCGTCAAACGCTGCGCTCGA	28363	28396	33	TRUE	None detected	0
NZ_VSGY01000042	Vibrio cholerae strain N2767 NODE_188, whole genome shotgun sequence	14	CAGCTTTTACCACATCATGACTATTGACTCTTG	28424	28457	33	TRUE	None detected	0
NZ_VSGY01000042	Vibrio cholerae strain N2767 NODE_188, whole genome shotgun sequence	15	CTATCTCGGCTTTCTTGGCCTACCTCTTGTATT	28485	28518	33	TRUE	None detected	0
NZ_VSGY01000042	Vibrio cholerae strain N2767 NODE_188, whole genome shotgun sequence	16	CGGCGCGAGCTTGTTCAAGTCGGCTTTGTTGTT	28546	28579	33	TRUE	None detected	1
NZ_VSGY01000042	Vibrio cholerae strain N2767 NODE_188, whole genome shotgun sequence	17	TAATGTCGGCTACCTCCCTGTTTGTGAGCGCAG	28607	28640	33	TRUE	None detected	0
NZ_VSGY01000042	Vibrio cholerae strain N2767 NODE_188, whole genome shotgun sequence	18	CAAGTGTGTGTTTAGGCATTGTTTAGCTCTCCT	28668	28701	33	TRUE	None detected	3
NZ_VSGY01000042	Vibrio cholerae strain N2767 NODE_188, whole genome shotgun sequence	19	CTTATCAGCCACTATAAACTCAGTTTTTATCAG	28729	28762	33	TRUE	None detected	0
NZ_VSGY01000042	Vibrio cholerae strain N2767 NODE_188, whole genome shotgun sequence	20	CAATCTTTTTATTCTGTTTTGTGATTAAAACTA	28790	28823	33	TRUE	None detected	0
NZ_VSGY01000042	Vibrio cholerae strain N2767 NODE_188, whole genome shotgun sequence	21	CGAATGTCGCGCAGTCCCCCGCCTGCTCACCCG	28851	28884	33	TRUE	None detected	0
NZ_VSGY01000042	Vibrio cholerae strain N2767 NODE_188, whole genome shotgun sequence	22	TGTATCTGCGAGCAGACTCGTAATTGAGGCCAT	28912	28945	33	TRUE	None detected	1
NZ_VSGY01000042	Vibrio cholerae strain N2767 NODE_188, whole genome shotgun sequence	23	TGGCATTAATCACTTCCTCATCCGTTGGAAGCT	28973	29006	33	TRUE	None detected	1
NZ_VSGY01000042	Vibrio cholerae strain N2767 NODE_188, whole genome shotgun sequence	24	CTAGGGCAAGGCTTACCCCAATCCCTCAGCTTT	29034	29067	33	TRUE	None detected	0
NZ_VSGY01000042	Vibrio cholerae strain N2767 NODE_188, whole genome shotgun sequence	25	CAGCAAAGGAAGCTACAGGGACGCACTAGAGCA	29095	29128	33	TRUE	None detected	0
NZ_VSGY01000042	Vibrio cholerae strain N2767 NODE_188, whole genome shotgun sequence	26	TTGTAGATGAAAAGCTGAATATTTTTACAGTGA	29156	29189	33	TRUE	None detected	1
NZ_VSGY01000042	Vibrio cholerae strain N2767 NODE_188, whole genome shotgun sequence	27	TCAATCTCTCTCGCTCAAGGTCGGGAGTCGCTG	29217	29250	33	TRUE	None detected	1
NZ_VSGY01000042	Vibrio cholerae strain N2767 NODE_188, whole genome shotgun sequence	28	TGCGGTGGGGCTGGGTACATTAAGCCAACAAGA	29278	29311	33	TRUE	None detected	1
NZ_VSGY01000042	Vibrio cholerae strain N2767 NODE_188, whole genome shotgun sequence	29	TAAGTGTTGTTAGCCGTTGCAGGCCATCAATAA	29339	29372	33	TRUE	None detected	0
NZ_VSGY01000042	Vibrio cholerae strain N2767 NODE_188, whole genome shotgun sequence	30	TACTGTTATTCCCGACCCTAGCGCTGACCCAGA	29400	29433	33	TRUE	None detected	3
NZ_VSGY01000042	Vibrio cholerae strain N2767 NODE_188, whole genome shotgun sequence	31	TGAAAGAAGCTTTTTAAATTCCTTTGTTTTTTC	29461	29494	33	TRUE	None detected	1
NZ_VSGY01000042	Vibrio cholerae strain N2767 NODE_188, whole genome shotgun sequence	32	TCAGAAAAAGGCTCTTGCTCTCGTCTCGGTTTA	29522	29555	33	TRUE	None detected	2
NZ_VSGY01000042	Vibrio cholerae strain N2767 NODE_188, whole genome shotgun sequence	33	TAAGCCAAAGGAATTTAAGTTTAACATACCAAG	29583	29616	33	TRUE	None detected	1
NZ_VSGY01000042	Vibrio cholerae strain N2767 NODE_188, whole genome shotgun sequence	34	TAACATTCCTCAGCACAAGCTCTAATTGCTGTA	29644	29677	33	TRUE	None detected	2
NZ_VSIO01000059	Vibrio cholerae strain N2822 NODE_244, whole genome shotgun sequence	1	CTTATACTAGACAGTACCAAATCACTAAAAGCA	68384	68417	33	TRUE	None detected	0
NZ_VSIO01000059	Vibrio cholerae strain N2822 NODE_244, whole genome shotgun sequence	2	TCAATTTCATTGCCGCCAATGGTTGCCACGTTT	68323	68356	33	TRUE	None detected	0
NZ_VSIO01000059	Vibrio cholerae strain N2822 NODE_244, whole genome shotgun sequence	3	TTCTCGTGATTGATGCGACGGCGCAGGCCATTA	68262	68295	33	TRUE	None detected	0
NZ_VSIO01000059	Vibrio cholerae strain N2822 NODE_244, whole genome shotgun sequence	4	CTACGCCTAAGCCAGATTACACACCCGATTATTG	68200	68234	34	TRUE	None detected	3
NZ_VSIO01000059	Vibrio cholerae strain N2822 NODE_244, whole genome shotgun sequence	5	CTCTAGACGCAATTGACTGCACCTTTTCAGCTC	68139	68172	33	TRUE	None detected	0
NZ_VSIO01000059	Vibrio cholerae strain N2822 NODE_244, whole genome shotgun sequence	6	CACCCCAGACTTCACTTTTAGTGTGAAGCCATT	68078	68111	33	TRUE	None detected	0
NZ_VSIO01000059	Vibrio cholerae strain N2822 NODE_244, whole genome shotgun sequence	7	CCCAATCATAGTCGCGTGCGATTTTAGGCAGGT	68017	68050	33	TRUE	None detected	1
NZ_VSIO01000059	Vibrio cholerae strain N2822 NODE_244, whole genome shotgun sequence	8	CGTGCTCCTGCCTGACACTATCGTCGACCTGGT	67956	67989	33	TRUE	None detected	1
NZ_VSIO01000059	Vibrio cholerae strain N2822 NODE_244, whole genome shotgun sequence	9	CTTCTCCCAGCCTTCGAAGCGGCACCAAATGTCG	67894	67928	34	TRUE	None detected	21
NZ_VSIO01000059	Vibrio cholerae strain N2822 NODE_244, whole genome shotgun sequence	10	TAAAGTATTGCCGAATGTCAGTAGCCCCATAAC	67833	67866	33	TRUE	None detected	1
NZ_VSIO01000059	Vibrio cholerae strain N2822 NODE_244, whole genome shotgun sequence	11	TAATAACGCCGTTAAGCATGGGCTTTATGCGCG	67772	67805	33	TRUE	None detected	1
NZ_VSIO01000059	Vibrio cholerae strain N2822 NODE_244, whole genome shotgun sequence	12	CGAGCTTGAATATGCCCTTTCTGTCGCGTTTTT	67711	67744	33	TRUE	None detected	1
NZ_VSIO01000059	Vibrio cholerae strain N2822 NODE_244, whole genome shotgun sequence	13	CGCACAACAGGCCTGCAACCCTTGATTCAAATG	67650	67683	33	TRUE	None detected	22
NZ_VSIO01000059	Vibrio cholerae strain N2822 NODE_244, whole genome shotgun sequence	14	CTTATGATGAGTTCATGGCTCGCATCAAAGCCC	67589	67622	33	TRUE	None detected	1
NZ_VSIO01000059	Vibrio cholerae strain N2822 NODE_244, whole genome shotgun sequence	15	CAAAGGCCAAACGGGATCATGACTTCATCAATG	67528	67561	33	TRUE	None detected	2
NZ_VSIO01000059	Vibrio cholerae strain N2822 NODE_244, whole genome shotgun sequence	16	TTCTCGTACCATCCTCCACAAACACTTCACCGG	67467	67500	33	TRUE	None detected	0
NZ_VSIO01000059	Vibrio cholerae strain N2822 NODE_244, whole genome shotgun sequence	17	CGGAAGGCCGTTAATTCACAACATCGCATCCGA	67406	67439	33	TRUE	None detected	0
NZ_VSIO01000059	Vibrio cholerae strain N2822 NODE_244, whole genome shotgun sequence	18	TCAAGACAATATGGTGCTGAGAATCGATAACTG	67345	67378	33	TRUE	None detected	0
NZ_VSIO01000059	Vibrio cholerae strain N2822 NODE_244, whole genome shotgun sequence	19	TTTCATATAGTCTGAGTAAGACAAACCAAGCTC	67284	67317	33	TRUE	None detected	0
NZ_VSIO01000059	Vibrio cholerae strain N2822 NODE_244, whole genome shotgun sequence	20	CGCACAAGTAGAGACGTAAGTATTCGCACTGGT	67223	67256	33	TRUE	None detected	0
NZ_VSIO01000059	Vibrio cholerae strain N2822 NODE_244, whole genome shotgun sequence	21	TGATGATATCGATCACCTGTTGCTCAGTAAGTC	67162	67195	33	TRUE	None detected	0
NZ_VSIO01000059	Vibrio cholerae strain N2822 NODE_244, whole genome shotgun sequence	22	TCAATGGCGGCAAGGAGGGGCTATCTGACTCAC	67101	67134	33	TRUE	None detected	0
NZ_VSIO01000059	Vibrio cholerae strain N2822 NODE_244, whole genome shotgun sequence	23	CCACCAGTAAACTCCACCACGTTAATGAAAACA	67040	67073	33	TRUE	None detected	0
NZ_VSIO01000059	Vibrio cholerae strain N2822 NODE_244, whole genome shotgun sequence	24	TTGCGGTGTTGTCATAAATAAAAGCGTCACTGC	66979	67012	33	TRUE	None detected	0
NZ_VSIO01000059	Vibrio cholerae strain N2822 NODE_244, whole genome shotgun sequence	25	TGCAGCGCTGTTTTGTTTTGCTGGTGGCCTGTT	66918	66951	33	TRUE	None detected	0
NZ_VSIO01000059	Vibrio cholerae strain N2822 NODE_244, whole genome shotgun sequence	26	TTGAAAGTTCTCAAAGAGATTGGCCGCGCATTT	66857	66890	33	TRUE	None detected	0
NZ_VSIO01000059	Vibrio cholerae strain N2822 NODE_244, whole genome shotgun sequence	27	CCATTTCTTTCTTATTCACCATGTGTCCCTTTT	66796	66829	33	TRUE	None detected	2
NZ_VSIO01000059	Vibrio cholerae strain N2822 NODE_244, whole genome shotgun sequence	28	CAACCGTCGTCAGTCTTGGCCGCTCACGTTCAC	66735	66768	33	TRUE	None detected	5
NZ_VSIO01000059	Vibrio cholerae strain N2822 NODE_244, whole genome shotgun sequence	29	CAAGTCAAGCTGCGCATAGCTGAACTAGAAGCC	66674	66707	33	TRUE	None detected	1
NZ_VSIO01000059	Vibrio cholerae strain N2822 NODE_244, whole genome shotgun sequence	30	CGACCGATTCGGTATATCTCTATTGCTGTTTAC	66613	66646	33	TRUE	None detected	0
NZ_VSIO01000059	Vibrio cholerae strain N2822 NODE_244, whole genome shotgun sequence	31	CGCCGTGATAAGTTCCTGAAGGCCATGAGTGAT	66552	66585	33	TRUE	None detected	0
NZ_VSIO01000059	Vibrio cholerae strain N2822 NODE_244, whole genome shotgun sequence	32	TACTAAGTTTACTAAGGGTGAGTGGGTCGCGGA	66491	66524	33	TRUE	None detected	0
NZ_VSIO01000059	Vibrio cholerae strain N2822 NODE_244, whole genome shotgun sequence	33	TACGGTTATAGTTAGTTTGTACTAATCCTATGT	66430	66463	33	TRUE	None detected	0
NZ_VSIO01000059	Vibrio cholerae strain N2822 NODE_244, whole genome shotgun sequence	34	TGCGAATGGATTCACAACTCAGCCGCCTAGTTTT	66368	66402	34	TRUE	None detected	0
NZ_VSIO01000059	Vibrio cholerae strain N2822 NODE_244, whole genome shotgun sequence	35	TATTGATGAGGCTCACATGGTTGAGTTTTCCGA	66307	66340	33	TRUE	None detected	0
NZ_VSIO01000059	Vibrio cholerae strain N2822 NODE_244, whole genome shotgun sequence	36	CTTTAAAGAAAGCGGTTTGTGATTTTTTTGACT	66246	66279	33	TRUE	None detected	0
NZ_VSIO01000059	Vibrio cholerae strain N2822 NODE_244, whole genome shotgun sequence	37	CAAGCTCATGGATGATAGCGGCCTTGGTTGCTG	66185	66218	33	TRUE	None detected	0
NZ_VSIO01000059	Vibrio cholerae strain N2822 NODE_244, whole genome shotgun sequence	38	TCACGTTTGGGACTCCATTCTAAGCGAGGAGGT	66124	66157	33	TRUE	None detected	2
NZ_VSIO01000059	Vibrio cholerae strain N2822 NODE_244, whole genome shotgun sequence	39	TAAAGACGTTTGCTCTATTGAACAGTTGTATTC	66063	66096	33	TRUE	None detected	0
NZ_VSIO01000059	Vibrio cholerae strain N2822 NODE_244, whole genome shotgun sequence	40	CAAAATCCCCCTTGCCAATGCAGCAGGAAAAAT	66002	66035	33	TRUE	None detected	1
NZ_VSIO01000059	Vibrio cholerae strain N2822 NODE_244, whole genome shotgun sequence	41	TTGCTCACCCTTGCGATTTGTGACTTGTTCACC	65941	65974	33	TRUE	None detected	0
NZ_VSIO01000059	Vibrio cholerae strain N2822 NODE_244, whole genome shotgun sequence	42	TAGTTGTTGATGTAAGCAGTGACCGCCATGCCG	65880	65913	33	TRUE	None detected	0
NZ_VSIO01000059	Vibrio cholerae strain N2822 NODE_244, whole genome shotgun sequence	43	GAAATACATTGGGTGATTTTGTTTATGTTTTCT	65819	65852	33	FALSE	None detected	0
NZ_VSIO01000059	Vibrio cholerae strain N2822 NODE_244, whole genome shotgun sequence	44	CACCATTGATTACTCTTTTATGAGTTAACCAAT	65758	65791	33	TRUE	None detected	0
NZ_VSIO01000059	Vibrio cholerae strain N2822 NODE_244, whole genome shotgun sequence	45	CCATTCTTTATGCCTAGCTTGGCATTCCATACT	65697	65730	33	TRUE	None detected	2
NZ_VSIO01000059	Vibrio cholerae strain N2822 NODE_244, whole genome shotgun sequence	46	TACGCACCTTGTTGCAGGTTCGAGTCCTGCACG	65636	65669	33	TRUE	None detected	0
NZ_VSIO01000059	Vibrio cholerae strain N2822 NODE_244, whole genome shotgun sequence	47	TGTATCGTTTACTGCTTGGTTGCTGGCATACCG	65575	65608	33	TRUE	None detected	0
NZ_VSIO01000059	Vibrio cholerae strain N2822 NODE_244, whole genome shotgun sequence	48	CAGAAGCTTTTCCAGCGTATCTTTTGGCAGTGA	65514	65547	33	TRUE	None detected	0
NZ_VSIO01000059	Vibrio cholerae strain N2822 NODE_244, whole genome shotgun sequence	49	CCCGAAATCGCTACTAGACCCGACTTATCAGCG	65453	65486	33	TRUE	None detected	0
NZ_VSIO01000059	Vibrio cholerae strain N2822 NODE_244, whole genome shotgun sequence	50	TACGAAACCCCACAGCAGCGACAAAAGCGTGAG	65392	65425	33	TRUE	None detected	0
NZ_VSIO01000059	Vibrio cholerae strain N2822 NODE_244, whole genome shotgun sequence	51	TGGAAGTTAGCGCTAGACAATAATTTAATCCAC	65331	65364	33	TRUE	None detected	0
NZ_VSIO01000059	Vibrio cholerae strain N2822 NODE_244, whole genome shotgun sequence	52	CTCCTCCAGCGTCATGCAGTGGTCTACTGGGTGG	65269	65303	34	TRUE	None detected	0
NZ_VSIO01000059	Vibrio cholerae strain N2822 NODE_244, whole genome shotgun sequence	53	TAACGGCACGCTTGATAAACAATGGCTGGCTGG	65208	65241	33	TRUE	None detected	0
NZ_VSIO01000059	Vibrio cholerae strain N2822 NODE_244, whole genome shotgun sequence	54	TGCACTGCTGCTGATATGGTCGCGTTGTGAGTT	65147	65180	33	TRUE	None detected	0
NZ_VSIO01000059	Vibrio cholerae strain N2822 NODE_244, whole genome shotgun sequence	55	CCGATTTGCCAGCCCACAAATCAGACTCACGTC	65086	65119	33	TRUE	None detected	0
NZ_VSIO01000059	Vibrio cholerae strain N2822 NODE_244, whole genome shotgun sequence	56	TTAGCTCCACTGGTGAGCGTTGCGATCATTTCT	65025	65058	33	TRUE	None detected	0
NZ_VSIO01000059	Vibrio cholerae strain N2822 NODE_244, whole genome shotgun sequence	57	CGCCAAGCTGCAAACCTCTTCCTCAATCTCTCG	64964	64997	33	TRUE	None detected	2
NZ_VSIO01000059	Vibrio cholerae strain N2822 NODE_244, whole genome shotgun sequence	58	TTGAGCAGCACATCGAGACGATAAGAAGCTTGC	64903	64936	33	TRUE	None detected	0
NZ_VSIO01000059	Vibrio cholerae strain N2822 NODE_244, whole genome shotgun sequence	59	CAAAGAGAGCGGTTTACTACTACAAGAAAAAGC	64842	64875	33	TRUE	None detected	0
NZ_VSIO01000059	Vibrio cholerae strain N2822 NODE_244, whole genome shotgun sequence	60	CGTGATCCTTTGGGCAGAGGAACGCATTTCAGC	64781	64814	33	TRUE	None detected	2
NZ_VSIO01000059	Vibrio cholerae strain N2822 NODE_244, whole genome shotgun sequence	61	TATTACTCAGGTGTTTCATCATCAGCCCCTTTC	64720	64753	33	TRUE	None detected	4
NZ_VSIO01000059	Vibrio cholerae strain N2822 NODE_244, whole genome shotgun sequence	62	TCTCGGCCTTGCTGTCCAGTCCGGTGGTCTCGG	64659	64692	33	TRUE	None detected	1
NZ_VSIO01000059	Vibrio cholerae strain N2822 NODE_244, whole genome shotgun sequence	63	CGCAGGGAGCAGAAAGGACAGCCGAAAGCGACT	64598	64631	33	TRUE	None detected	1
NZ_VSIO01000059	Vibrio cholerae strain N2822 NODE_244, whole genome shotgun sequence	64	TTTTTGACGCGAAATCCTTCCTATCTAAAGAGT	64537	64570	33	TRUE	None detected	0
NZ_VSIO01000059	Vibrio cholerae strain N2822 NODE_244, whole genome shotgun sequence	65	CACTGCTGACCGAATTGGTAAAAATGAGCCAAG	64476	64509	33	TRUE	None detected	2
NZ_VSIO01000059	Vibrio cholerae strain N2822 NODE_244, whole genome shotgun sequence	66	CAGATCACCACGTTTACGGCGATATAAGACTGC	64415	64448	33	TRUE	None detected	0
NZ_VSIO01000059	Vibrio cholerae strain N2822 NODE_244, whole genome shotgun sequence	67	CCACCGAAAAGCAAGCTTGGGAAGTTTTCCGCC	64354	64387	33	TRUE	None detected	2
NZ_VSIO01000059	Vibrio cholerae strain N2822 NODE_244, whole genome shotgun sequence	68	CCTCGATACACCCCAGCCAGACGGAAGAAAAGG	64293	64326	33	TRUE	None detected	2
NZ_VSIO01000059	Vibrio cholerae strain N2822 NODE_244, whole genome shotgun sequence	69	CACGGCCAAGATCCTATTTGAGCAAACCGTGAG	64232	64265	33	TRUE	None detected	2
NZ_VSIO01000059	Vibrio cholerae strain N2822 NODE_244, whole genome shotgun sequence	70	CGAACTATCAAGCGGGTGTGTCCGGTTGGAGAT	64171	64204	33	TRUE	None detected	0
NZ_VSIO01000059	Vibrio cholerae strain N2822 NODE_244, whole genome shotgun sequence	71	TCGGGAGACGCTCACCATCTGTGTTGTAATAAA	64110	64143	33	TRUE	None detected	0
NZ_VSIO01000059	Vibrio cholerae strain N2822 NODE_244, whole genome shotgun sequence	72	TCAAAGGGATTGAGTCTCCGCAAGCTAGTTGGT	64049	64082	33	TRUE	None detected	2
NZ_VSIO01000059	Vibrio cholerae strain N2822 NODE_244, whole genome shotgun sequence	73	TACTTCTCACTGTGCCATGTCTTTTCTTTGGGT	63988	64021	33	TRUE	None detected	2
NZ_VSIO01000059	Vibrio cholerae strain N2822 NODE_244, whole genome shotgun sequence	74	CATAAGCTGATCTAGACCTACGCATTTCATGAT	63927	63960	33	TRUE	None detected	0
NZ_VSIO01000059	Vibrio cholerae strain N2822 NODE_244, whole genome shotgun sequence	75	CGATTTTTATCCCAAGTTCTTGCGCTTTTTTCA	63866	63899	33	TRUE	None detected	0
NZ_VSIO01000059	Vibrio cholerae strain N2822 NODE_244, whole genome shotgun sequence	76	TGCGAGACATACTGTTCATGTCCAGCTTTCTTG	63805	63838	33	TRUE	None detected	2
NZ_VSIO01000059	Vibrio cholerae strain N2822 NODE_244, whole genome shotgun sequence	77	TATCTTTAAATTGTTTCTTCTTCACGCCACTTT	63744	63777	33	TRUE	None detected	0
NZ_VSIO01000059	Vibrio cholerae strain N2822 NODE_244, whole genome shotgun sequence	78	CAGCAAAGTCAATGTGACCAAGGCAAAGAGAAT	63683	63716	33	TRUE	None detected	0
NZ_VSIO01000059	Vibrio cholerae strain N2822 NODE_244, whole genome shotgun sequence	79	TATCAAGCCACGTTCGAGGCCTTCATGATGAAA	63622	63655	33	TRUE	None detected	2
NZ_VSIO01000059	Vibrio cholerae strain N2822 NODE_244, whole genome shotgun sequence	80	CTATATGGTAGCTTTCAAGTTGGCACTGGACGC	63561	63594	33	TRUE	None detected	0
NZ_VSIO01000059	Vibrio cholerae strain N2822 NODE_244, whole genome shotgun sequence	81	CCAGGTGTCAGGTAAATTCCGCATCAACAAGAG	63500	63533	33	TRUE	None detected	0
NZ_VSIO01000059	Vibrio cholerae strain N2822 NODE_244, whole genome shotgun sequence	82	TCTTCAAGGCCATGAGTGTCAAAGGTGGCGTTA	63439	63472	33	TRUE	None detected	0
NZ_VSIO01000059	Vibrio cholerae strain N2822 NODE_244, whole genome shotgun sequence	83	CGATAGATGGTCGAAAACCACTGTTCTGACACT	63378	63411	33	TRUE	None detected	0
NZ_VSIO01000059	Vibrio cholerae strain N2822 NODE_244, whole genome shotgun sequence	84	CCCACCAACCGAGGTCAACGTTTTGTTGGTGGA	63317	63350	33	TRUE	None detected	0
NZ_VSIO01000059	Vibrio cholerae strain N2822 NODE_244, whole genome shotgun sequence	85	CGACGTCATCTTAGCCGTGTTGTCAAAGTGGTG	63256	63289	33	TRUE	None detected	0
NZ_VSIO01000059	Vibrio cholerae strain N2822 NODE_244, whole genome shotgun sequence	86	TGCACATGGCGCGGTTTGTCGCTGGACATTAAA	63195	63228	33	TRUE	None detected	0
NZ_VSIO01000059	Vibrio cholerae strain N2822 NODE_244, whole genome shotgun sequence	87	AGTAACAATGTCTTTAAAAACACTGCCTCTTAA	63134	63167	33	FALSE	None detected	0
NZ_VSIO01000059	Vibrio cholerae strain N2822 NODE_244, whole genome shotgun sequence	88	CGTTTACACGGGCTTGATAAGAACCAATCCCACG	63072	63106	34	TRUE	None detected	0
NZ_QEDR01000012	Vibrio cholerae strain BD34 BD34_S34_L001_R1_001contig_12_consensus, whole genome shotgun sequence	1	CATGACTGATGCCATTAGTAAGCCTCCGGTAAGT	27610	27644	34	TRUE	None detected	7
NZ_QEDR01000012	Vibrio cholerae strain BD34 BD34_S34_L001_R1_001contig_12_consensus, whole genome shotgun sequence	2	CATGAAGTAGATGATTCGATTGCAGTTGATAAC	27672	27705	33	TRUE	None detected	1
NZ_QEDR01000012	Vibrio cholerae strain BD34 BD34_S34_L001_R1_001contig_12_consensus, whole genome shotgun sequence	3	CGCAACCATTGCAGATGGCGCGTCACCTCCCAA	27733	27766	33	TRUE	None detected	0
NZ_QEDR01000012	Vibrio cholerae strain BD34 BD34_S34_L001_R1_001contig_12_consensus, whole genome shotgun sequence	4	CGCAAACGAATCGTTGACCTCAATTCAGGCCGTG	27794	27828	34	TRUE	None detected	0
NZ_QEDR01000012	Vibrio cholerae strain BD34 BD34_S34_L001_R1_001contig_12_consensus, whole genome shotgun sequence	5	TCAGGATATGCAGATCGGCTCGGATGAATGGCA	27856	27889	33	TRUE	None detected	0
NZ_QEDR01000012	Vibrio cholerae strain BD34 BD34_S34_L001_R1_001contig_12_consensus, whole genome shotgun sequence	6	TCAAAAACCTGAGTTTGCAGAAGTTCTTGGGGC	27917	27950	33	TRUE	None detected	1
NZ_QEDR01000012	Vibrio cholerae strain BD34 BD34_S34_L001_R1_001contig_12_consensus, whole genome shotgun sequence	7	CGACAACGAATGTTGATGCGGTCGTCAAAGATG	27978	28011	33	TRUE	None detected	0
NZ_QEDR01000012	Vibrio cholerae strain BD34 BD34_S34_L001_R1_001contig_12_consensus, whole genome shotgun sequence	8	TGATTTATGACAGCTCGCAAAGAGAGTGGGTTT	28039	28072	33	TRUE	None detected	2
NZ_QEDR01000012	Vibrio cholerae strain BD34 BD34_S34_L001_R1_001contig_12_consensus, whole genome shotgun sequence	9	TGTTCTCGCCATTCAGTCCTGCTGATTTAGCGA	28100	28133	33	TRUE	None detected	7
NZ_QEDR01000012	Vibrio cholerae strain BD34 BD34_S34_L001_R1_001contig_12_consensus, whole genome shotgun sequence	10	CAGTCTTATTCATGTTTGTTACGATGATGTTTT	28161	28194	33	TRUE	None detected	0
NZ_QEDR01000012	Vibrio cholerae strain BD34 BD34_S34_L001_R1_001contig_12_consensus, whole genome shotgun sequence	11	TAAAAAATAACTCTTAAATACGTTTGGTGCGCG	28222	28255	33	TRUE	None detected	0
NZ_QEDR01000012	Vibrio cholerae strain BD34 BD34_S34_L001_R1_001contig_12_consensus, whole genome shotgun sequence	12	TTTGGTTGTTGATGATGTCTGATGCCATCGCAT	28283	28316	33	TRUE	None detected	0
NZ_QEDR01000012	Vibrio cholerae strain BD34 BD34_S34_L001_R1_001contig_12_consensus, whole genome shotgun sequence	13	TCCAGCGCAGCATTGGTGAGCATCGAATCTTTG	28344	28377	33	TRUE	None detected	16
NZ_QEDR01000012	Vibrio cholerae strain BD34 BD34_S34_L001_R1_001contig_12_consensus, whole genome shotgun sequence	14	TGACTTTGGCGAAGTTTTGCAGTGGGTTTTTGA	28405	28438	33	TRUE	None detected	1
NZ_QEDR01000012	Vibrio cholerae strain BD34 BD34_S34_L001_R1_001contig_12_consensus, whole genome shotgun sequence	15	TCCCCAAAGACTGGATCTGACCTTGCGCCGTAG	28466	28499	33	TRUE	None detected	0
NZ_QEDR01000012	Vibrio cholerae strain BD34 BD34_S34_L001_R1_001contig_12_consensus, whole genome shotgun sequence	16	CATGAAGGGCTATGAAGGGATTGACGATTTAGT	28527	28560	33	TRUE	None detected	1
NZ_QEDR01000012	Vibrio cholerae strain BD34 BD34_S34_L001_R1_001contig_12_consensus, whole genome shotgun sequence	17	CTTGTACCACTTGGCTTCAACGACTTCGGGTAA	28588	28621	33	TRUE	None detected	10
NZ_KK211324	Vibrio cholerae ATCC 14035 T411DRAFT_scaffold00010.10, whole genome shotgun sequence	3	CGGTTGATAAAACGCTGCGTAAGTTTTTCGAAG	28951	28984	33	TRUE	O395:18_A50:22_A68:1_A111:4	3
NZ_KK211324	Vibrio cholerae ATCC 14035 T411DRAFT_scaffold00010.10, whole genome shotgun sequence	4	CCGAATACAACGGGCAAGCCTGCGCTAACGTTC	29012	29045	33	TRUE	A50:21	3
NZ_KK211324	Vibrio cholerae ATCC 14035 T411DRAFT_scaffold00010.10, whole genome shotgun sequence	5	TCAAAATACTTCTCGCACATCCTGCAAGCGCTG	29073	29106	33	TRUE	A50:20	0
NZ_KK211324	Vibrio cholerae ATCC 14035 T411DRAFT_scaffold00010.10, whole genome shotgun sequence	6	TATTGCATTGAATTGCCCCACTCTTTGACCACA	29134	29167	33	TRUE	A50:19	0
NZ_KK211324	Vibrio cholerae ATCC 14035 T411DRAFT_scaffold00010.10, whole genome shotgun sequence	7	CCAAAGCAATTCAACAGAGGCCATCAATCGCCT	29195	29228	33	TRUE	A50:18	0
NZ_KK211324	Vibrio cholerae ATCC 14035 T411DRAFT_scaffold00010.10, whole genome shotgun sequence	8	CCAAGCAGCAATAAAAATGGAGAGCAATCCTAT	29256	29289	33	TRUE	A50:17	3
NZ_KK211324	Vibrio cholerae ATCC 14035 T411DRAFT_scaffold00010.10, whole genome shotgun sequence	9	CAAGGAAATTTGCTACCAAAAGACGTGATCGAG	29317	29350	33	TRUE	A50:16	3
NZ_VSHM01000004	Vibrio cholerae strain N2783 NODE_4, whole genome shotgun sequence	1	TACACTGTGCGTAAGCTTGAGGATATTTGGTGA	59642	59675	33	TRUE	None detected	0
NZ_VSHM01000004	Vibrio cholerae strain N2783 NODE_4, whole genome shotgun sequence	2	CATGACTGATGCCATTAGTAAGCCTCCGGTAAGT	59580	59614	34	TRUE	None detected	7
NZ_VSHM01000004	Vibrio cholerae strain N2783 NODE_4, whole genome shotgun sequence	3	CATGAAGTAGATGATTCGATTGCAGTTGATAAC	59519	59552	33	TRUE	None detected	1
NZ_VSHM01000004	Vibrio cholerae strain N2783 NODE_4, whole genome shotgun sequence	4	CGCAACCATTGCAGATGGCGCGTCACCTCCCAA	59458	59491	33	TRUE	None detected	0
NZ_VSHM01000004	Vibrio cholerae strain N2783 NODE_4, whole genome shotgun sequence	5	TCAGCTTACCTTTGCGAGTTATCTTGTAGGTTG	59397	59430	33	TRUE	None detected	0
NZ_VSHM01000004	Vibrio cholerae strain N2783 NODE_4, whole genome shotgun sequence	6	CCAGTCAGCTTGCTTGGGTCTGGTACACCTGCG	59336	59369	33	TRUE	None detected	0
NZ_VSHM01000004	Vibrio cholerae strain N2783 NODE_4, whole genome shotgun sequence	7	CGACAACGAATGTTGATGCGGTCGTCAAAGATG	59275	59308	33	TRUE	None detected	0
NZ_VSHM01000004	Vibrio cholerae strain N2783 NODE_4, whole genome shotgun sequence	8	TGATTTATGACAGCTCGCAAAGAGAGTGGGTTT	59214	59247	33	TRUE	None detected	2
NZ_VSHM01000004	Vibrio cholerae strain N2783 NODE_4, whole genome shotgun sequence	9	TATTTGTCCCTCATCTCATCCTGTTGATAATGG	59153	59186	33	TRUE	None detected	0
NZ_VSHM01000004	Vibrio cholerae strain N2783 NODE_4, whole genome shotgun sequence	10	CTTCCAAATCTCTCGCTTTCTCACGAGAGAGTC	59092	59125	33	TRUE	None detected	0
NZ_VSHM01000004	Vibrio cholerae strain N2783 NODE_4, whole genome shotgun sequence	11	CACTAGGTCTTTTATCACTCCTGCATCGCCGCT	59031	59064	33	TRUE	None detected	0
NZ_VSHM01000004	Vibrio cholerae strain N2783 NODE_4, whole genome shotgun sequence	12	TGTTCTCGCCATTCAGTCCTGCTGATTTAGCGA	58970	59003	33	TRUE	None detected	7
NZ_VSHM01000004	Vibrio cholerae strain N2783 NODE_4, whole genome shotgun sequence	13	TAACGCCTATGCGTTTTGGCGTCACTGTCGAAA	58909	58942	33	TRUE	None detected	0
NZ_VSHM01000004	Vibrio cholerae strain N2783 NODE_4, whole genome shotgun sequence	14	TTAAACTCACCCCAAACAACGTCACCCACTGGC	58848	58881	33	TRUE	None detected	0
NZ_VSHM01000004	Vibrio cholerae strain N2783 NODE_4, whole genome shotgun sequence	15	TAGAGCGAGAATCTGTGATAGCGTGACCTGTTC	58787	58820	33	TRUE	None detected	0
NZ_VSHM01000004	Vibrio cholerae strain N2783 NODE_4, whole genome shotgun sequence	16	CCAAGCAATGAGCCACGCATCGACCAGCGTATT	58726	58759	33	TRUE	None detected	0
NZ_VSHM01000004	Vibrio cholerae strain N2783 NODE_4, whole genome shotgun sequence	17	CGAGGTCTACTATGGCAACAAAAGGTGACATCT	58665	58698	33	TRUE	None detected	0
NZ_VSHM01000004	Vibrio cholerae strain N2783 NODE_4, whole genome shotgun sequence	18	CAAAGAAACTCTCGACCAGATATTTGAACAGTT	58604	58637	33	TRUE	None detected	0
NZ_VSHM01000004	Vibrio cholerae strain N2783 NODE_4, whole genome shotgun sequence	19	CACCCTCTGCATACTCTGATGCACTTGGCGTTC	58543	58576	33	TRUE	None detected	3
NZ_VSHM01000004	Vibrio cholerae strain N2783 NODE_4, whole genome shotgun sequence	20	TCGTGATTTCAAGCATGCCCATGTTTTCTGAAA	58482	58515	33	TRUE	None detected	0
NZ_VSHM01000004	Vibrio cholerae strain N2783 NODE_4, whole genome shotgun sequence	21	CATTTGACGGATCAAGCACGCTCATATTTGTAT	58421	58454	33	TRUE	None detected	0
NZ_VSHM01000004	Vibrio cholerae strain N2783 NODE_4, whole genome shotgun sequence	22	TCAAATCTCTCCGGTGCTTTGTTGCAGTCGTTA	58360	58393	33	TRUE	None detected	0
NZ_VSHM01000004	Vibrio cholerae strain N2783 NODE_4, whole genome shotgun sequence	23	CGGTGGGGAGATTCACTCAAATCTCGCCACGGC	58299	58332	33	TRUE	None detected	0
NZ_VSHM01000004	Vibrio cholerae strain N2783 NODE_4, whole genome shotgun sequence	24	CAAACTTCCAGAATTCCTATGGGTTAGCAAAGA	58238	58271	33	TRUE	None detected	0
NZ_VSHM01000004	Vibrio cholerae strain N2783 NODE_4, whole genome shotgun sequence	25	TGAAAGCAGGATTATTGCAACGACGCATTGCAA	58177	58210	33	TRUE	None detected	15
NZ_VSHM01000004	Vibrio cholerae strain N2783 NODE_4, whole genome shotgun sequence	26	CTGTGCCAGCTTTGTGGCTGAGTGGTATCGTGA	58116	58149	33	TRUE	None detected	0
NZ_VSHM01000004	Vibrio cholerae strain N2783 NODE_4, whole genome shotgun sequence	27	CACGAGAATATTGGTGAGGGATGTTAATCTCGA	58055	58088	33	TRUE	None detected	0
NZ_VSHM01000004	Vibrio cholerae strain N2783 NODE_4, whole genome shotgun sequence	28	TCCAAATCGCGCGTAGCTTGGTGACTTCTAACG	57994	58027	33	TRUE	None detected	15
NZ_VSHM01000004	Vibrio cholerae strain N2783 NODE_4, whole genome shotgun sequence	29	TCCGCCGCAGAACTCGTGTGAAACAAGGCTGTC	57933	57966	33	TRUE	None detected	0
NZ_VSHM01000004	Vibrio cholerae strain N2783 NODE_4, whole genome shotgun sequence	30	TGTGATCCAAGCTTTTGCAGATCTGCCAAAAGT	57872	57905	33	TRUE	None detected	0
NZ_VSHM01000004	Vibrio cholerae strain N2783 NODE_4, whole genome shotgun sequence	31	CACAAGGGCGAAAACTCAAGTCAAAAGCGCGTG	57811	57844	33	TRUE	None detected	0
NZ_VSHM01000004	Vibrio cholerae strain N2783 NODE_4, whole genome shotgun sequence	32	TCCGAAACGCGCCGCCGAGAAAGTGCTTTTCTT	57750	57783	33	TRUE	None detected	1
NZ_VSHM01000004	Vibrio cholerae strain N2783 NODE_4, whole genome shotgun sequence	33	TCAGTGTCGGCAAAGCGCCAGACATGAACGAGA	57689	57722	33	TRUE	None detected	29
NZ_VSHM01000004	Vibrio cholerae strain N2783 NODE_4, whole genome shotgun sequence	34	CATGGAATACAAGTCATCTTGGTTCGCTCGCAA	57628	57661	33	TRUE	None detected	0
NZ_VSHM01000004	Vibrio cholerae strain N2783 NODE_4, whole genome shotgun sequence	35	CCAGTAGCGATACTCAGTGCGACCCCATGCTTT	57567	57600	33	TRUE	None detected	0
NZ_VSHM01000004	Vibrio cholerae strain N2783 NODE_4, whole genome shotgun sequence	36	CGATTCGCAAATGTCACCTTTCTGGCGTTGGGT	57506	57539	33	TRUE	None detected	20
NZ_VSHM01000004	Vibrio cholerae strain N2783 NODE_4, whole genome shotgun sequence	37	CTGGGTGGCGCAGAACAACTGGCTTTCCTTTGT	57445	57478	33	TRUE	None detected	0
NZ_VSHM01000004	Vibrio cholerae strain N2783 NODE_4, whole genome shotgun sequence	38	CGCTGAATTGTCGACGTTCAGCATGGAGCTTGC	57384	57417	33	TRUE	None detected	0
NZ_VSHM01000004	Vibrio cholerae strain N2783 NODE_4, whole genome shotgun sequence	39	CACATTATTTGTCGAGTCGATTTCGTCATACCC	57323	57356	33	TRUE	None detected	0
NZ_VSHM01000004	Vibrio cholerae strain N2783 NODE_4, whole genome shotgun sequence	40	TAGAGTTGCGCTTGTGGGATGCGGAATGTCTCT	57262	57295	33	TRUE	None detected	0
NZ_VSHM01000004	Vibrio cholerae strain N2783 NODE_4, whole genome shotgun sequence	41	CGCAGACCTACACCAACTACAATCAATACACTG	57201	57234	33	TRUE	None detected	0
NZ_VSHM01000004	Vibrio cholerae strain N2783 NODE_4, whole genome shotgun sequence	42	TACTGATTGCTTTGGGTGGATGTGCGAGCCCTG	57140	57173	33	TRUE	None detected	0
NZ_VSHM01000004	Vibrio cholerae strain N2783 NODE_4, whole genome shotgun sequence	43	TCTTGTGGGTTGGTCGTTTGTTTGTGGGCACTT	57079	57112	33	TRUE	None detected	0
NZ_VSHM01000004	Vibrio cholerae strain N2783 NODE_4, whole genome shotgun sequence	44	TCAATAGCCCATATGTAGGCGGTGGCAAGGCTT	57018	57051	33	TRUE	None detected	0
NZ_VSHM01000004	Vibrio cholerae strain N2783 NODE_4, whole genome shotgun sequence	45	TTGGTCAAGCTCGCGGCTTTGAAACTGGGTTTG	56957	56990	33	TRUE	None detected	2
NZ_VSHM01000004	Vibrio cholerae strain N2783 NODE_4, whole genome shotgun sequence	46	TACTGCGCTTTTCTTGCAGTTACTGGAAGTTTG	56896	56929	33	TRUE	None detected	0
NZ_VSHM01000004	Vibrio cholerae strain N2783 NODE_4, whole genome shotgun sequence	47	TAATCAGTTGGCAAGGCGTAAGAGAGCAAGAGT	56835	56868	33	TRUE	None detected	0
NZ_VSHM01000004	Vibrio cholerae strain N2783 NODE_4, whole genome shotgun sequence	48	TACGCGACTTTATTCGATCGGTAGTAGCGGTCGG	56773	56807	34	TRUE	None detected	0
NZ_VSHM01000004	Vibrio cholerae strain N2783 NODE_4, whole genome shotgun sequence	49	CATATCCGTGCGGATACTCACGAGCTAATCCGC	56712	56745	33	TRUE	None detected	0
NZ_VSHM01000004	Vibrio cholerae strain N2783 NODE_4, whole genome shotgun sequence	50	CAACTCTGCATTACCGAGTGCAAACCAAAGGCA	56651	56684	33	TRUE	None detected	4
NZ_VSHM01000004	Vibrio cholerae strain N2783 NODE_4, whole genome shotgun sequence	51	CAGGGTAGGATGCGCGTCTCAAGCGTGTGCTGT	56590	56623	33	TRUE	None detected	0
NZ_VSHM01000004	Vibrio cholerae strain N2783 NODE_4, whole genome shotgun sequence	52	CACTGCCCAGCGCCCAATCTCCCGCCCTGAGTG	56529	56562	33	TRUE	None detected	0
NZ_VSHM01000004	Vibrio cholerae strain N2783 NODE_4, whole genome shotgun sequence	53	TACAAGAACAGCCGCAAAGCGGCTTGAGGGTGG	56468	56501	33	TRUE	None detected	5
NZ_VSHM01000004	Vibrio cholerae strain N2783 NODE_4, whole genome shotgun sequence	54	TGCCAATGATGTGGACGGGTCTCTGGTCAACAG	56407	56440	33	TRUE	None detected	0
NZ_VSHM01000004	Vibrio cholerae strain N2783 NODE_4, whole genome shotgun sequence	55	CTGCTTGGCGTCCGATTCGGTGATCATGCTTGA	56346	56379	33	TRUE	None detected	0
NZ_VSHM01000004	Vibrio cholerae strain N2783 NODE_4, whole genome shotgun sequence	56	TAAATGGATTTGGCTTGGTGATGCCGAAGGTCC	56285	56318	33	TRUE	None detected	0
NZ_VSHM01000004	Vibrio cholerae strain N2783 NODE_4, whole genome shotgun sequence	57	CGGCGAAGCGGTATCTATCAAAGCTACAAGCCC	56224	56257	33	TRUE	None detected	0
NZ_VSHM01000004	Vibrio cholerae strain N2783 NODE_4, whole genome shotgun sequence	58	TCAAGCTATTGCCAGTGTGGTGGGCGGCGTTTC	56163	56196	33	TRUE	None detected	0
NZ_VSHM01000004	Vibrio cholerae strain N2783 NODE_4, whole genome shotgun sequence	59	CCCTAAAGCTCTCTGTGATGTACGCCAACGGCA	56102	56135	33	TRUE	None detected	15
NZ_VTLK01000057	Vibrio cholerae strain 136 contig00057, whole genome shotgun sequence	1	TGTGCGCGGTCTGGGCAATGCGTTCCGTGTTGC	574	607	33	TRUE	None detected	0
NZ_VTLK01000057	Vibrio cholerae strain 136 contig00057, whole genome shotgun sequence	2	CAATGTCTCTTGCTTCTTCGTTGTTTTCACATT	513	546	33	TRUE	None detected	0
NZ_VTLK01000057	Vibrio cholerae strain 136 contig00057, whole genome shotgun sequence	3	TAACGAAGTGTGTCGCGGCTTTATGAGCTACGA	452	485	33	TRUE	None detected	15
NZ_VTLK01000055	Vibrio cholerae strain 136 contig00055, whole genome shotgun sequence	1	TATTGATTGAATCAACCGGCACACATTCGACAC	647	680	33	TRUE	None detected	0
NZ_VTLK01000055	Vibrio cholerae strain 136 contig00055, whole genome shotgun sequence	2	CTTTGGGGAGCGTAAGTCTCCACGGCAGACGGT	586	619	33	TRUE	None detected	4
NZ_VTLK01000055	Vibrio cholerae strain 136 contig00055, whole genome shotgun sequence	3	TCGAAATCATCCATATTACTGCAGTCCGTTGCG	525	558	33	TRUE	None detected	3
NZ_VTLK01000055	Vibrio cholerae strain 136 contig00055, whole genome shotgun sequence	4	CCTGACCTACGATGAAAAATACGATATCCCGAT	464	497	33	TRUE	None detected	4
NZ_VTLK01000055	Vibrio cholerae strain 136 contig00055, whole genome shotgun sequence	5	CCTACTATTGGCATCTATCGCAGGTACGTCTGC	403	436	33	TRUE	None detected	4
NZ_VTLK01000055	Vibrio cholerae strain 136 contig00055, whole genome shotgun sequence	6	CTTCGAGCGATTGATTCAAGCAAATAAAGAAGC	342	375	33	TRUE	None detected	2
NZ_VTLK01000055	Vibrio cholerae strain 136 contig00055, whole genome shotgun sequence	7	CAATCAACGTTACTGCAGCGACGTAGAGTAATA	281	314	33	TRUE	None detected	4
NZ_VTLK01000055	Vibrio cholerae strain 136 contig00055, whole genome shotgun sequence	8	TCGTTAAAATACGACTCATATCCCGTAGCACGC	220	253	33	TRUE	None detected	0
NZ_VTLK01000055	Vibrio cholerae strain 136 contig00055, whole genome shotgun sequence	9	CCACGTGGTGTGATATCAACCTGTACGGGTCGT	159	192	33	TRUE	None detected	0
NZ_VTLK01000055	Vibrio cholerae strain 136 contig00055, whole genome shotgun sequence	10	TAGCAATCGCACCGCTATTGTACTTTTTGTGCG	98	131	33	TRUE	None detected	0
NZ_VTLK01000025	Vibrio cholerae strain 136 contig00025, whole genome shotgun sequence	2	CTTGGCACCATCCTGGGGGTCAAACCATATTCA	1343	1376	33	TRUE	None detected	0
NZ_VTLK01000025	Vibrio cholerae strain 136 contig00025, whole genome shotgun sequence	3	TCGTCTCTGCTCTCAACTCTGGCGGCTCTGGTG	1282	1315	33	TRUE	None detected	1
NZ_VTLK01000025	Vibrio cholerae strain 136 contig00025, whole genome shotgun sequence	4	CGATGCCATCGCAGCAAAATGGCTGGACGCAA	1222	1254	32	TRUE	None detected	1
NZ_VTLK01000025	Vibrio cholerae strain 136 contig00025, whole genome shotgun sequence	5	CAAAGCGCGGTCACCTTAAGCCGACTTAATGAG	1161	1194	33	TRUE	None detected	0
NZ_VTLK01000025	Vibrio cholerae strain 136 contig00025, whole genome shotgun sequence	6	CACGTGAATGGTATGAGTCATTGCTCAGTGAAG	1100	1133	33	TRUE	None detected	0
NZ_VTLK01000025	Vibrio cholerae strain 136 contig00025, whole genome shotgun sequence	7	TACGAGTCCATTCATACCATGACGGGTGATATC	1039	1072	33	TRUE	None detected	0
NZ_VTLK01000025	Vibrio cholerae strain 136 contig00025, whole genome shotgun sequence	8	TACAGCTTGGTATCTAGACAACATTGTTCCTGC	978	1011	33	TRUE	None detected	0
NZ_VTLK01000025	Vibrio cholerae strain 136 contig00025, whole genome shotgun sequence	9	CCAAGTTTAGACATACCTTTTGATTGTCCACTT	917	950	33	TRUE	None detected	0
NZ_VTLK01000025	Vibrio cholerae strain 136 contig00025, whole genome shotgun sequence	10	TTGAAAAACTCGACTAACGGGGAAAAGCATGAA	856	889	33	TRUE	None detected	0
NZ_VTLK01000025	Vibrio cholerae strain 136 contig00025, whole genome shotgun sequence	13	CAAAGCGGGGACGGCGTCTTTCAGTGCGTACAC	673	706	33	TRUE	None detected	1
NZ_VTLK01000025	Vibrio cholerae strain 136 contig00025, whole genome shotgun sequence	14	TGTTAAACACGATGGGTGCCATCCATACTCCTG	612	645	33	TRUE	None detected	0
NZ_VTLK01000025	Vibrio cholerae strain 136 contig00025, whole genome shotgun sequence	15	TACAAACGCGCTTGGATATCGCAATTCAGAGGC	551	584	33	TRUE	None detected	0
NZ_VTLK01000025	Vibrio cholerae strain 136 contig00025, whole genome shotgun sequence	16	CAGACGGCTGCCATAATCGCGGCGCATCACCCG	490	523	33	TRUE	None detected	8
NZ_VTLK01000025	Vibrio cholerae strain 136 contig00025, whole genome shotgun sequence	17	TGAGCTTATCATCGACGTTGAAGATACCGAACA	429	462	33	TRUE	None detected	0
NZ_VTLK01000025	Vibrio cholerae strain 136 contig00025, whole genome shotgun sequence	18	CCATGCCAACGCCCTTCATCGGCAGAGCGCAGC	368	401	33	TRUE	None detected	22
NZ_VTLK01000025	Vibrio cholerae strain 136 contig00025, whole genome shotgun sequence	19	CTTGTATTTCAACCAAATCCCCGAAACGGCGGG	307	340	33	TRUE	None detected	3
NZ_VTLK01000025	Vibrio cholerae strain 136 contig00025, whole genome shotgun sequence	20	TGACGTTCAATGTAATCGTCGACTTCGGTGGTT	246	279	33	TRUE	None detected	4
NZ_VTLK01000025	Vibrio cholerae strain 136 contig00025, whole genome shotgun sequence	21	CCAATTGCGCGATAATGATCCGAGTCAATCGCA	185	218	33	TRUE	None detected	4
NZ_VTLK01000025	Vibrio cholerae strain 136 contig00025, whole genome shotgun sequence	22	TTCTGTAGCCAAGGTGCAAGAAATTATCACCGA	124	157	33	TRUE	None detected	3
NZ_VTLK01000011	Vibrio cholerae strain 136 contig00011, whole genome shotgun sequence	1	TGATAGAGTTGATTCCAAAAGAGTGCCCGCATA	145022	145055	33	TRUE	None detected	0
NZ_VTLK01000011	Vibrio cholerae strain 136 contig00011, whole genome shotgun sequence	2	TGATAGCGATCCGACCTGCGTCTCAAGTAGGTT	144961	144994	33	TRUE	None detected	0
NZ_VTLK01000011	Vibrio cholerae strain 136 contig00011, whole genome shotgun sequence	3	TGCCATGTCGCGCAGTTCGTCTTGCTCTAATTC	144900	144933	33	TRUE	None detected	22
NZ_VTLK01000011	Vibrio cholerae strain 136 contig00011, whole genome shotgun sequence	4	TAACGCGTGACAGTGGGCCCTTGCGGCGTGGCG	144839	144872	33	TRUE	None detected	17
NZ_VTLK01000011	Vibrio cholerae strain 136 contig00011, whole genome shotgun sequence	5	TCTTTGAACCTCGCGATCTGCTTCTTCTAGTTT	144778	144811	33	TRUE	None detected	3
NZ_VTLK01000011	Vibrio cholerae strain 136 contig00011, whole genome shotgun sequence	6	TGAATTACCGATGCCTGATCGAGATAGTGTTAT	144717	144750	33	TRUE	None detected	0
NZ_VIOZ01000104	Vibrio cholerae strain A12JL36W30 NODE_148_length_37531_cov_29.707682, whole genome shotgun sequence	1	TATTTGTCCCTCATCTCATCCTGTTGATAATGG	27616	27649	33	TRUE	None detected	0
NZ_VIOZ01000104	Vibrio cholerae strain A12JL36W30 NODE_148_length_37531_cov_29.707682, whole genome shotgun sequence	2	TATGGGCTGTATCTTTGAAAGCCTGTGCTTGTT	27677	27710	33	TRUE	None detected	0
NZ_VIOZ01000104	Vibrio cholerae strain A12JL36W30 NODE_148_length_37531_cov_29.707682, whole genome shotgun sequence	3	TTCGGATAAAGTTGGGGCGCACCACGGAATCAT	27738	27771	33	TRUE	None detected	0
NZ_VIOZ01000104	Vibrio cholerae strain A12JL36W30 NODE_148_length_37531_cov_29.707682, whole genome shotgun sequence	4	CAGAGTTTAATCGCGCCAAGCGTGAGGCTCAGT	27799	27832	33	TRUE	None detected	0
NZ_VIOZ01000104	Vibrio cholerae strain A12JL36W30 NODE_148_length_37531_cov_29.707682, whole genome shotgun sequence	5	CACACGCAGCTGGTTCACCAAGTCCGGTTTAAA	27860	27893	33	TRUE	None detected	7
NZ_VIOZ01000104	Vibrio cholerae strain A12JL36W30 NODE_148_length_37531_cov_29.707682, whole genome shotgun sequence	6	TACAAACCACTGGCTGAAAAATACCTCGCTGCT	27921	27954	33	TRUE	None detected	21
NZ_VIOZ01000104	Vibrio cholerae strain A12JL36W30 NODE_148_length_37531_cov_29.707682, whole genome shotgun sequence	7	TCAAAGTTGCTGCTGGCTTAAAAGACACGCTGG	27982	28015	33	TRUE	None detected	0
NZ_VIOZ01000104	Vibrio cholerae strain A12JL36W30 NODE_148_length_37531_cov_29.707682, whole genome shotgun sequence	8	TGGCTGTTCTTACACATCTTTTTCTACTTTCTG	28043	28076	33	TRUE	None detected	0
NZ_VIOZ01000104	Vibrio cholerae strain A12JL36W30 NODE_148_length_37531_cov_29.707682, whole genome shotgun sequence	9	CGACACGGCCAGCCTTAACGCATTGCGTGATGA	28104	28137	33	TRUE	None detected	15
NZ_VIOZ01000104	Vibrio cholerae strain A12JL36W30 NODE_148_length_37531_cov_29.707682, whole genome shotgun sequence	10	TCCATAATTTAACCCCTTACTCGTAGAAATATT	28165	28198	33	TRUE	None detected	0
NZ_VIOZ01000104	Vibrio cholerae strain A12JL36W30 NODE_148_length_37531_cov_29.707682, whole genome shotgun sequence	11	CCATTGAGTATTTGCGTCACCACAACCAAACAG	28226	28259	33	TRUE	None detected	0
NZ_VIOZ01000104	Vibrio cholerae strain A12JL36W30 NODE_148_length_37531_cov_29.707682, whole genome shotgun sequence	12	TCATGAAACAAGGCACAGACCGTCAAACAGGCC	28287	28320	33	TRUE	None detected	0
NZ_VIOZ01000104	Vibrio cholerae strain A12JL36W30 NODE_148_length_37531_cov_29.707682, whole genome shotgun sequence	13	TCCATTGGCGGCTCATTGTATTGAGGCGGTTCG	28348	28381	33	TRUE	None detected	0
NZ_VIOZ01000104	Vibrio cholerae strain A12JL36W30 NODE_148_length_37531_cov_29.707682, whole genome shotgun sequence	14	CAGGTCGCGTCTGTTACTGATATGCTGATGTAC	28409	28442	33	TRUE	None detected	0
NZ_VIOZ01000104	Vibrio cholerae strain A12JL36W30 NODE_148_length_37531_cov_29.707682, whole genome shotgun sequence	15	TCAGTCCCTACTTGAAGCTGATGGACTCGTTCT	28470	28503	33	TRUE	None detected	1
NZ_VIOZ01000104	Vibrio cholerae strain A12JL36W30 NODE_148_length_37531_cov_29.707682, whole genome shotgun sequence	16	TCAAAGTTGCTGCTGGCTTAAAAGACACGCTGG	28531	28564	33	TRUE	None detected	0
NZ_VIOZ01000104	Vibrio cholerae strain A12JL36W30 NODE_148_length_37531_cov_29.707682, whole genome shotgun sequence	17	TACTCATTGTTGCCTCTCCGCGCTTTCTCGCTG	28592	28625	33	TRUE	None detected	0
NZ_VIOZ01000104	Vibrio cholerae strain A12JL36W30 NODE_148_length_37531_cov_29.707682, whole genome shotgun sequence	18	CTACCGCGCCACCTGCAAAAACCAGAGTGGTAC	28653	28686	33	TRUE	None detected	0
NZ_VIOZ01000104	Vibrio cholerae strain A12JL36W30 NODE_148_length_37531_cov_29.707682, whole genome shotgun sequence	19	CCAAGATTCGGATTGCGGATGAAAAGAAAGCGC	28714	28747	33	TRUE	None detected	10
NZ_QJUC01000009	Vibrio cholerae strain CRA_S17 NODE_9_length_170362_cov_41.5781, whole genome shotgun sequence	2	TCTGATGCGGCAAGCTCTTTCGCTAGCTCGATT	28004	28037	33	TRUE	O395:37_A57:13_A68:41_A111:48	3
NZ_QJUC01000009	Vibrio cholerae strain CRA_S17 NODE_9_length_170362_cov_41.5781, whole genome shotgun sequence	3	TCCTCCCTGCTCATATGCCGTTAAAACTTTCTC	28065	28098	33	TRUE	O395:36_A50:38_A57:12_A68:40_A111:47	3
NZ_QJUC01000009	Vibrio cholerae strain CRA_S17 NODE_9_length_170362_cov_41.5781, whole genome shotgun sequence	4	TACGTCCAGCATTACCGCCGCGCCGTGTCGAGT	28126	28159	33	TRUE	O395:35_A50:37_A57:11_A68:39_A111:46	3
NZ_QJUC01000009	Vibrio cholerae strain CRA_S17 NODE_9_length_170362_cov_41.5781, whole genome shotgun sequence	5	TATTTTGCGTATCACCGAAGCGCTGTAGGTTAT	28187	28220	33	TRUE	O395:34_A57:10_A68:38_A111:45	3
NZ_QJUC01000009	Vibrio cholerae strain CRA_S17 NODE_9_length_170362_cov_41.5781, whole genome shotgun sequence	6	CAGCAATGTGTTATCCAATGCGAAAGCGCCGTT	28248	28281	33	TRUE	O395:33_A57:9_A68:37_A111:44	3
NZ_QJUC01000009	Vibrio cholerae strain CRA_S17 NODE_9_length_170362_cov_41.5781, whole genome shotgun sequence	7	CATCTGGAACGCACTCAAGCGGCAATCCGAAGT	28309	28342	33	TRUE	O395:32_A50:36_A57:8_A68:36_A111:43	4
NZ_QJUC01000009	Vibrio cholerae strain CRA_S17 NODE_9_length_170362_cov_41.5781, whole genome shotgun sequence	8	TAAAAACATTGATGCTTGCAGGATGGCTTTTCA	28370	28403	33	TRUE	A68:35_A111:42	3
NZ_QJUC01000009	Vibrio cholerae strain CRA_S17 NODE_9_length_170362_cov_41.5781, whole genome shotgun sequence	9	TCATGGCAGCGATATTTGTTTTACCCTTCATAC	28431	28464	33	TRUE	O395:31_A50:35_A57:7_A68:34_A111:41	3
NZ_QJUC01000009	Vibrio cholerae strain CRA_S17 NODE_9_length_170362_cov_41.5781, whole genome shotgun sequence	10	CGTAATCTTCTTTGTCTGAGTAATCCAAAATAC	28492	28525	33	TRUE	O395:30_A50:34_A57:6_A68:33_A111:40	3
NZ_QJUC01000009	Vibrio cholerae strain CRA_S17 NODE_9_length_170362_cov_41.5781, whole genome shotgun sequence	11	CCACTATTTCAATAATCGGCGTAGCTCCGACTG	28553	28586	33	TRUE	O395:29_A50:33_A57:5_A68:32_A111:39	3
NZ_QJUC01000009	Vibrio cholerae strain CRA_S17 NODE_9_length_170362_cov_41.5781, whole genome shotgun sequence	12	TACTTTGGGCCTTGTTTTATGTGCCAGTGCCCG	28614	28647	33	TRUE	O395:28_A50:32_A57:4_A68:31_A111:38	3
NZ_QJUC01000009	Vibrio cholerae strain CRA_S17 NODE_9_length_170362_cov_41.5781, whole genome shotgun sequence	13	TGGAAGTTATTTATATTGGACCTGATTGCACGG	28675	28708	33	TRUE	O395:27_A50:31_A57:3_A68:30_A111:37	3
NZ_QJUC01000009	Vibrio cholerae strain CRA_S17 NODE_9_length_170362_cov_41.5781, whole genome shotgun sequence	14	CAACAAACCAGCCACTTTGCATTTTGTAGCAGA	28736	28769	33	TRUE	O395:26_A50:30_A68:29_A111:36	3
NZ_QJUC01000009	Vibrio cholerae strain CRA_S17 NODE_9_length_170362_cov_41.5781, whole genome shotgun sequence	15	TTCGAAAAGCTATTAGGCGGCATAACCACAGTT	28797	28830	33	TRUE	O395:25_A50:29_A68:28_A111:35	3
NZ_QJUC01000009	Vibrio cholerae strain CRA_S17 NODE_9_length_170362_cov_41.5781, whole genome shotgun sequence	16	CACACAAAACCGTGATACACTTCACATAACGAA	28858	28891	33	TRUE	A68:27_A111:34	0
NZ_QJUC01000009	Vibrio cholerae strain CRA_S17 NODE_9_length_170362_cov_41.5781, whole genome shotgun sequence	17	CAAAACCAATGCTAAACTATACCAATAAACATT	28919	28952	33	TRUE	A68:26_A111:33	6
NZ_QJUC01000009	Vibrio cholerae strain CRA_S17 NODE_9_length_170362_cov_41.5781, whole genome shotgun sequence	18	CCAAACCAAGCAAGTTTGGAAGCCTGATACACT	28980	29013	33	TRUE	A68:25_A111:32	0
NZ_QJUC01000009	Vibrio cholerae strain CRA_S17 NODE_9_length_170362_cov_41.5781, whole genome shotgun sequence	19	TTCTACGCCTTGGAGCCGAAAAATTCAGAGAGC	29041	29074	33	TRUE	A68:24_A111:31	0
NZ_QJUC01000009	Vibrio cholerae strain CRA_S17 NODE_9_length_170362_cov_41.5781, whole genome shotgun sequence	20	CAAGTCGCTCTTTACACTCGATGCAGTGACGCG	29102	29135	33	TRUE	A68:23_A111:30	1
NZ_QJUC01000009	Vibrio cholerae strain CRA_S17 NODE_9_length_170362_cov_41.5781, whole genome shotgun sequence	21	CAACTCGCCTTTTTTCACGATGCCATCATAACT	29163	29196	33	TRUE	A68:22_A111:29	0
NZ_QJUC01000009	Vibrio cholerae strain CRA_S17 NODE_9_length_170362_cov_41.5781, whole genome shotgun sequence	22	CAGAATTCACAATGTTTTTGCGCTCATCAGGCG	29224	29257	33	TRUE	A68:21_A111:28	0
NZ_QJUC01000009	Vibrio cholerae strain CRA_S17 NODE_9_length_170362_cov_41.5781, whole genome shotgun sequence	23	TACGTTTTGGTGCAACCGATTTAAAGCTATCTT	29285	29318	33	TRUE	A68:20_A111:27	0
NZ_QJUC01000009	Vibrio cholerae strain CRA_S17 NODE_9_length_170362_cov_41.5781, whole genome shotgun sequence	24	TTGGCTGTTTGAGTGTGAGGATATACTTGTCAT	29346	29379	33	TRUE	A68:19_A111:26	0
NZ_QJUC01000009	Vibrio cholerae strain CRA_S17 NODE_9_length_170362_cov_41.5781, whole genome shotgun sequence	25	TTGAGATAGAAAAATCAATATGACGCGCAGCAG	29407	29440	33	TRUE	A68:18_A111:25	0
NZ_QJUC01000009	Vibrio cholerae strain CRA_S17 NODE_9_length_170362_cov_41.5781, whole genome shotgun sequence	26	CACTGTACTGTCCAACGTGCCCAGTGTAGCGGT	29468	29501	33	TRUE	A68:17_A111:24	1
NZ_QJUC01000009	Vibrio cholerae strain CRA_S17 NODE_9_length_170362_cov_41.5781, whole genome shotgun sequence	27	TAAAAGAAGGGCTTCAGTAGATGGGCTTTCAGC	29529	29562	33	TRUE	A68:16_A111:23	0
NZ_QJUC01000009	Vibrio cholerae strain CRA_S17 NODE_9_length_170362_cov_41.5781, whole genome shotgun sequence	28	TCTATCACCAATAGTTTCAGTCTCTTTTACTAT	29590	29623	33	TRUE	A68:15_A111:22	0
NZ_QJUC01000009	Vibrio cholerae strain CRA_S17 NODE_9_length_170362_cov_41.5781, whole genome shotgun sequence	29	CAGACTCTTTTTTATCGCTAATACCAACTGGTG	29651	29684	33	TRUE	A68:14_A111:21	0
NZ_QJUC01000009	Vibrio cholerae strain CRA_S17 NODE_9_length_170362_cov_41.5781, whole genome shotgun sequence	30	TTGACTTGGCCGTGAAATCACCAGAACTACCGA	29712	29745	33	TRUE	A68:13_A111:20	0
NZ_QJUC01000009	Vibrio cholerae strain CRA_S17 NODE_9_length_170362_cov_41.5781, whole genome shotgun sequence	31	CAACTCACGCGCAGACTATGACGACATACACAG	29773	29806	33	TRUE	A68:12_A111:19	0
NZ_QJUC01000009	Vibrio cholerae strain CRA_S17 NODE_9_length_170362_cov_41.5781, whole genome shotgun sequence	32	TAAAGCCAAGCTCTAACGCTTCTGAGGCTGTCA	29834	29867	33	TRUE	A68:11_A111:18	2
NZ_QJUC01000009	Vibrio cholerae strain CRA_S17 NODE_9_length_170362_cov_41.5781, whole genome shotgun sequence	33	TAAAGCTCTTTATACTCGCCTTGTCCAAACATC	29895	29928	33	TRUE	A68:10_A111:17	2
NZ_QJUC01000009	Vibrio cholerae strain CRA_S17 NODE_9_length_170362_cov_41.5781, whole genome shotgun sequence	34	TCAATTTTCAGTGCAGAGTTTGCAGCCGGAATG	29956	29989	33	TRUE	A68:9_A111:16	3
NZ_QJUC01000009	Vibrio cholerae strain CRA_S17 NODE_9_length_170362_cov_41.5781, whole genome shotgun sequence	35	CGAGTGGGTTTAGGTTGTAGGTTGCACATACGC	30017	30050	33	TRUE	O395:24_A50:28_A68:8_A111:15	3
NZ_QJUC01000009	Vibrio cholerae strain CRA_S17 NODE_9_length_170362_cov_41.5781, whole genome shotgun sequence	36	TCACCCAGCACATTACCACCCATGATCAGCGTT	30078	30111	33	TRUE	O395:23_A50:27_A68:7_A111:14	5
NZ_QJUC01000009	Vibrio cholerae strain CRA_S17 NODE_9_length_170362_cov_41.5781, whole genome shotgun sequence	37	TACTGGCCGATGAGGTGGACCGCTACGGCTTCA	30139	30172	33	TRUE	O395:22_A50:26_A111:13	4
NZ_QJUC01000009	Vibrio cholerae strain CRA_S17 NODE_9_length_170362_cov_41.5781, whole genome shotgun sequence	38	TAAGTAACGCTGCTACTGCCCTGAGCTAGTACC	30200	30233	33	TRUE	O395:21_A111:12	3
NZ_QJUC01000009	Vibrio cholerae strain CRA_S17 NODE_9_length_170362_cov_41.5781, whole genome shotgun sequence	39	CAGGCGAAACGTCTCTCGCACGTAAATCAGGTC	30261	30294	33	TRUE	A111:11	3
NZ_QJUC01000009	Vibrio cholerae strain CRA_S17 NODE_9_length_170362_cov_41.5781, whole genome shotgun sequence	40	TGCCTATTGTGTATCGGTCCTGACCGCTTTGAT	30322	30355	33	TRUE	A111:10	2
NZ_QJUC01000009	Vibrio cholerae strain CRA_S17 NODE_9_length_170362_cov_41.5781, whole genome shotgun sequence	41	CCATCCTTTCAGCAAGGGTGAGAAGGCTTGCAA	30383	30416	33	TRUE	A68:6_A111:9	3
NZ_QJUC01000009	Vibrio cholerae strain CRA_S17 NODE_9_length_170362_cov_41.5781, whole genome shotgun sequence	42	CGCTTTGCTATAAGCGCGGCATACTTTACCCCG	30444	30477	33	TRUE	A68:5_A111:8	0
NZ_QJUC01000009	Vibrio cholerae strain CRA_S17 NODE_9_length_170362_cov_41.5781, whole genome shotgun sequence	43	CAGTTACCTGACCAGCAAACAAAGCTTCAGCAG	30505	30538	33	TRUE	A68:4_A111:7	2
NZ_QJUC01000009	Vibrio cholerae strain CRA_S17 NODE_9_length_170362_cov_41.5781, whole genome shotgun sequence	44	TACGTCAACGGACAAACCAAAACCGAATGGAAG	30566	30599	33	TRUE	O395:20_A50:24_A68:3_A111:6	6
NZ_QJUC01000009	Vibrio cholerae strain CRA_S17 NODE_9_length_170362_cov_41.5781, whole genome shotgun sequence	45	TAAAACTTCATAGATTGTTGCCTCCATTGTTTC	30627	30660	33	TRUE	O395:19_A50:23_A68:2_A111:5	3
NZ_QJUC01000009	Vibrio cholerae strain CRA_S17 NODE_9_length_170362_cov_41.5781, whole genome shotgun sequence	46	CGGTTGATAAAACGCTGCGTAAGTTTTTCGAAG	30688	30721	33	TRUE	O395:18_A50:22_A68:1_A111:4	3
NZ_QJUC01000009	Vibrio cholerae strain CRA_S17 NODE_9_length_170362_cov_41.5781, whole genome shotgun sequence	47	TGAGAATACGCCTAGCGATACAATGTACCGTAT	30749	30782	33	TRUE	A111:3	3
NZ_QJUC01000009	Vibrio cholerae strain CRA_S17 NODE_9_length_170362_cov_41.5781, whole genome shotgun sequence	48	CAGAGCGTCAGGTCATCCGCAGTTTTGCAAACC	30810	30843	33	TRUE	A111:2	3
NZ_QJSG01000008	Vibrio cholerae strain CRA_S9 NODE_8_length_170289_cov_39.0194, whole genome shotgun sequence	2	TCTGATGCGGCAAGCTCTTTCGCTAGCTCGATT	27992	28025	33	TRUE	O395:37_A57:13_A68:41_A111:48	3
NZ_QJSG01000008	Vibrio cholerae strain CRA_S9 NODE_8_length_170289_cov_39.0194, whole genome shotgun sequence	3	TCCTCCCTGCTCATATGCCGTTAAAACTTTCTC	28053	28086	33	TRUE	O395:36_A50:38_A57:12_A68:40_A111:47	3
NZ_QJSG01000008	Vibrio cholerae strain CRA_S9 NODE_8_length_170289_cov_39.0194, whole genome shotgun sequence	4	TACGTCCAGCATTACCGCCGCGCCGTGTCGAGT	28114	28147	33	TRUE	O395:35_A50:37_A57:11_A68:39_A111:46	3
NZ_QJSG01000008	Vibrio cholerae strain CRA_S9 NODE_8_length_170289_cov_39.0194, whole genome shotgun sequence	5	TATTTTGCGTATCACCGAAGCGCTGTAGGTTAT	28175	28208	33	TRUE	O395:34_A57:10_A68:38_A111:45	3
NZ_QJSG01000008	Vibrio cholerae strain CRA_S9 NODE_8_length_170289_cov_39.0194, whole genome shotgun sequence	6	CAGCAATGTGTTATCCAATGCGAAAGCGCCGTT	28236	28269	33	TRUE	O395:33_A57:9_A68:37_A111:44	3
NZ_QJSG01000008	Vibrio cholerae strain CRA_S9 NODE_8_length_170289_cov_39.0194, whole genome shotgun sequence	7	CATCTGGAACGCACTCAAGCGGCAATCCGAAGT	28297	28330	33	TRUE	O395:32_A50:36_A57:8_A68:36_A111:43	4
NZ_QJSG01000008	Vibrio cholerae strain CRA_S9 NODE_8_length_170289_cov_39.0194, whole genome shotgun sequence	8	TAAAAACATTGATGCTTGCAGGATGGCTTTTCA	28358	28391	33	TRUE	A68:35_A111:42	3
NZ_QJSG01000008	Vibrio cholerae strain CRA_S9 NODE_8_length_170289_cov_39.0194, whole genome shotgun sequence	9	TCATGGCAGCGATATTTGTTTTACCCTTCATAC	28419	28452	33	TRUE	O395:31_A50:35_A57:7_A68:34_A111:41	3
NZ_QJSG01000008	Vibrio cholerae strain CRA_S9 NODE_8_length_170289_cov_39.0194, whole genome shotgun sequence	10	CGTAATCTTCTTTGTCTGAGTAATCCAAAATAC	28480	28513	33	TRUE	O395:30_A50:34_A57:6_A68:33_A111:40	3
NZ_QJSG01000008	Vibrio cholerae strain CRA_S9 NODE_8_length_170289_cov_39.0194, whole genome shotgun sequence	11	CCACTATTTCAATAATCGGCGTAGCTCCGACTG	28541	28574	33	TRUE	O395:29_A50:33_A57:5_A68:32_A111:39	3
NZ_QJSG01000008	Vibrio cholerae strain CRA_S9 NODE_8_length_170289_cov_39.0194, whole genome shotgun sequence	12	TACTTTGGGCCTTGTTTTATGTGCCAGTGCCCG	28602	28635	33	TRUE	O395:28_A50:32_A57:4_A68:31_A111:38	3
NZ_QJSG01000008	Vibrio cholerae strain CRA_S9 NODE_8_length_170289_cov_39.0194, whole genome shotgun sequence	13	TGGAAGTTATTTATATTGGACCTGATTGCACGG	28663	28696	33	TRUE	O395:27_A50:31_A57:3_A68:30_A111:37	3
NZ_QJSG01000008	Vibrio cholerae strain CRA_S9 NODE_8_length_170289_cov_39.0194, whole genome shotgun sequence	14	CAACAAACCAGCCACTTTGCATTTTGTAGCAGA	28724	28757	33	TRUE	O395:26_A50:30_A68:29_A111:36	3
NZ_QJSG01000008	Vibrio cholerae strain CRA_S9 NODE_8_length_170289_cov_39.0194, whole genome shotgun sequence	15	TTCGAAAAGCTATTAGGCGGCATAACCACAGTT	28785	28818	33	TRUE	O395:25_A50:29_A68:28_A111:35	3
NZ_QJSG01000008	Vibrio cholerae strain CRA_S9 NODE_8_length_170289_cov_39.0194, whole genome shotgun sequence	16	CACACAAAACCGTGATACACTTCACATAACGAA	28846	28879	33	TRUE	A68:27_A111:34	0
NZ_QJSG01000008	Vibrio cholerae strain CRA_S9 NODE_8_length_170289_cov_39.0194, whole genome shotgun sequence	17	CAAAACCAATGCTAAACTATACCAATAAACATT	28907	28940	33	TRUE	A68:26_A111:33	6
NZ_QJSG01000008	Vibrio cholerae strain CRA_S9 NODE_8_length_170289_cov_39.0194, whole genome shotgun sequence	18	CCAAACCAAGCAAGTTTGGAAGCCTGATACACT	28968	29001	33	TRUE	A68:25_A111:32	0
NZ_QJSG01000008	Vibrio cholerae strain CRA_S9 NODE_8_length_170289_cov_39.0194, whole genome shotgun sequence	19	TTCTACGCCTTGGAGCCGAAAAATTCAGAGAGC	29029	29062	33	TRUE	A68:24_A111:31	0
NZ_QJSG01000008	Vibrio cholerae strain CRA_S9 NODE_8_length_170289_cov_39.0194, whole genome shotgun sequence	20	CAAGTCGCTCTTTACACTCGATGCAGTGACGCG	29090	29123	33	TRUE	A68:23_A111:30	1
NZ_QJSG01000008	Vibrio cholerae strain CRA_S9 NODE_8_length_170289_cov_39.0194, whole genome shotgun sequence	21	CAGAATTCACAATGTTTTTGCGCTCATCAGGCG	29151	29184	33	TRUE	A68:21_A111:28	0
NZ_QJSG01000008	Vibrio cholerae strain CRA_S9 NODE_8_length_170289_cov_39.0194, whole genome shotgun sequence	22	TACGTTTTGGTGCAACCGATTTAAAGCTATCTT	29212	29245	33	TRUE	A68:20_A111:27	0
NZ_QJSG01000008	Vibrio cholerae strain CRA_S9 NODE_8_length_170289_cov_39.0194, whole genome shotgun sequence	23	TTGGCTGTTTGAGTGTGAGGATATACTTGTCAT	29273	29306	33	TRUE	A68:19_A111:26	0
NZ_QJSG01000008	Vibrio cholerae strain CRA_S9 NODE_8_length_170289_cov_39.0194, whole genome shotgun sequence	24	TTGAGATAGAAAAATCAATATGACGCGCAGCAG	29334	29367	33	TRUE	A68:18_A111:25	0
NZ_QJSG01000008	Vibrio cholerae strain CRA_S9 NODE_8_length_170289_cov_39.0194, whole genome shotgun sequence	25	CACTGTACTGTCCAACGTGCCCAGTGTAGCGGT	29395	29428	33	TRUE	A68:17_A111:24	1
NZ_QJSG01000008	Vibrio cholerae strain CRA_S9 NODE_8_length_170289_cov_39.0194, whole genome shotgun sequence	26	TAAAAGAAGGGCTTCAGTAGATGGGCTTTCAGC	29456	29489	33	TRUE	A68:16_A111:23	0
NZ_QJSG01000008	Vibrio cholerae strain CRA_S9 NODE_8_length_170289_cov_39.0194, whole genome shotgun sequence	27	TCTATCACCAATAGTTTCAGTCTCTTTTACTAT	29517	29550	33	TRUE	A68:15_A111:22	0
NZ_QJSG01000008	Vibrio cholerae strain CRA_S9 NODE_8_length_170289_cov_39.0194, whole genome shotgun sequence	28	CAGACTCTTTTTTATCGCTAATACCAACTGGTG	29578	29611	33	TRUE	A68:14_A111:21	0
NZ_QJSG01000008	Vibrio cholerae strain CRA_S9 NODE_8_length_170289_cov_39.0194, whole genome shotgun sequence	29	TTGACTTGGCCGTGAAATCACCAGAACTACCGA	29639	29672	33	TRUE	A68:13_A111:20	0
NZ_QJSG01000008	Vibrio cholerae strain CRA_S9 NODE_8_length_170289_cov_39.0194, whole genome shotgun sequence	30	CAACTCACGCGCAGACTATGACGACATACACAG	29700	29733	33	TRUE	A68:12_A111:19	0
NZ_QJSG01000008	Vibrio cholerae strain CRA_S9 NODE_8_length_170289_cov_39.0194, whole genome shotgun sequence	31	TAAAGCCAAGCTCTAACGCTTCTGAGGCTGTCA	29761	29794	33	TRUE	A68:11_A111:18	2
NZ_QJSG01000008	Vibrio cholerae strain CRA_S9 NODE_8_length_170289_cov_39.0194, whole genome shotgun sequence	32	TAAAGCTCTTTATACTCGCCTTGTCCAAACATC	29822	29855	33	TRUE	A68:10_A111:17	2
NZ_QJSG01000008	Vibrio cholerae strain CRA_S9 NODE_8_length_170289_cov_39.0194, whole genome shotgun sequence	33	TCAATTTTCAGTGCAGAGTTTGCAGCCGGAATG	29883	29916	33	TRUE	A68:9_A111:16	3
NZ_QJSG01000008	Vibrio cholerae strain CRA_S9 NODE_8_length_170289_cov_39.0194, whole genome shotgun sequence	34	CGAGTGGGTTTAGGTTGTAGGTTGCACATACGC	29944	29977	33	TRUE	O395:24_A50:28_A68:8_A111:15	3
NZ_QJSG01000008	Vibrio cholerae strain CRA_S9 NODE_8_length_170289_cov_39.0194, whole genome shotgun sequence	35	TCACCCAGCACATTACCACCCATGATCAGCGTT	30005	30038	33	TRUE	O395:23_A50:27_A68:7_A111:14	5
NZ_QJSG01000008	Vibrio cholerae strain CRA_S9 NODE_8_length_170289_cov_39.0194, whole genome shotgun sequence	36	TACTGGCCGATGAGGTGGACCGCTACGGCTTCA	30066	30099	33	TRUE	O395:22_A50:26_A111:13	4
NZ_QJSG01000008	Vibrio cholerae strain CRA_S9 NODE_8_length_170289_cov_39.0194, whole genome shotgun sequence	37	TAAGTAACGCTGCTACTGCCCTGAGCTAGTACC	30127	30160	33	TRUE	O395:21_A111:12	3
NZ_QJSG01000008	Vibrio cholerae strain CRA_S9 NODE_8_length_170289_cov_39.0194, whole genome shotgun sequence	38	CAGGCGAAACGTCTCTCGCACGTAAATCAGGTC	30188	30221	33	TRUE	A111:11	3
NZ_QJSG01000008	Vibrio cholerae strain CRA_S9 NODE_8_length_170289_cov_39.0194, whole genome shotgun sequence	39	TGCCTATTGTGTATCGGTCCTGACCGCTTTGAT	30249	30282	33	TRUE	A111:10	2
NZ_QJSG01000008	Vibrio cholerae strain CRA_S9 NODE_8_length_170289_cov_39.0194, whole genome shotgun sequence	40	CCATCCTTTCAGCAAGGGTGAGAAGGCTTGCAA	30310	30343	33	TRUE	A68:6_A111:9	3
NZ_QJSG01000008	Vibrio cholerae strain CRA_S9 NODE_8_length_170289_cov_39.0194, whole genome shotgun sequence	41	CGCTTTGCTATAAGCGCGGCATACTTTACCCCG	30371	30404	33	TRUE	A68:5_A111:8	0
NZ_QJSG01000008	Vibrio cholerae strain CRA_S9 NODE_8_length_170289_cov_39.0194, whole genome shotgun sequence	42	CAGTTACCTGACCAGCAAACAAAGCTTCAGCAG	30432	30465	33	TRUE	A68:4_A111:7	2
NZ_QJSG01000008	Vibrio cholerae strain CRA_S9 NODE_8_length_170289_cov_39.0194, whole genome shotgun sequence	43	TACGTCAACGGACAAACCAAAACCGAATGGAAG	30493	30526	33	TRUE	O395:20_A50:24_A68:3_A111:6	6
NZ_QJSG01000008	Vibrio cholerae strain CRA_S9 NODE_8_length_170289_cov_39.0194, whole genome shotgun sequence	44	TAAAACTTCATAGATTGTTGCCTCCATTGTTTC	30554	30587	33	TRUE	O395:19_A50:23_A68:2_A111:5	3
NZ_QJSG01000008	Vibrio cholerae strain CRA_S9 NODE_8_length_170289_cov_39.0194, whole genome shotgun sequence	45	CGGTTGATAAAACGCTGCGTAAGTTTTTCGAAG	30615	30648	33	TRUE	O395:18_A50:22_A68:1_A111:4	3
NZ_QJSG01000008	Vibrio cholerae strain CRA_S9 NODE_8_length_170289_cov_39.0194, whole genome shotgun sequence	46	TGAGAATACGCCTAGCGATACAATGTACCGTAT	30676	30709	33	TRUE	A111:3	3
NZ_QJSG01000008	Vibrio cholerae strain CRA_S9 NODE_8_length_170289_cov_39.0194, whole genome shotgun sequence	47	CAGAGCGTCAGGTCATCCGCAGTTTTGCAAACC	30737	30770	33	TRUE	A111:2	3
NZ_QKWT01000077	Vibrio cholerae strain 60555434 k127_144, whole genome shotgun sequence	2	TAAGCATATTCAGCCTTTAGCTATCCATAATTC	3353	3386	33	TRUE	None detected	2
NZ_QKWT01000077	Vibrio cholerae strain 60555434 k127_144, whole genome shotgun sequence	3	CCCTCCAAGCCACTAGCGGCTCAAGCTCAACCG	3414	3447	33	TRUE	None detected	0
NZ_QKWT01000077	Vibrio cholerae strain 60555434 k127_144, whole genome shotgun sequence	4	CATCATATGCATAGGTGACATATGAGCAACCAC	3475	3508	33	TRUE	None detected	0
NZ_QKWT01000077	Vibrio cholerae strain 60555434 k127_144, whole genome shotgun sequence	5	TAAGCTTACCTTGGTCGATAGCCATAATGGTCG	3536	3569	33	TRUE	None detected	0
NZ_QKWT01000077	Vibrio cholerae strain 60555434 k127_144, whole genome shotgun sequence	6	CAACTAAATGATTTTTTCGGAATGGAAGAGGCC	3597	3630	33	TRUE	None detected	0
NZ_QKWT01000077	Vibrio cholerae strain 60555434 k127_144, whole genome shotgun sequence	7	TGTCACGCTTCATGGTGCCGCCGATGCCCGCCC	3658	3691	33	TRUE	None detected	0
NZ_QKWT01000077	Vibrio cholerae strain 60555434 k127_144, whole genome shotgun sequence	8	TCTAATACCGTTTGCTACGTCGAGGATGACCCT	3719	3752	33	TRUE	None detected	3
NZ_QKWT01000077	Vibrio cholerae strain 60555434 k127_144, whole genome shotgun sequence	9	TAACCCCAAAAAAAGAAAAGCGTTCGAGTGCAT	3780	3813	33	TRUE	None detected	0
NZ_QKWT01000077	Vibrio cholerae strain 60555434 k127_144, whole genome shotgun sequence	10	TCCCCGCAACTTTTGCGGCTTGTTCCATAGATAG	3841	3875	34	TRUE	None detected	0
NZ_QKWT01000077	Vibrio cholerae strain 60555434 k127_144, whole genome shotgun sequence	11	CGATCAACGATGGCCGATAGTTCACGGTCTTTAT	3903	3937	34	TRUE	None detected	0
NZ_QKWT01000077	Vibrio cholerae strain 60555434 k127_144, whole genome shotgun sequence	12	TTCGCTGATTGCCATCACTAATAGCACGCTCAA	3965	3998	33	TRUE	None detected	0
NZ_QKWT01000077	Vibrio cholerae strain 60555434 k127_144, whole genome shotgun sequence	13	CATTCACAACGAGGTGCGGATTGATATTGCCAA	4026	4059	33	TRUE	None detected	4
NZ_QKWT01000077	Vibrio cholerae strain 60555434 k127_144, whole genome shotgun sequence	14	TAGAAGGCGTACTTCTTCTCCTCAATCATTTCT	4087	4120	33	TRUE	None detected	14
NZ_QKWT01000077	Vibrio cholerae strain 60555434 k127_144, whole genome shotgun sequence	15	CCCTAGAGCAGATCCTGCTGATTAGTGATGATG	4148	4181	33	TRUE	None detected	15
NZ_QKWT01000077	Vibrio cholerae strain 60555434 k127_144, whole genome shotgun sequence	16	TACTGGAGTAAGACGAACGCGCCCCCGCCGCAA	4209	4242	33	TRUE	None detected	1
NZ_QKWT01000077	Vibrio cholerae strain 60555434 k127_144, whole genome shotgun sequence	17	TATTGCTGCTTTCAGGTTGGCTCCTATGCCGCT	4270	4303	33	TRUE	None detected	0
NZ_QKWT01000077	Vibrio cholerae strain 60555434 k127_144, whole genome shotgun sequence	18	TCAAGAAGAGATCAGGGTCGTCGCTGGGTGCGG	4331	4364	33	TRUE	None detected	0
NZ_QKWT01000077	Vibrio cholerae strain 60555434 k127_144, whole genome shotgun sequence	19	TCACCAATACGGATGCGGCTTGCTTTGCCAGTT	4392	4425	33	TRUE	None detected	2
NZ_QKWT01000077	Vibrio cholerae strain 60555434 k127_144, whole genome shotgun sequence	20	CAACGAATGCCCACAACACCTAACGCAATTTCC	4453	4486	33	TRUE	None detected	0
NZ_QKWT01000077	Vibrio cholerae strain 60555434 k127_144, whole genome shotgun sequence	21	TCCTTAGCCGCTGTATGACCCAGCCCCATTTTT	4514	4547	33	TRUE	None detected	0
NZ_QKWT01000077	Vibrio cholerae strain 60555434 k127_144, whole genome shotgun sequence	22	TATAAAGAATATGAAGTAAACGCGAACATTAAC	4575	4608	33	TRUE	None detected	0
NZ_QKWT01000077	Vibrio cholerae strain 60555434 k127_144, whole genome shotgun sequence	23	TCACTGAGCATACTTACGAGCTTTTAAAGGGTT	4636	4669	33	TRUE	None detected	0
NZ_QKWT01000077	Vibrio cholerae strain 60555434 k127_144, whole genome shotgun sequence	24	TAAATCGTATCGCGTTACAGATATTTGGCACAG	4697	4730	33	TRUE	None detected	0
NZ_QKWT01000077	Vibrio cholerae strain 60555434 k127_144, whole genome shotgun sequence	25	GTGTTCAAGGCGGTTATCATGACAAAGCATCAC	4758	4791	33	FALSE	None detected	0
NZ_QKWT01000077	Vibrio cholerae strain 60555434 k127_144, whole genome shotgun sequence	26	TGTACAACAATGAATGACAACAAGAAGTAAAGC	4819	4852	33	TRUE	None detected	0
NZ_QKWT01000077	Vibrio cholerae strain 60555434 k127_144, whole genome shotgun sequence	27	CCCTACGCTCACCTTTGCGGATTATGATAAGTC	4880	4913	33	TRUE	None detected	0
NZ_QKWT01000077	Vibrio cholerae strain 60555434 k127_144, whole genome shotgun sequence	28	TCGTGGCTATCGTGCTTTTACTGGCCTTGGTTC	4941	4974	33	TRUE	None detected	0
NZ_QKWT01000077	Vibrio cholerae strain 60555434 k127_144, whole genome shotgun sequence	29	TCAAGAAGCGCTTAAAATCGCCTTCATCGGCAG	5002	5035	33	TRUE	None detected	3
NZ_VSFV01000010	Vibrio cholerae strain N2724 NODE_23, whole genome shotgun sequence	3	TTAAGCGGCTTTTAGCTCACCCGTAACAAATGC	27765	27798	33	TRUE	None detected	2
NZ_VSFV01000010	Vibrio cholerae strain N2724 NODE_23, whole genome shotgun sequence	4	CCACCATCATTAGCTTGGCCAGTTCTATGTCGT	27826	27859	33	TRUE	None detected	0
NZ_VSFV01000010	Vibrio cholerae strain N2724 NODE_23, whole genome shotgun sequence	5	TGATGATGTGCTCGATACGTTAGATCCAGGTCA	27887	27920	33	TRUE	None detected	16
NZ_VSFV01000010	Vibrio cholerae strain N2724 NODE_23, whole genome shotgun sequence	6	TGGTACAACCACATCAGCATGCCGTTTAACGAC	27948	27981	33	TRUE	None detected	20
NZ_VSFV01000010	Vibrio cholerae strain N2724 NODE_23, whole genome shotgun sequence	7	CAGATAGAAGCTGACACGCTCTATAAGTTGGAA	28009	28042	33	TRUE	None detected	0
NZ_VSFV01000010	Vibrio cholerae strain N2724 NODE_23, whole genome shotgun sequence	8	TGACCCGAGAAGCTAAACTCATCTTGCGTTTGT	28070	28103	33	TRUE	None detected	1
NZ_VSFV01000010	Vibrio cholerae strain N2724 NODE_23, whole genome shotgun sequence	9	TCGACTACCAAGCCCGCCTGTTAGGTATTGAAG	28131	28164	33	TRUE	None detected	19
NZ_VSFV01000010	Vibrio cholerae strain N2724 NODE_23, whole genome shotgun sequence	10	CAGGGACTATCTGTGGTTCGGCACCTCGGTTGA	28192	28225	33	TRUE	None detected	0
NZ_VSFV01000010	Vibrio cholerae strain N2724 NODE_23, whole genome shotgun sequence	11	CTTGGAGACAGCAGAGCGACACGGTCTTTCGGT	28253	28286	33	TRUE	None detected	0
NZ_VSFV01000010	Vibrio cholerae strain N2724 NODE_23, whole genome shotgun sequence	12	TGGCAAAAGCATTCGGCTCTAAAGATATGAAAA	28314	28347	33	TRUE	None detected	0
NZ_VSFV01000010	Vibrio cholerae strain N2724 NODE_23, whole genome shotgun sequence	13	CAGAGCCCGCAGTGATGCGGGTTTTTCTTTGGG	28375	28408	33	TRUE	None detected	0
NZ_VSFV01000010	Vibrio cholerae strain N2724 NODE_23, whole genome shotgun sequence	14	CTGCAGGTTTGCATCATCAAAGTCATGAATGAC	28436	28469	33	TRUE	None detected	4
NZ_VSFV01000010	Vibrio cholerae strain N2724 NODE_23, whole genome shotgun sequence	15	TGGATTGGTTTTCTAACTTACGTGGCAGGTATT	28497	28530	33	TRUE	None detected	0
NZ_VSFV01000010	Vibrio cholerae strain N2724 NODE_23, whole genome shotgun sequence	16	TGGGAGGTACCTTTATATCTGTAGCAAAGCGAA	28558	28591	33	TRUE	None detected	3
NZ_VSFV01000010	Vibrio cholerae strain N2724 NODE_23, whole genome shotgun sequence	17	TTGACTGGCTAAATCGTTGCCCTAAATGCGACG	28619	28652	33	TRUE	None detected	0
NZ_VSFV01000010	Vibrio cholerae strain N2724 NODE_23, whole genome shotgun sequence	18	TTTAAGCGGCCTTGGCATCCTGTTCTCGATGGT	28680	28713	33	TRUE	None detected	0
NZ_VSFV01000010	Vibrio cholerae strain N2724 NODE_23, whole genome shotgun sequence	19	CCCAATGATGCTCGATTTGTGCAAGCTCTTGAG	28741	28774	33	TRUE	None detected	17
NZ_VSFV01000010	Vibrio cholerae strain N2724 NODE_23, whole genome shotgun sequence	20	TTTTGATGCCTCTCGTGTAGTCCCAACTGCCGA	28802	28835	33	TRUE	None detected	0
NZ_VSFV01000010	Vibrio cholerae strain N2724 NODE_23, whole genome shotgun sequence	21	TCTTGGCATTGGTCGAAACTGTCTGCGCCAAGT	28863	28896	33	TRUE	None detected	4
NZ_VSFV01000010	Vibrio cholerae strain N2724 NODE_23, whole genome shotgun sequence	22	CAAAGTCATCTCTGGGGCAGCACCAAACTTGGT	28924	28957	33	TRUE	None detected	1
NZ_VSFV01000010	Vibrio cholerae strain N2724 NODE_23, whole genome shotgun sequence	23	TCAATGAGCCAGTAAAAACCGAAACTTCAAGCT	28985	29018	33	TRUE	None detected	0
NZ_VSFV01000010	Vibrio cholerae strain N2724 NODE_23, whole genome shotgun sequence	24	TTTCCCCTCGTTAAACCTTTTTCCAAGTAGCTA	29046	29079	33	TRUE	None detected	0
NZ_VIPK01000012	Vibrio cholerae strain A12JL4W93 NODE_19_length_70430_cov_51.112610, whole genome shotgun sequence	2	TAAGCATATTCAGCCTTTAGCTATCCATAATTC	27578	27611	33	TRUE	None detected	2
NZ_VIPK01000012	Vibrio cholerae strain A12JL4W93 NODE_19_length_70430_cov_51.112610, whole genome shotgun sequence	3	CAAAAAGCCGAGTTGGATAACCGCATTATTCCC	27639	27672	33	TRUE	None detected	21
NZ_VIPK01000012	Vibrio cholerae strain A12JL4W93 NODE_19_length_70430_cov_51.112610, whole genome shotgun sequence	4	CAAACGCACCGGAGAGGTGGAAGTGTTGCCCGA	27700	27733	33	TRUE	None detected	16
NZ_VIPK01000012	Vibrio cholerae strain A12JL4W93 NODE_19_length_70430_cov_51.112610, whole genome shotgun sequence	5	CAACCGATTTGACGACATGCCGCACGCCAGTGA	27761	27794	33	TRUE	None detected	16
NZ_VIPK01000012	Vibrio cholerae strain A12JL4W93 NODE_19_length_70430_cov_51.112610, whole genome shotgun sequence	6	CTGTGTGTTGATTGAAAAAGGACGCTCAAAAGT	27822	27855	33	TRUE	None detected	1
NZ_VIPK01000012	Vibrio cholerae strain A12JL4W93 NODE_19_length_70430_cov_51.112610, whole genome shotgun sequence	7	CCCTCCAAGCCACTAGCGGCTCAAGCTCAACCG	27883	27916	33	TRUE	None detected	0
NZ_VIPK01000012	Vibrio cholerae strain A12JL4W93 NODE_19_length_70430_cov_51.112610, whole genome shotgun sequence	8	TGTCACGCTTCATGGTGCCGCCGATGCCCGCCC	27944	27977	33	TRUE	None detected	0
NZ_VIPK01000012	Vibrio cholerae strain A12JL4W93 NODE_19_length_70430_cov_51.112610, whole genome shotgun sequence	9	TCTAATACCGTTTGCTACGTCGAGGATGACCCT	28005	28038	33	TRUE	None detected	3
NZ_VIPK01000012	Vibrio cholerae strain A12JL4W93 NODE_19_length_70430_cov_51.112610, whole genome shotgun sequence	10	TCACAAGCGATTGAAGCAGGAAGAAAGGCGGGA	28066	28099	33	TRUE	None detected	1
NZ_VIPK01000012	Vibrio cholerae strain A12JL4W93 NODE_19_length_70430_cov_51.112610, whole genome shotgun sequence	11	CCACCTACGGTTCGGCGCATCGTTACATTAAAAA	28127	28161	34	TRUE	None detected	11
NZ_VIPK01000012	Vibrio cholerae strain A12JL4W93 NODE_19_length_70430_cov_51.112610, whole genome shotgun sequence	12	CGAGATGATTTTTGCCTACATCCCAAACCTTGA	28189	28222	33	TRUE	None detected	23
NZ_VIPK01000012	Vibrio cholerae strain A12JL4W93 NODE_19_length_70430_cov_51.112610, whole genome shotgun sequence	13	TTATGGGTAGCAAAAAAACAGGCATAGCCATAA	28250	28283	33	TRUE	None detected	0
NZ_VIPK01000012	Vibrio cholerae strain A12JL4W93 NODE_19_length_70430_cov_51.112610, whole genome shotgun sequence	14	TCGAGAAGTTGGTACGTTAAAACAAAGTGAAAC	28311	28344	33	TRUE	None detected	0
NZ_VIPK01000012	Vibrio cholerae strain A12JL4W93 NODE_19_length_70430_cov_51.112610, whole genome shotgun sequence	15	TAACCCCAAAAAAAGAAAAGCGTTCGAGTGCAT	28372	28405	33	TRUE	None detected	0
NZ_VIPK01000012	Vibrio cholerae strain A12JL4W93 NODE_19_length_70430_cov_51.112610, whole genome shotgun sequence	16	CGATGCGATGATTTGGCCCTAGCTGACGATTCA	28433	28466	33	TRUE	None detected	0
NZ_VIPK01000012	Vibrio cholerae strain A12JL4W93 NODE_19_length_70430_cov_51.112610, whole genome shotgun sequence	17	CACATGGCCATACAGCACGACAGCGGCCACATT	28494	28527	33	TRUE	None detected	0
NZ_VIPK01000012	Vibrio cholerae strain A12JL4W93 NODE_19_length_70430_cov_51.112610, whole genome shotgun sequence	18	TCCACCTTGTGGCTCTATGCCTTTTCTCGCATC	28555	28588	33	TRUE	None detected	0
NZ_VIPK01000012	Vibrio cholerae strain A12JL4W93 NODE_19_length_70430_cov_51.112610, whole genome shotgun sequence	19	TACTTAGCGTAGCAACTGCGCCGCCGCTTGGCA	28616	28649	33	TRUE	None detected	0
NZ_VIPK01000012	Vibrio cholerae strain A12JL4W93 NODE_19_length_70430_cov_51.112610, whole genome shotgun sequence	20	TAGAGCGAGAATCTGTGATAGCGTGACGTGTTC	28677	28710	33	TRUE	None detected	0
NZ_VIPK01000012	Vibrio cholerae strain A12JL4W93 NODE_19_length_70430_cov_51.112610, whole genome shotgun sequence	21	CAATCATGATCGATCGTTCGGTATCTTCAACGT	28738	28771	33	TRUE	None detected	0
NZ_VIPK01000012	Vibrio cholerae strain A12JL4W93 NODE_19_length_70430_cov_51.112610, whole genome shotgun sequence	22	TAGAACCATTAGGACGATTGACTTTTTCATATA	28799	28832	33	TRUE	None detected	0
NZ_VIPK01000012	Vibrio cholerae strain A12JL4W93 NODE_19_length_70430_cov_51.112610, whole genome shotgun sequence	23	CATGAACATCGCAAAATTGCTAGCAACTGAATG	28860	28893	33	TRUE	None detected	0
NZ_VSHG01000063	Vibrio cholerae strain N2776 NODE_282, whole genome shotgun sequence	1	TCAATTTCATTGCCGCCAATGGTTGCCACGTTT	684	717	33	TRUE	None detected	0
NZ_VSHG01000063	Vibrio cholerae strain N2776 NODE_282, whole genome shotgun sequence	2	CCTGAGACCTATCTTGGCGCATGTCTAGCAGGG	623	656	33	TRUE	None detected	0
NZ_VSHG01000063	Vibrio cholerae strain N2776 NODE_282, whole genome shotgun sequence	3	TCATTACTTCATCAGCTCTGGCGTCATCTATCC	562	595	33	TRUE	None detected	4
NZ_VSHG01000063	Vibrio cholerae strain N2776 NODE_282, whole genome shotgun sequence	4	CTGGGATGTTTTCATCTGGCTGCATGTCATCAT	501	534	33	TRUE	None detected	13
NZ_VSHG01000063	Vibrio cholerae strain N2776 NODE_282, whole genome shotgun sequence	5	TCAAGAAAAGCTTAGGCAGGAATTGGAACGGGA	440	473	33	TRUE	None detected	1
NZ_VSHG01000063	Vibrio cholerae strain N2776 NODE_282, whole genome shotgun sequence	6	TTAAAAACACAGGTGTTGGCCGCATCAATCTGT	379	412	33	TRUE	None detected	4
NZ_VSHG01000063	Vibrio cholerae strain N2776 NODE_282, whole genome shotgun sequence	7	TTCTCGTGATTGATGCGACGGCGCAGGCCATTA	318	351	33	TRUE	None detected	0
NZ_VSHG01000063	Vibrio cholerae strain N2776 NODE_282, whole genome shotgun sequence	8	TTGGTTGGGTAAGGCTAAGACTTCGGCTAAGTG	257	290	33	TRUE	None detected	3
NZ_VSHG01000063	Vibrio cholerae strain N2776 NODE_282, whole genome shotgun sequence	9	CTCTAGACGCAATTGACTGCACCTTTTCAGCTC	196	229	33	TRUE	None detected	0
NZ_VSHG01000063	Vibrio cholerae strain N2776 NODE_282, whole genome shotgun sequence	10	CATGAAATACCCAAACAGCTACACGGGCGGTAA	135	168	33	TRUE	None detected	0
NZ_VSHG01000063	Vibrio cholerae strain N2776 NODE_282, whole genome shotgun sequence	11	TTTAGAGATCACGCACGAGCCAGTGGTTCGCAT	74	107	33	TRUE	None detected	0
NZ_VSHG01000017	Vibrio cholerae strain N2776 NODE_17, whole genome shotgun sequence	1	TAATATGGCAATCAGTAGAGATATACCTGAAGG	134	167	33	TRUE	None detected	3
NZ_VSHG01000017	Vibrio cholerae strain N2776 NODE_17, whole genome shotgun sequence	2	TACCTGCGTCACCTAATTTCGCGGCCATTGCTG	195	228	33	TRUE	None detected	3
NZ_VSHG01000017	Vibrio cholerae strain N2776 NODE_17, whole genome shotgun sequence	3	TGAGCGCAGGTCAGCGCCAAGAAGCCATCGTGA	256	289	33	TRUE	None detected	1
NZ_VSHG01000017	Vibrio cholerae strain N2776 NODE_17, whole genome shotgun sequence	4	TACCTTGGGCTAACCAAGGAGCAAGCGGATGAG	317	350	33	TRUE	None detected	2
NZ_VSHG01000017	Vibrio cholerae strain N2776 NODE_17, whole genome shotgun sequence	5	TCTTACGGCTTGTCTATTTGGCTCGTCATCGGA	378	411	33	TRUE	None detected	0
NZ_VSHG01000017	Vibrio cholerae strain N2776 NODE_17, whole genome shotgun sequence	6	CCTCGCTAACACTGGCCTTGTCTGGTATCGCTC	439	472	33	TRUE	None detected	0
NZ_VSHG01000017	Vibrio cholerae strain N2776 NODE_17, whole genome shotgun sequence	7	TTATTATAATCAAAACACTTAAAAGCAGGCAAA	500	533	33	TRUE	None detected	2
NZ_VSHG01000017	Vibrio cholerae strain N2776 NODE_17, whole genome shotgun sequence	8	TCACGGGCTTTCACCTGTTCAAGCTACCTACTG	561	594	33	TRUE	None detected	0
NZ_VSHG01000017	Vibrio cholerae strain N2776 NODE_17, whole genome shotgun sequence	9	CAGATTTGCCTCCAAGCATTTGCATAATGCCGT	622	655	33	TRUE	None detected	0
NZ_VSHG01000017	Vibrio cholerae strain N2776 NODE_17, whole genome shotgun sequence	10	TCAAATCCGTTTCAGAGACGGCCATCAATCACA	683	716	33	TRUE	None detected	0
NZ_VSHG01000017	Vibrio cholerae strain N2776 NODE_17, whole genome shotgun sequence	11	TCGAGAAGCTAATGGGGGAGAGATTCCCCAATT	744	777	33	TRUE	None detected	0
NZ_VSHG01000017	Vibrio cholerae strain N2776 NODE_17, whole genome shotgun sequence	12	CATATCCTCTGGTTTGTATGAATACCCTTTACC	805	838	33	TRUE	None detected	0
NZ_VSHG01000017	Vibrio cholerae strain N2776 NODE_17, whole genome shotgun sequence	13	TGTACATTATTGGCACCACCAACGCTAAGCCCC	866	899	33	TRUE	None detected	0
NZ_VSHG01000017	Vibrio cholerae strain N2776 NODE_17, whole genome shotgun sequence	14	CAGCAGAAACATTTCTATTTCGCTAACAGGCTC	927	960	33	TRUE	None detected	0
NZ_VSHG01000017	Vibrio cholerae strain N2776 NODE_17, whole genome shotgun sequence	15	CGTTCTTCGCCGCTCACATTGAGTCGCTTGTAC	988	1021	33	TRUE	None detected	1
NZ_VSHG01000017	Vibrio cholerae strain N2776 NODE_17, whole genome shotgun sequence	16	TCGCTACCTTGGCAAGCAGGCATTACGATTTCT	1049	1082	33	TRUE	None detected	0
NZ_VSHG01000017	Vibrio cholerae strain N2776 NODE_17, whole genome shotgun sequence	17	CACGATGTAATCAAGCTCTCTGTTGAGATCAAA	1110	1143	33	TRUE	None detected	0
NZ_VSHG01000017	Vibrio cholerae strain N2776 NODE_17, whole genome shotgun sequence	18	CGGACTTCAGGATCCTGACCAAGCCAGCCGATT	1171	1204	33	TRUE	None detected	0
NZ_VSHG01000017	Vibrio cholerae strain N2776 NODE_17, whole genome shotgun sequence	19	TACCATCGCCGGCGATCGCCTCGGTTATACAGA	1232	1265	33	TRUE	None detected	1
NZ_VSHG01000017	Vibrio cholerae strain N2776 NODE_17, whole genome shotgun sequence	20	TATCACTTTGTTTCGTACGGGTATATAGAGGAA	1293	1326	33	TRUE	None detected	0
NZ_VSHG01000017	Vibrio cholerae strain N2776 NODE_17, whole genome shotgun sequence	21	TACAGTTGAGCAGTGCTCGGTATTGCAAACCTA	1354	1387	33	TRUE	None detected	0
NZ_VSHG01000017	Vibrio cholerae strain N2776 NODE_17, whole genome shotgun sequence	22	TTTGAGAGAGGGCTTTAAGCGCCTCTGATTTGG	1415	1448	33	TRUE	None detected	1
NZ_VSHG01000017	Vibrio cholerae strain N2776 NODE_17, whole genome shotgun sequence	23	TAGCGCAGTTGCTGGACGAGCTGGAAGCAGCGA	1476	1509	33	TRUE	None detected	0
NZ_VSHG01000017	Vibrio cholerae strain N2776 NODE_17, whole genome shotgun sequence	24	TATTAAAGGCGCTGATTGCGAGGATATTGTGTG	1537	1570	33	TRUE	None detected	0
NZ_VSHG01000017	Vibrio cholerae strain N2776 NODE_17, whole genome shotgun sequence	25	TAAGTAAGTTTTGTTTGCGGTTGTAGGTAAGCC	1598	1631	33	TRUE	None detected	0
NZ_VSHG01000017	Vibrio cholerae strain N2776 NODE_17, whole genome shotgun sequence	26	GCAAAACCTATAGCGTTTGTTAATGATGGGTTT	1659	1692	33	FALSE	None detected	0
NZ_VSHG01000017	Vibrio cholerae strain N2776 NODE_17, whole genome shotgun sequence	27	TGACCATTAGTTCTACATTGTCGCCTATCAACG	1720	1753	33	TRUE	None detected	1
NZ_VSHG01000017	Vibrio cholerae strain N2776 NODE_17, whole genome shotgun sequence	28	TCTCAACCACGGCAGCACGGCGTGATTCGATCG	1781	1814	33	TRUE	None detected	15
NZ_VSHG01000017	Vibrio cholerae strain N2776 NODE_17, whole genome shotgun sequence	29	CTTTGTCACGAGGCACTGCCAAGTGCCAATCTG	1842	1875	33	TRUE	None detected	0
NZ_VSHG01000017	Vibrio cholerae strain N2776 NODE_17, whole genome shotgun sequence	30	CCAAGCAAACGTCCTTAGCGGATACCCGCTTCC	1903	1936	33	TRUE	None detected	0
NZ_VSHG01000017	Vibrio cholerae strain N2776 NODE_17, whole genome shotgun sequence	31	CACCGTCGCGTCTGTAAACACCACGCTCGTATC	1964	1997	33	TRUE	None detected	0
NZ_VSHG01000017	Vibrio cholerae strain N2776 NODE_17, whole genome shotgun sequence	32	CCGTCACCAAACGTCGCGCTAGGGAACGATAAG	2025	2058	33	TRUE	None detected	0
NZ_VSHG01000017	Vibrio cholerae strain N2776 NODE_17, whole genome shotgun sequence	33	CCCTCTTGTAATAGACTCGGCTTTCACTAAAAA	2086	2119	33	TRUE	None detected	1
NZ_VSHG01000017	Vibrio cholerae strain N2776 NODE_17, whole genome shotgun sequence	34	CATTGACCTTTTCCTCTGCTACGTTCATTTGCT	2147	2180	33	TRUE	None detected	0
NZ_VSHG01000017	Vibrio cholerae strain N2776 NODE_17, whole genome shotgun sequence	35	CGTAAACAACGCCATGAAGCTCTCAACGGTTTG	2208	2241	33	TRUE	None detected	3
NZ_VSHG01000017	Vibrio cholerae strain N2776 NODE_17, whole genome shotgun sequence	36	CTAAAAAAAGTGAACGCAGCCAGAAGAGCGATA	2269	2302	33	TRUE	None detected	0
NZ_VSHG01000017	Vibrio cholerae strain N2776 NODE_17, whole genome shotgun sequence	37	TCCATACTAGATATTTGTATATTAATTTGCCCC	2330	2363	33	TRUE	None detected	2
NZ_VSHG01000017	Vibrio cholerae strain N2776 NODE_17, whole genome shotgun sequence	38	TCCGCATCGAGTCGGGCGGCTAGATCTTCGCGT	2391	2424	33	TRUE	None detected	3
NZ_VSHG01000017	Vibrio cholerae strain N2776 NODE_17, whole genome shotgun sequence	39	CAGCCGCTGATGCTGATCATCACCACGGCTGGT	2452	2485	33	TRUE	None detected	8
NZ_VSHG01000017	Vibrio cholerae strain N2776 NODE_17, whole genome shotgun sequence	40	TTCTTGAACGTTTACTTTTTCATTTTCATTCAT	2513	2546	33	TRUE	None detected	0
NZ_VSHG01000017	Vibrio cholerae strain N2776 NODE_17, whole genome shotgun sequence	41	TGTGATGTTGTCACGCTCGATAACCGCAACAGC	2574	2607	33	TRUE	None detected	2
NZ_VSHG01000017	Vibrio cholerae strain N2776 NODE_17, whole genome shotgun sequence	42	CGTGTTGCTTTGGGGGTTTTCGATGACTTCTAA	2635	2668	33	TRUE	None detected	0
NZ_VSHG01000017	Vibrio cholerae strain N2776 NODE_17, whole genome shotgun sequence	43	CTCATTCGAGGGTTGGCTTTATGGTGTTTACTA	2696	2729	33	TRUE	None detected	0
NZ_VSGM01000026	Vibrio cholerae strain N2752 NODE_132, whole genome shotgun sequence	2	CGCCCGAAAGGGCTAGCAACCGAAAGGACAGTA	27765	27798	33	TRUE	None detected	0
NZ_VSGM01000026	Vibrio cholerae strain N2752 NODE_132, whole genome shotgun sequence	3	TCCATTCGGAAAGTATTTCGCTTTGATGTCATC	27826	27859	33	TRUE	None detected	0
NZ_VSGM01000026	Vibrio cholerae strain N2752 NODE_132, whole genome shotgun sequence	4	TCATTTAGTTGTTCAAAACTTTGCGCTGCAAAA	27887	27920	33	TRUE	None detected	1
NZ_VSGM01000026	Vibrio cholerae strain N2752 NODE_132, whole genome shotgun sequence	5	TGACCAAAGCGCAAGCGGCAAAGCTGCAAGCGG	27948	27981	33	TRUE	None detected	0
NZ_VSGM01000026	Vibrio cholerae strain N2752 NODE_132, whole genome shotgun sequence	6	CGGGCTAGTGAGACAAAGCAAGAAAAAAGGCAC	28009	28042	33	TRUE	None detected	0
NZ_VSGM01000026	Vibrio cholerae strain N2752 NODE_132, whole genome shotgun sequence	7	TCCATTTTACGTCTGGAGTTTCTTCCAGCTCCT	28070	28103	33	TRUE	None detected	0
NZ_VSGM01000026	Vibrio cholerae strain N2752 NODE_132, whole genome shotgun sequence	8	TCACAGTGAACGAAATCCAAATAACGCAGGTGT	28131	28164	33	TRUE	None detected	0
NZ_VSGM01000026	Vibrio cholerae strain N2752 NODE_132, whole genome shotgun sequence	9	CACCGGACGGCGCAGCGTGACCGCCTGTTAACG	28192	28225	33	TRUE	None detected	2
NZ_VSGM01000026	Vibrio cholerae strain N2752 NODE_132, whole genome shotgun sequence	10	TATTTCCCACTGGTACTAGTGACCATTATCACC	28253	28286	33	TRUE	None detected	1
NZ_VSGM01000026	Vibrio cholerae strain N2752 NODE_132, whole genome shotgun sequence	11	CGCGAAAGCGCCGTAGAGTGGGATGTTTGCACG	28314	28347	33	TRUE	None detected	20
NZ_VSGM01000026	Vibrio cholerae strain N2752 NODE_132, whole genome shotgun sequence	12	CAAGATGACAGAATACGGACGCGGTATATATCG	28375	28408	33	TRUE	None detected	4
NZ_VSGM01000026	Vibrio cholerae strain N2752 NODE_132, whole genome shotgun sequence	13	TTTATCGAGGTAACCTCGCGGATCCCCGTTGAG	28436	28469	33	TRUE	None detected	4
NZ_VSGM01000026	Vibrio cholerae strain N2752 NODE_132, whole genome shotgun sequence	14	TTAGTAAAATGGTGCATAATGGTCGTAAGAACC	28497	28530	33	TRUE	None detected	2
NZ_VSGM01000026	Vibrio cholerae strain N2752 NODE_132, whole genome shotgun sequence	15	CAAATCTTTATCGCCACCTTAGGGGGTAACTCA	28558	28591	33	TRUE	None detected	24
NZ_VSGM01000026	Vibrio cholerae strain N2752 NODE_132, whole genome shotgun sequence	16	TGCCAGTTTGGAACCAATAATCGATCTGTCTGT	28619	28652	33	TRUE	None detected	0
NZ_VSGM01000026	Vibrio cholerae strain N2752 NODE_132, whole genome shotgun sequence	17	CTACGGGCACACCGCATTCATTCAAGGCTTTGA	28680	28713	33	TRUE	None detected	23
NZ_VSGM01000026	Vibrio cholerae strain N2752 NODE_132, whole genome shotgun sequence	18	TTTGGATGAGCAGCACAATCATGCAGAAGATAA	28741	28774	33	TRUE	None detected	0
NZ_VSGM01000026	Vibrio cholerae strain N2752 NODE_132, whole genome shotgun sequence	19	TCGCACCTTTCGCGATGCTTATATCAGCATTCA	28802	28835	33	TRUE	None detected	0
NZ_VSGM01000026	Vibrio cholerae strain N2752 NODE_132, whole genome shotgun sequence	20	CCAAAACCTCACCAAAACGCACAGGAAGCATTT	28863	28896	33	TRUE	None detected	0
NZ_VSGM01000026	Vibrio cholerae strain N2752 NODE_132, whole genome shotgun sequence	21	CCGTTCGGTTAGCCAAGAGGGACATAAGCTCAT	28924	28957	33	TRUE	None detected	0
NZ_VSGM01000026	Vibrio cholerae strain N2752 NODE_132, whole genome shotgun sequence	22	TATACCCGCAGAGCTTTATGATAGCGGTCCTAT	28985	29018	33	TRUE	None detected	0
NZ_VSGM01000026	Vibrio cholerae strain N2752 NODE_132, whole genome shotgun sequence	23	CTGTACGGCGTGGCGCGATTTGCCAAATCAAGC	29046	29079	33	TRUE	None detected	0
NZ_VSGM01000026	Vibrio cholerae strain N2752 NODE_132, whole genome shotgun sequence	24	TACCCGCAGTTTGGTCCAACCCTGTTAGGTGCC	29107	29140	33	TRUE	None detected	4
NZ_VSGM01000026	Vibrio cholerae strain N2752 NODE_132, whole genome shotgun sequence	25	TGTAGTTGCACCGTCACCAGTTCCCCAATGACC	29168	29201	33	TRUE	None detected	0
NZ_VSGM01000026	Vibrio cholerae strain N2752 NODE_132, whole genome shotgun sequence	26	TGGAGAAGATTACACCATCAAAACCGGATGCGG	29229	29262	33	TRUE	None detected	4
NZ_VSGM01000026	Vibrio cholerae strain N2752 NODE_132, whole genome shotgun sequence	27	CTGCCATTTGGGGTCATCACTGCAGCTTAAGTT	29290	29323	33	TRUE	None detected	8
NZ_VSGM01000026	Vibrio cholerae strain N2752 NODE_132, whole genome shotgun sequence	28	CAATACTGTTGCTGATGTTTATGATGACGGTCA	29351	29384	33	TRUE	None detected	0
NZ_VSGM01000026	Vibrio cholerae strain N2752 NODE_132, whole genome shotgun sequence	29	TCGCTGAAAAGGACAAAGCAGGCTTTATCAAAA	29412	29445	33	TRUE	None detected	0
NZ_VSGM01000026	Vibrio cholerae strain N2752 NODE_132, whole genome shotgun sequence	30	CTGTTACACGCCTAAAATTTGGCGCTAGATAGT	29473	29506	33	TRUE	None detected	0
NZ_VSGM01000026	Vibrio cholerae strain N2752 NODE_132, whole genome shotgun sequence	31	CTTGTTTGTTAATTTGCTCGGTGTAATACGTGT	29534	29567	33	TRUE	None detected	0
NZ_VSGM01000026	Vibrio cholerae strain N2752 NODE_132, whole genome shotgun sequence	32	TATGACTTAAGAGCGAGTGCGGGCGCAGGTTGT	29595	29628	33	TRUE	None detected	0
NZ_VSGM01000026	Vibrio cholerae strain N2752 NODE_132, whole genome shotgun sequence	33	CTATTTAACGAGTCAAGGTGTTTTTATCGGTTT	29656	29689	33	TRUE	None detected	0
NZ_VSGM01000026	Vibrio cholerae strain N2752 NODE_132, whole genome shotgun sequence	34	TCATGTAATGAGAAGTAGGAACGCCATTCGCCT	29717	29750	33	TRUE	None detected	2
NZ_VSGM01000026	Vibrio cholerae strain N2752 NODE_132, whole genome shotgun sequence	35	TGGTTACTCGCTACGTAAAGCGCGATTCACTTC	29778	29811	33	TRUE	None detected	0
NZ_VSGM01000026	Vibrio cholerae strain N2752 NODE_132, whole genome shotgun sequence	36	CAAACCAGAGTTGTTTTTTATTGCCTATACCTT	29839	29872	33	TRUE	None detected	0
NZ_VSGM01000026	Vibrio cholerae strain N2752 NODE_132, whole genome shotgun sequence	37	TAGTTGTTGATGTAAGCAGTTACCGCCATCCCA	29900	29933	33	TRUE	None detected	0
NZ_VSGM01000026	Vibrio cholerae strain N2752 NODE_132, whole genome shotgun sequence	38	TCAAAACGTGCTGCCAACCTTGGCGCTTGGCGA	29961	29994	33	TRUE	None detected	1
NZ_VSGM01000026	Vibrio cholerae strain N2752 NODE_132, whole genome shotgun sequence	39	CGAGTACAGGATCGCCAGATACTTGAATGCCAA	30022	30055	33	TRUE	None detected	0
NZ_VSGM01000026	Vibrio cholerae strain N2752 NODE_132, whole genome shotgun sequence	40	TTACCCACTGGAATTTTTTATAAAGCTCATCTT	30083	30116	33	TRUE	None detected	1
NZ_VSGM01000026	Vibrio cholerae strain N2752 NODE_132, whole genome shotgun sequence	41	CGACGATCATTCCGTCACTGTCTTTGCCTATTT	30144	30177	33	TRUE	None detected	0
NZ_VSGM01000026	Vibrio cholerae strain N2752 NODE_132, whole genome shotgun sequence	42	TTTAGCCAACTCTTGTTGTGAGGACCCAAGTTT	30205	30238	33	TRUE	None detected	2
NZ_VSGM01000026	Vibrio cholerae strain N2752 NODE_132, whole genome shotgun sequence	43	TTCGTTCTCATCGATATTTCCATCCGCATCGGC	30266	30299	33	TRUE	None detected	0
NZ_VSGM01000026	Vibrio cholerae strain N2752 NODE_132, whole genome shotgun sequence	44	CAACTGTCGTCACGTTAGCGCGAGAAGGTGTGT	30327	30360	33	TRUE	None detected	1
NZ_VSGM01000026	Vibrio cholerae strain N2752 NODE_132, whole genome shotgun sequence	45	CACTGAAGCACTTTAACAAGCGCTTAATTTGCT	30388	30421	33	TRUE	None detected	1
NZ_VSGM01000026	Vibrio cholerae strain N2752 NODE_132, whole genome shotgun sequence	46	CTACAAACAATATCTGGACAGCATTGCTGTTGA	30449	30482	33	TRUE	None detected	0
NZ_VSGM01000026	Vibrio cholerae strain N2752 NODE_132, whole genome shotgun sequence	47	CGGGTAAAACGCTTGGAAAAACCAAGCCTCTAA	30510	30543	33	TRUE	None detected	0
NZ_VSGM01000026	Vibrio cholerae strain N2752 NODE_132, whole genome shotgun sequence	48	TCCATAGAAAAAAACCTAGAGCCTCTAAAGGCA	30571	30604	33	TRUE	None detected	0
NZ_VSGM01000026	Vibrio cholerae strain N2752 NODE_132, whole genome shotgun sequence	49	CGAATTGCTCAATCAGCGCCAGCGTTTGGCTGC	30632	30665	33	TRUE	None detected	1
NZ_JFGR01000030	Vibrio cholerae strain M29 Contig_30, whole genome shotgun sequence	2	TCTGATGCGGCAAGCTCTTTCGCTAGCTCGATT	27462	27495	33	TRUE	O395:37_A57:13_A68:41_A111:48	3
NZ_JFGR01000030	Vibrio cholerae strain M29 Contig_30, whole genome shotgun sequence	3	TCCTCCCTGCTCATATGCCGTTAAAACTTTCTC	27523	27556	33	TRUE	O395:36_A50:38_A57:12_A68:40_A111:47	3
NZ_JFGR01000030	Vibrio cholerae strain M29 Contig_30, whole genome shotgun sequence	4	TTGATTATCTGAAAGATAAAACTTCTATTGAAG	27584	27617	33	TRUE	None detected	0
NZ_JFGR01000030	Vibrio cholerae strain M29 Contig_30, whole genome shotgun sequence	5	TAGACAGTATAAGTCCTGGAGTTAGCTTGCAAA	27645	27678	33	TRUE	None detected	26
NZ_JFGR01000030	Vibrio cholerae strain M29 Contig_30, whole genome shotgun sequence	6	TATCTGGTCGTAATTCTTCTTTACTAATAAGCT	27706	27739	33	TRUE	None detected	0
NZ_JFGR01000030	Vibrio cholerae strain M29 Contig_30, whole genome shotgun sequence	7	TGAGTGACATCTATAGCGGTAAAAAACTTACTG	27767	27800	33	TRUE	None detected	0
NZ_JFGR01000030	Vibrio cholerae strain M29 Contig_30, whole genome shotgun sequence	8	TATATGAACTATTGACTCTATTTCACCCTTAACA	27828	27862	34	TRUE	None detected	0
NZ_JFGR01000030	Vibrio cholerae strain M29 Contig_30, whole genome shotgun sequence	9	CGCCTGACATTGAACGGTTACGAGATGAAATAT	27890	27923	33	TRUE	None detected	0
NZ_JFGR01000030	Vibrio cholerae strain M29 Contig_30, whole genome shotgun sequence	10	TACAACACAGCGTTTGCAGCGCTAAGGACTAAA	27951	27984	33	TRUE	None detected	0
NZ_JFGR01000030	Vibrio cholerae strain M29 Contig_30, whole genome shotgun sequence	11	CTTGCTCTTATCGATGTGACCAAAGTTCCTATC	28012	28045	33	TRUE	None detected	0
NZ_JFGR01000030	Vibrio cholerae strain M29 Contig_30, whole genome shotgun sequence	12	CAACTCGCTATTTGCCGCCATCGGTAACAAGTA	28073	28106	33	TRUE	None detected	0
NZ_JFGR01000030	Vibrio cholerae strain M29 Contig_30, whole genome shotgun sequence	13	CTCCTTACCATTGATTAGCACGGTTACTTCGTC	28134	28167	33	TRUE	None detected	0
NZ_JFGR01000030	Vibrio cholerae strain M29 Contig_30, whole genome shotgun sequence	14	TATAAAAGATATTGCTGATTGTCTGGCAGTGAA	28195	28228	33	TRUE	None detected	0
NZ_JFGR01000030	Vibrio cholerae strain M29 Contig_30, whole genome shotgun sequence	15	TGAGTTTACTCTTAGACGACTGATTATCTTACC	28256	28289	33	TRUE	None detected	0
NZ_JFGR01000030	Vibrio cholerae strain M29 Contig_30, whole genome shotgun sequence	16	CAAACCTATCTGTTGTTATTCCTGTTAATGGCG	28317	28350	33	TRUE	None detected	0
NZ_JFGR01000030	Vibrio cholerae strain M29 Contig_30, whole genome shotgun sequence	17	CTTCGGACTGATGATCAAGCACGCGCACCAAG	28378	28410	32	TRUE	None detected	0
NZ_JFGR01000030	Vibrio cholerae strain M29 Contig_30, whole genome shotgun sequence	18	CGGAGCAAGTAAAGCTGCCTCTCGCGCTATCAA	28438	28471	33	TRUE	None detected	3
NZ_JFGR01000030	Vibrio cholerae strain M29 Contig_30, whole genome shotgun sequence	19	TATAACTTTGATGGAGGGGCAGCGGCGTTTCGA	28499	28532	33	TRUE	None detected	0
NZ_JFGR01000030	Vibrio cholerae strain M29 Contig_30, whole genome shotgun sequence	20	TCAGATTAAGAATGAATTACCGATGCCTGATCG	28560	28593	33	TRUE	None detected	0
NZ_JFGR01000030	Vibrio cholerae strain M29 Contig_30, whole genome shotgun sequence	21	TACGTCCAGCATTACCGCCGCGCCGTGTCGAGT	28621	28654	33	TRUE	O395:35_A50:37_A57:11_A68:39_A111:46	3
NZ_JFGR01000030	Vibrio cholerae strain M29 Contig_30, whole genome shotgun sequence	22	TATTTTGCGTATCACCGAAGCGCTGTAGGTTAT	28682	28715	33	TRUE	O395:34_A57:10_A68:38_A111:45	3
NZ_JFGR01000030	Vibrio cholerae strain M29 Contig_30, whole genome shotgun sequence	23	CATTGGACAAGTAAATGGGCAGTTGCCGCCAGT	28743	28776	33	TRUE	None detected	0
NZ_JFGR01000030	Vibrio cholerae strain M29 Contig_30, whole genome shotgun sequence	24	CAAAAAACCAGCGGCCAGTCGTGCTCCAGCGAG	28804	28837	33	TRUE	None detected	0
NZ_JFGR01000030	Vibrio cholerae strain M29 Contig_30, whole genome shotgun sequence	25	CAAAGTAGTCTGAAATTTCAGATGCAGCAAAAA	28865	28898	33	TRUE	None detected	0
NZ_JFGR01000030	Vibrio cholerae strain M29 Contig_30, whole genome shotgun sequence	26	CGCTAACGGGCGGCATTACTGGCTTAGTCGGTA	28926	28959	33	TRUE	None detected	0
NZ_JFGR01000030	Vibrio cholerae strain M29 Contig_30, whole genome shotgun sequence	27	TGCTGTTTCAATATCCGTTTGAACCTGCGCTGT	28987	29020	33	TRUE	None detected	0
NZ_JFGR01000030	Vibrio cholerae strain M29 Contig_30, whole genome shotgun sequence	28	TATCGCACTGAATCAATGCCTAGCTTGGTGTTG	29048	29081	33	TRUE	None detected	0
NZ_JFGR01000030	Vibrio cholerae strain M29 Contig_30, whole genome shotgun sequence	29	TCACGGCATCCTTTTGAATTGCGACAGTGGTTT	29109	29142	33	TRUE	None detected	0
NZ_JFGR01000030	Vibrio cholerae strain M29 Contig_30, whole genome shotgun sequence	30	CAACAAAGGAAGCTATAGGGACGCACTAGAGCA	29170	29203	33	TRUE	None detected	0
NZ_JFGR01000030	Vibrio cholerae strain M29 Contig_30, whole genome shotgun sequence	31	CAGAAACTCAGGAAATCAAAGCAGAGGGGGAAG	29231	29264	33	TRUE	None detected	2
NZ_JFGR01000030	Vibrio cholerae strain M29 Contig_30, whole genome shotgun sequence	32	CAAATCGCAGGAATAAAAACCGAACATCACGTA	29292	29325	33	TRUE	None detected	0
NZ_JFGR01000030	Vibrio cholerae strain M29 Contig_30, whole genome shotgun sequence	33	TCCATTCTCGATCTGCTTCATAATGATGCTCTG	29353	29386	33	TRUE	None detected	0
NZ_JFGR01000030	Vibrio cholerae strain M29 Contig_30, whole genome shotgun sequence	34	TGGAGTTGGTCAGGATATCGAAGAAGCTGAATT	29414	29447	33	TRUE	None detected	0
NZ_JFGR01000030	Vibrio cholerae strain M29 Contig_30, whole genome shotgun sequence	35	TAGAAAACCAACGTTATTACCTTTTTCAATATT	29475	29508	33	TRUE	None detected	0
NZ_JFGR01000030	Vibrio cholerae strain M29 Contig_30, whole genome shotgun sequence	36	TACTAAAGTTAAATTCACAAAAGAAATAGAAAA	29536	29569	33	TRUE	None detected	0
NZ_JFGR01000030	Vibrio cholerae strain M29 Contig_30, whole genome shotgun sequence	37	TGATGCTTGAGTCAGCGACAAAAGCTGGACACG	29597	29630	33	TRUE	None detected	0
NZ_JFGR01000030	Vibrio cholerae strain M29 Contig_30, whole genome shotgun sequence	38	CTTCACAGACTGGATTGTTGAAGATTTTGGCAT	29658	29691	33	TRUE	None detected	0
NZ_JFGR01000030	Vibrio cholerae strain M29 Contig_30, whole genome shotgun sequence	39	TGCAAATCCGTACCAAGTTCAACCGACGCGCTA	29719	29752	33	TRUE	None detected	0
NZ_VSIJ01000013	Vibrio cholerae strain N2814 NODE_14, whole genome shotgun sequence	2	CCTCCTGAGCACCACCCTTGCGGGCTTTCAGAT	44259	44292	33	TRUE	None detected	0
NZ_VSIJ01000013	Vibrio cholerae strain N2814 NODE_14, whole genome shotgun sequence	3	TTCTCCACGGCGTTACTTTTGCAGCCTCAGAGT	44198	44231	33	TRUE	None detected	0
NZ_VSIJ01000013	Vibrio cholerae strain N2814 NODE_14, whole genome shotgun sequence	4	TGTAAAGGAATGGTTATATTAAGTGGCTACGAT	44137	44170	33	TRUE	None detected	0
NZ_VSIJ01000013	Vibrio cholerae strain N2814 NODE_14, whole genome shotgun sequence	5	TAACCTGCGTGGTTCATTGCTATACCGTCGACC	44076	44109	33	TRUE	None detected	24
NZ_VSIJ01000013	Vibrio cholerae strain N2814 NODE_14, whole genome shotgun sequence	6	CAGGCGAGGATAGTCACCCTGTTCATTTCCAAA	44015	44048	33	TRUE	None detected	1
NZ_VSIJ01000013	Vibrio cholerae strain N2814 NODE_14, whole genome shotgun sequence	7	CGACGACCATCGGGTATTGAGGTAGCTTGTCGT	43954	43987	33	TRUE	None detected	0
NZ_VSIJ01000013	Vibrio cholerae strain N2814 NODE_14, whole genome shotgun sequence	8	TTTCTCCATGGTGCGGAAGTCATCGAAATTGAT	43893	43926	33	TRUE	None detected	8
NZ_VSIJ01000013	Vibrio cholerae strain N2814 NODE_14, whole genome shotgun sequence	9	CCGGTTTTCGCGGTTACCCAAATGCCCAAGTGC	43832	43865	33	TRUE	None detected	0
NZ_VSIJ01000013	Vibrio cholerae strain N2814 NODE_14, whole genome shotgun sequence	10	TGTTACCAGCGGCATCAATGCGGCGGCTTACTT	43771	43804	33	TRUE	None detected	23
NZ_VSIJ01000013	Vibrio cholerae strain N2814 NODE_14, whole genome shotgun sequence	11	TTGCTTTAGCCACAGAAGGTGTAAGAGCAAATT	43710	43743	33	TRUE	None detected	2
NZ_VSIJ01000013	Vibrio cholerae strain N2814 NODE_14, whole genome shotgun sequence	12	CCGTGCCGCCAAGCGTCACCACTGTTTTCAAGT	43649	43682	33	TRUE	None detected	7
NZ_VSIJ01000013	Vibrio cholerae strain N2814 NODE_14, whole genome shotgun sequence	13	TTCATCCAGAAAAGAACCTACAGCAAGATAGTT	43588	43621	33	TRUE	None detected	0
NZ_VSIJ01000013	Vibrio cholerae strain N2814 NODE_14, whole genome shotgun sequence	14	CATTAAAGTCGCCGTAAAATTTATTGTCGCTAC	43527	43560	33	TRUE	None detected	0
NZ_VSIJ01000013	Vibrio cholerae strain N2814 NODE_14, whole genome shotgun sequence	15	TGAACACAGGCCGCTCACCCAAATACTGAAATG	43466	43499	33	TRUE	None detected	7
NZ_VSIJ01000013	Vibrio cholerae strain N2814 NODE_14, whole genome shotgun sequence	16	CTTATTTGCACGCCGTCATCAATGCTTAACTGA	43405	43438	33	TRUE	None detected	0
NZ_VSIJ01000013	Vibrio cholerae strain N2814 NODE_14, whole genome shotgun sequence	17	TGGTTGAGACGTCAGGGAATTCAAACTTGGGTA	43344	43377	33	TRUE	None detected	0
NZ_VSIJ01000013	Vibrio cholerae strain N2814 NODE_14, whole genome shotgun sequence	18	TCCATTTGATACGGAAGAGTGGCCGTACAGTGT	43283	43316	33	TRUE	None detected	0
NZ_VSIJ01000013	Vibrio cholerae strain N2814 NODE_14, whole genome shotgun sequence	19	CTTGGTATCTTCACCGGGTATTTCAGTGAACTG	43222	43255	33	TRUE	None detected	0
NZ_VSIJ01000013	Vibrio cholerae strain N2814 NODE_14, whole genome shotgun sequence	20	TCAGGAAAGCTTGCAAACCGCCACAGCGCCGCA	43161	43194	33	TRUE	None detected	0
NZ_VSIJ01000013	Vibrio cholerae strain N2814 NODE_14, whole genome shotgun sequence	21	CCTCAAAGGCGCTTATGTTGAGACCGAATCAAC	43100	43133	33	TRUE	None detected	0
NZ_VSIJ01000013	Vibrio cholerae strain N2814 NODE_14, whole genome shotgun sequence	22	TCAGCCGCCAAACTTCCCCGCCGATTTTTCCGC	43039	43072	33	TRUE	None detected	0
NZ_VSIJ01000013	Vibrio cholerae strain N2814 NODE_14, whole genome shotgun sequence	23	TCGTCTTTGTTTAGTATTTCGGTGATTTTCATT	42978	43011	33	TRUE	None detected	2
NZ_VSIJ01000013	Vibrio cholerae strain N2814 NODE_14, whole genome shotgun sequence	24	TGTACCTGTTTGAAGTGATCAACGCTCGATACG	42917	42950	33	TRUE	None detected	3
NZ_VSIJ01000013	Vibrio cholerae strain N2814 NODE_14, whole genome shotgun sequence	25	TCACAGCCCGGCTGATCTTTGCCTCAATGCAAC	42856	42889	33	TRUE	None detected	3
NZ_VSIJ01000013	Vibrio cholerae strain N2814 NODE_14, whole genome shotgun sequence	26	CGCTGATCATGGGTGGTAATGTGCTGGGTGATT	42795	42828	33	TRUE	O395:23_A50:27_A68:7_A111:14	3
NZ_VSIJ01000013	Vibrio cholerae strain N2814 NODE_14, whole genome shotgun sequence	27	TGTTTAACAGTGAAAATATTCGCTCAATAGAAG	42734	42767	33	TRUE	None detected	3
NZ_VSIJ01000013	Vibrio cholerae strain N2814 NODE_14, whole genome shotgun sequence	28	TGCCATCACCAAGCAGCAGGTTGCGATCAGGAA	42673	42706	33	TRUE	None detected	7
NZ_VSIJ01000013	Vibrio cholerae strain N2814 NODE_14, whole genome shotgun sequence	29	TCAGTTGAGCTATACATCAAGGCTAAAGCAGGA	42612	42645	33	TRUE	None detected	0
NZ_VSIJ01000013	Vibrio cholerae strain N2814 NODE_14, whole genome shotgun sequence	30	TTCACAAGAGAACCAGCACGAGAAGCCAACGTT	42551	42584	33	TRUE	None detected	5
NZ_VSIJ01000013	Vibrio cholerae strain N2814 NODE_14, whole genome shotgun sequence	31	TGTGCGAGCGGGGATGCCGCTCATTTTTGGTAT	42490	42523	33	TRUE	None detected	0
NZ_VSIJ01000013	Vibrio cholerae strain N2814 NODE_14, whole genome shotgun sequence	32	CTAGTGTCGGATTGTTTCTACTTTCCCCCTCTC	42429	42462	33	TRUE	None detected	0
NZ_VSIJ01000013	Vibrio cholerae strain N2814 NODE_14, whole genome shotgun sequence	33	CAAAGACCAAAGCGAAAACTTGCAATCAAAAAT	42368	42401	33	TRUE	None detected	0
NZ_VSIJ01000013	Vibrio cholerae strain N2814 NODE_14, whole genome shotgun sequence	34	CACTGACTCACCAAGCTTCGCCACCGCTTCTAG	42307	42340	33	TRUE	A50:3	0
NZ_VSIJ01000013	Vibrio cholerae strain N2814 NODE_14, whole genome shotgun sequence	35	CTGGCTGGCCGCTTGGTGGTCGCGCTTGACTCAC	42245	42279	34	TRUE	None detected	0
NZ_VSIJ01000013	Vibrio cholerae strain N2814 NODE_14, whole genome shotgun sequence	36	TTTGCTAAATATATCGCTGGCGGAGTTGATAAG	42184	42217	33	TRUE	None detected	0
NZ_VSIJ01000013	Vibrio cholerae strain N2814 NODE_14, whole genome shotgun sequence	37	CATGTACTCCTCACTTTTTACCACCACTGCAAC	42123	42156	33	TRUE	None detected	0
NZ_VSIJ01000013	Vibrio cholerae strain N2814 NODE_14, whole genome shotgun sequence	38	CACTCAGCGTTTCTTTAAAGCCTGCCAAGTCTT	42062	42095	33	TRUE	None detected	3
NZ_VSIJ01000013	Vibrio cholerae strain N2814 NODE_14, whole genome shotgun sequence	39	TGTTTTGTTTGATGCCACTCTATCAGGGGCTCT	42001	42034	33	TRUE	None detected	0
NZ_VSIJ01000013	Vibrio cholerae strain N2814 NODE_14, whole genome shotgun sequence	40	TGACCGATCCGGTCACTAGCTGGGACAAAAGAA	41940	41973	33	TRUE	None detected	0
NZ_VSIJ01000013	Vibrio cholerae strain N2814 NODE_14, whole genome shotgun sequence	41	TGTTTGAGTTGCCCAGCCCACCGCCTTTATTGC	41879	41912	33	TRUE	None detected	0
NZ_VSIJ01000013	Vibrio cholerae strain N2814 NODE_14, whole genome shotgun sequence	42	TCCCGTGGAGAAGCCGCTTGATGTTCACCCCGA	41818	41851	33	TRUE	None detected	15
NZ_VSIJ01000013	Vibrio cholerae strain N2814 NODE_14, whole genome shotgun sequence	43	CACCGCAAGTTTCACGACAATCCAAAGGCGTGG	41757	41790	33	TRUE	None detected	2
NZ_VSIJ01000013	Vibrio cholerae strain N2814 NODE_14, whole genome shotgun sequence	44	CCCAGGTAAGAAACGAGAGCAAGCGCTGAGTGA	41696	41729	33	TRUE	None detected	15
NZ_VSIJ01000013	Vibrio cholerae strain N2814 NODE_14, whole genome shotgun sequence	45	CCGCATCAGCCAAAGCGTAGACGCGGAGATTGA	41635	41668	33	TRUE	None detected	15
NZ_VSIJ01000013	Vibrio cholerae strain N2814 NODE_14, whole genome shotgun sequence	46	CGAGCTATGAGTTTGCGCGGGATACATACGTAA	41574	41607	33	TRUE	None detected	0
NZ_VSIJ01000013	Vibrio cholerae strain N2814 NODE_14, whole genome shotgun sequence	47	TAGCGAGCGCGAGACTTTAAAAAGCTTATTGAC	41513	41546	33	TRUE	None detected	2
NZ_VSIJ01000013	Vibrio cholerae strain N2814 NODE_14, whole genome shotgun sequence	48	CTTGATTCGATCTTGCCAATCGATTGAAAGCGC	41452	41485	33	TRUE	None detected	3
NZ_VSIJ01000013	Vibrio cholerae strain N2814 NODE_14, whole genome shotgun sequence	49	CAAAAAAGCCTACGGCATGACAAGCCAGAACGT	41391	41424	33	TRUE	None detected	3
NZ_VSIJ01000013	Vibrio cholerae strain N2814 NODE_14, whole genome shotgun sequence	50	CAGTCCTATACTTGGTGATATAGGGAAAAAATT	41330	41363	33	TRUE	None detected	0
NZ_VSIJ01000013	Vibrio cholerae strain N2814 NODE_14, whole genome shotgun sequence	51	TGGTTCAAAAATATTTCCCACTGGTACTAGTGA	41269	41302	33	TRUE	None detected	2
NZ_VSIJ01000013	Vibrio cholerae strain N2814 NODE_14, whole genome shotgun sequence	52	CTTCGAGAATATCGGCGGGTATTCCACCGCGCG	41208	41241	33	TRUE	None detected	0
NZ_VSIJ01000013	Vibrio cholerae strain N2814 NODE_14, whole genome shotgun sequence	53	CAGAGGTGGATACAGAAACCGACGAACGCGAGC	41147	41180	33	TRUE	None detected	0
NZ_VSIJ01000013	Vibrio cholerae strain N2814 NODE_14, whole genome shotgun sequence	54	CCACTCACGGCGCATTAGGTAAGCACGGCTACG	41086	41119	33	TRUE	None detected	2
NZ_VSIJ01000013	Vibrio cholerae strain N2814 NODE_14, whole genome shotgun sequence	55	TTAAAGCTGGCTGGTCCTCCTTCAACCTTTGAA	41025	41058	33	TRUE	None detected	0
NZ_VSIJ01000013	Vibrio cholerae strain N2814 NODE_14, whole genome shotgun sequence	56	CCAGATAGACGGTCTTTTTGTTGGACCTAAACC	40964	40997	33	TRUE	None detected	0
NZ_VSIJ01000013	Vibrio cholerae strain N2814 NODE_14, whole genome shotgun sequence	57	TCCATCGTAACGCCCCGCTATCGGAGCAAATTC	40903	40936	33	TRUE	None detected	0
NZ_VSIJ01000013	Vibrio cholerae strain N2814 NODE_14, whole genome shotgun sequence	58	TATTAGCAAGGCGCTGCGCTTGATACGGGGATG	40842	40875	33	TRUE	None detected	1
NZ_VSIJ01000013	Vibrio cholerae strain N2814 NODE_14, whole genome shotgun sequence	59	CCTGCTTGGCCGATCTGGGCGTCGATTTGTTCG	40781	40814	33	TRUE	None detected	1
NZ_VSIJ01000013	Vibrio cholerae strain N2814 NODE_14, whole genome shotgun sequence	60	CCACTCCACGGCCTTCTGAGACGGTTAAGCGGC	40720	40753	33	TRUE	None detected	0
NZ_VSHF01000049	Vibrio cholerae strain N2775 NODE_200, whole genome shotgun sequence	1	CTTATACTAGACAGTACCAAATCACTAAAAGCA	44835	44868	33	TRUE	None detected	0
NZ_VSHF01000049	Vibrio cholerae strain N2775 NODE_200, whole genome shotgun sequence	2	TCAATTTCATTGCCGCCAATGGTTGCCACGTTT	44774	44807	33	TRUE	None detected	0
NZ_VSHF01000049	Vibrio cholerae strain N2775 NODE_200, whole genome shotgun sequence	3	TTCTCGTGATTGATGCGACGGCGCAGGCCATTA	44713	44746	33	TRUE	None detected	0
NZ_VSHF01000049	Vibrio cholerae strain N2775 NODE_200, whole genome shotgun sequence	4	CTACGCCTAAGCCAGATTACACACCCGATTATTG	44651	44685	34	TRUE	None detected	3
NZ_VSHF01000049	Vibrio cholerae strain N2775 NODE_200, whole genome shotgun sequence	5	CACCCCAGACTTCACTTTTAGTGTGAAGCCATT	44590	44623	33	TRUE	None detected	0
NZ_VSHF01000049	Vibrio cholerae strain N2775 NODE_200, whole genome shotgun sequence	6	CCCAATCATAGTCGCGTGCGATTTTAGGCAGGT	44529	44562	33	TRUE	None detected	1
NZ_VSHF01000049	Vibrio cholerae strain N2775 NODE_200, whole genome shotgun sequence	7	CGTGCTCCTGCCTGACACTATCGTCGACCTGGT	44468	44501	33	TRUE	None detected	1
NZ_VSHF01000049	Vibrio cholerae strain N2775 NODE_200, whole genome shotgun sequence	8	CTTCTCCCAGCCTTCGAAGCGGCACCAAATGTCG	44406	44440	34	TRUE	None detected	21
NZ_VSHF01000049	Vibrio cholerae strain N2775 NODE_200, whole genome shotgun sequence	9	TAAAGTATTGCCGAATGTCAGTAGCCCCATAAC	44345	44378	33	TRUE	None detected	1
NZ_VSHF01000049	Vibrio cholerae strain N2775 NODE_200, whole genome shotgun sequence	10	TAATAACGCCGTTAAGCATGGGCTTTATGCGCG	44284	44317	33	TRUE	None detected	1
NZ_VSHF01000049	Vibrio cholerae strain N2775 NODE_200, whole genome shotgun sequence	11	CGAGCTTGAATATGCCCTTTCTGTCGCGTTTTT	44223	44256	33	TRUE	None detected	1
NZ_VSHF01000049	Vibrio cholerae strain N2775 NODE_200, whole genome shotgun sequence	12	CGCACAACAGGCCTGCAACCCTTGATTCAAATG	44162	44195	33	TRUE	None detected	22
NZ_VSHF01000049	Vibrio cholerae strain N2775 NODE_200, whole genome shotgun sequence	13	CTTATGATGAGTTCATGGCTCGCATCAAAGCCC	44101	44134	33	TRUE	None detected	1
NZ_VSHF01000049	Vibrio cholerae strain N2775 NODE_200, whole genome shotgun sequence	14	TCAAGACAATATGGTGCTGAGAATCGATAACTG	44040	44073	33	TRUE	None detected	0
NZ_VSHF01000049	Vibrio cholerae strain N2775 NODE_200, whole genome shotgun sequence	15	TTTCATATAGTCTGAGTAAGACAAACCAAGCTC	43979	44012	33	TRUE	None detected	0
NZ_VSHF01000049	Vibrio cholerae strain N2775 NODE_200, whole genome shotgun sequence	16	CGCACAAGTAGAGACGTAAGTATTCGCACTGGT	43918	43951	33	TRUE	None detected	0
NZ_VSHF01000049	Vibrio cholerae strain N2775 NODE_200, whole genome shotgun sequence	17	TGATGATATCGATCACCTGTTGCTCAGTAAGTC	43857	43890	33	TRUE	None detected	0
NZ_VSHF01000049	Vibrio cholerae strain N2775 NODE_200, whole genome shotgun sequence	18	TTACTACATGGTGGGTGTGAAAAATCCAACCAC	43796	43829	33	TRUE	None detected	0
NZ_VSHF01000049	Vibrio cholerae strain N2775 NODE_200, whole genome shotgun sequence	19	TCAATGGCGGCAAGGAGGGGCTATCTGACTCAC	43735	43768	33	TRUE	None detected	0
NZ_VSHF01000049	Vibrio cholerae strain N2775 NODE_200, whole genome shotgun sequence	20	TTGCGGTGTTGTCATAAATAAAAGCGTCACTGC	43674	43707	33	TRUE	None detected	0
NZ_VSHF01000049	Vibrio cholerae strain N2775 NODE_200, whole genome shotgun sequence	21	TGCAGCGCTGTTTTGTTTTGCTGGTGGCCTGTT	43613	43646	33	TRUE	None detected	0
NZ_VSHF01000049	Vibrio cholerae strain N2775 NODE_200, whole genome shotgun sequence	22	TTGAAAGTTCTCAAAGAGATTGGCCGCGCATTT	43552	43585	33	TRUE	None detected	0
NZ_VSHF01000049	Vibrio cholerae strain N2775 NODE_200, whole genome shotgun sequence	23	CCATTTCTTTCTTATTCACCATGTGTCCCTTTT	43491	43524	33	TRUE	None detected	2
NZ_VSHF01000049	Vibrio cholerae strain N2775 NODE_200, whole genome shotgun sequence	24	CAACCGTCGTCAGTCTTGGCCGCTCACGTTCAC	43430	43463	33	TRUE	None detected	5
NZ_VSHF01000049	Vibrio cholerae strain N2775 NODE_200, whole genome shotgun sequence	25	TGATTTGATTTTGATTTACCCAGCAGTAGACGT	43369	43402	33	TRUE	None detected	0
NZ_VSHF01000049	Vibrio cholerae strain N2775 NODE_200, whole genome shotgun sequence	26	TCAACTTATGCACATCCACGCAAGCACGCGCCC	43308	43341	33	TRUE	None detected	0
NZ_VSHF01000049	Vibrio cholerae strain N2775 NODE_200, whole genome shotgun sequence	27	CGAGGTTAAAGTAGGCGCACTTGACGACATTAG	43247	43280	33	TRUE	None detected	0
NZ_VSHF01000049	Vibrio cholerae strain N2775 NODE_200, whole genome shotgun sequence	28	TTATCTATTCATACCAACTGAGGAGCGAAACAAAA	43184	43219	35	TRUE	None detected	0
NZ_VSHF01000049	Vibrio cholerae strain N2775 NODE_200, whole genome shotgun sequence	29	TTTTGCATGCAAAATTTTAACACGAGGCAAAGC	43123	43156	33	TRUE	None detected	0
NZ_VSHF01000049	Vibrio cholerae strain N2775 NODE_200, whole genome shotgun sequence	30	TTGTCAGGCTTTGCAACTTGCCCGCGCACTGGC	43062	43095	33	TRUE	None detected	0
NZ_VSHF01000049	Vibrio cholerae strain N2775 NODE_200, whole genome shotgun sequence	31	TTTTTGCAGATAACGTCAGTAAGGCTAAGGAAC	43001	43034	33	TRUE	None detected	0
NZ_VSHF01000049	Vibrio cholerae strain N2775 NODE_200, whole genome shotgun sequence	32	TTTTTGACGCGAAATCCTTCCTATCTAAAGAGT	42940	42973	33	TRUE	None detected	0
NZ_VSHF01000049	Vibrio cholerae strain N2775 NODE_200, whole genome shotgun sequence	33	TATATCCAACCCCGCAGAAGTGGCTGGTGCTTT	42879	42912	33	TRUE	None detected	0
NZ_VSHF01000049	Vibrio cholerae strain N2775 NODE_200, whole genome shotgun sequence	34	CATCGAAGCCATGTTTAATGCCATTTATGGCAA	42818	42851	33	TRUE	None detected	0
NZ_VSHF01000049	Vibrio cholerae strain N2775 NODE_200, whole genome shotgun sequence	35	TGGTCGACTGATTAACTCAGGTTGTGGAGCTGA	42757	42790	33	TRUE	None detected	0
NZ_VSHF01000049	Vibrio cholerae strain N2775 NODE_200, whole genome shotgun sequence	36	CTGATTTGCCGACCCACAAATCAGACTCACGAC	42696	42729	33	TRUE	None detected	0
NZ_VSHF01000049	Vibrio cholerae strain N2775 NODE_200, whole genome shotgun sequence	37	CACAACTGGGGCACACACTCATGAAGTTCCAAT	42635	42668	33	TRUE	None detected	0
NZ_VSHF01000049	Vibrio cholerae strain N2775 NODE_200, whole genome shotgun sequence	38	CTTAGGCAGCAATCGTAAGCTGTACCCGTTTGT	42574	42607	33	TRUE	None detected	0
NZ_VSHF01000049	Vibrio cholerae strain N2775 NODE_200, whole genome shotgun sequence	39	CGCCGTGATAAGTTCCTGAAGGCCATGAGTGAT	42513	42546	33	TRUE	None detected	0
NZ_VSHF01000049	Vibrio cholerae strain N2775 NODE_200, whole genome shotgun sequence	40	TACTAAGTTTACTAAGGGTGAGTGGGTCGCGGA	42452	42485	33	TRUE	None detected	0
NZ_VSHF01000049	Vibrio cholerae strain N2775 NODE_200, whole genome shotgun sequence	41	TACGGTTATAGTTAGTTTGTACTAATCCTATGT	42391	42424	33	TRUE	None detected	0
NZ_VSHF01000049	Vibrio cholerae strain N2775 NODE_200, whole genome shotgun sequence	42	TGCGAATGGATTCACAACTCAGCCGCCTAGTTTT	42329	42363	34	TRUE	None detected	0
NZ_VSHF01000049	Vibrio cholerae strain N2775 NODE_200, whole genome shotgun sequence	43	TATTGATGAGGCTCACATGGTTGAGTTTTCCGA	42268	42301	33	TRUE	None detected	0
NZ_VSHF01000049	Vibrio cholerae strain N2775 NODE_200, whole genome shotgun sequence	44	CTTTAAAGAAAGCGGTTTGTGATTTTTTTGACT	42207	42240	33	TRUE	None detected	0
NZ_VSHF01000049	Vibrio cholerae strain N2775 NODE_200, whole genome shotgun sequence	45	CAAGCTCATGGATGATAGCGGCCTTGGTTGCTG	42146	42179	33	TRUE	None detected	0
NZ_VSHF01000049	Vibrio cholerae strain N2775 NODE_200, whole genome shotgun sequence	46	TCACGTTTGGGACTCCATTCTAAGCGAGGAGGT	42085	42118	33	TRUE	None detected	2
NZ_VSHF01000049	Vibrio cholerae strain N2775 NODE_200, whole genome shotgun sequence	47	TAAAGACGTTTGCTCTATTGAACAGTTGTATTC	42024	42057	33	TRUE	None detected	0
NZ_VSHF01000049	Vibrio cholerae strain N2775 NODE_200, whole genome shotgun sequence	48	CAAAATCCCCCTTGCCAATGCAGCAGGAAAAAT	41963	41996	33	TRUE	None detected	1
NZ_VSHF01000049	Vibrio cholerae strain N2775 NODE_200, whole genome shotgun sequence	49	TTGCTCACCCTTGCGATTTGTGACTTGTTCACC	41902	41935	33	TRUE	None detected	0
NZ_VSHF01000049	Vibrio cholerae strain N2775 NODE_200, whole genome shotgun sequence	50	TAGTTGTTGATGTAAGCAGTGACCGCCATGCCG	41841	41874	33	TRUE	None detected	0
NZ_VSHF01000049	Vibrio cholerae strain N2775 NODE_200, whole genome shotgun sequence	51	GAAATACATTGGGTGATTTTGTTTATGTTTTCT	41780	41813	33	FALSE	None detected	0
NZ_VSHF01000049	Vibrio cholerae strain N2775 NODE_200, whole genome shotgun sequence	52	CACCATTGATTACTCTTTTATGAGTTAACCAAT	41719	41752	33	TRUE	None detected	0
NZ_VSHF01000049	Vibrio cholerae strain N2775 NODE_200, whole genome shotgun sequence	53	CCATTCTTTATGCCTAGCTTGGCATTCCATACT	41658	41691	33	TRUE	None detected	2
NZ_VSHF01000049	Vibrio cholerae strain N2775 NODE_200, whole genome shotgun sequence	54	TACGCACCTTGTTGCAGGTTCGAGTCCTGCACG	41597	41630	33	TRUE	None detected	0
NZ_VSHF01000049	Vibrio cholerae strain N2775 NODE_200, whole genome shotgun sequence	55	TCCAGCCAAGCACCAGTAAAAGTAAAATCCGAA	41536	41569	33	TRUE	None detected	0
NZ_VSHF01000049	Vibrio cholerae strain N2775 NODE_200, whole genome shotgun sequence	56	TAAGTCCCGATTCGGGACAAATCAAGAGGAGTT	41475	41508	33	TRUE	None detected	1
NZ_VSHF01000049	Vibrio cholerae strain N2775 NODE_200, whole genome shotgun sequence	57	TCGCATTAGCTAAGCGCGGCGTGTTGTTGGGTC	41414	41447	33	TRUE	None detected	2
NZ_VSHF01000049	Vibrio cholerae strain N2775 NODE_200, whole genome shotgun sequence	58	TAAGAACCGCCAACAAAAAGAATACTATTTACC	41353	41386	33	TRUE	None detected	0
NZ_VSHF01000049	Vibrio cholerae strain N2775 NODE_200, whole genome shotgun sequence	59	TCATCGAGTGCTGATGTTAGCTCTATCTGCTTC	41292	41325	33	TRUE	None detected	1
NZ_VSHF01000049	Vibrio cholerae strain N2775 NODE_200, whole genome shotgun sequence	60	TAAAGCTATGACAACGCGGAACAGACTTGTTTG	41231	41264	33	TRUE	None detected	0
NZ_VSHF01000049	Vibrio cholerae strain N2775 NODE_200, whole genome shotgun sequence	61	TTGGCTCATGCAAAGTAGCCACCAGCCAAGGCC	41170	41203	33	TRUE	None detected	0
NZ_VSHF01000049	Vibrio cholerae strain N2775 NODE_200, whole genome shotgun sequence	62	TATACCGTTTTTCAAAGGAGCACGATTTGAGGT	41109	41142	33	TRUE	None detected	2
NZ_VSHF01000049	Vibrio cholerae strain N2775 NODE_200, whole genome shotgun sequence	63	TTGTTGGGTACGTAGTCGAGTGCAAGGCATGCG	41048	41081	33	TRUE	None detected	0
NZ_VSHF01000049	Vibrio cholerae strain N2775 NODE_200, whole genome shotgun sequence	64	CAAAAACCAAAACTTTCTCACTCAAGCGGTTTA	40987	41020	33	TRUE	None detected	2
NZ_VSHF01000049	Vibrio cholerae strain N2775 NODE_200, whole genome shotgun sequence	65	TTAGATAAAGAAATCGACAAGGTGATAAAAGAG	40926	40959	33	TRUE	None detected	0
NZ_VSHF01000049	Vibrio cholerae strain N2775 NODE_200, whole genome shotgun sequence	66	CAAATGATTTCAACTTGCTCTGGTTGTCAGCGC	40865	40898	33	TRUE	None detected	2
NZ_VSHF01000049	Vibrio cholerae strain N2775 NODE_200, whole genome shotgun sequence	67	CATGGTTACGCTGCGTGCCGAAGAGCGCTTGGC	40804	40837	33	TRUE	None detected	37
NZ_VSHF01000049	Vibrio cholerae strain N2775 NODE_200, whole genome shotgun sequence	68	TCGAGAGTCGTTAGGTTCTTGTCGCAGTATTCG	40743	40776	33	TRUE	None detected	0
NZ_VSHF01000049	Vibrio cholerae strain N2775 NODE_200, whole genome shotgun sequence	69	TGCATTGCCGCTTGGAATTGGTCCTCAGTAAGA	40682	40715	33	TRUE	None detected	3
NZ_VSHF01000049	Vibrio cholerae strain N2775 NODE_200, whole genome shotgun sequence	70	CCACTATGAGGGGTTTGAGCTTGATTCCAAGGT	40621	40654	33	TRUE	None detected	3
NZ_VSHF01000049	Vibrio cholerae strain N2775 NODE_200, whole genome shotgun sequence	71	CAAAAACATGGCTGCTGGACTCATCTGGAACCA	40560	40593	33	TRUE	None detected	1
NZ_VSHF01000049	Vibrio cholerae strain N2775 NODE_200, whole genome shotgun sequence	72	CATGCAGCACCTTGAGATCAGGCTTCTTCGCCA	40499	40532	33	TRUE	None detected	1
NZ_VSHF01000049	Vibrio cholerae strain N2775 NODE_200, whole genome shotgun sequence	73	TGGTGCGCGTCCGCGGGGCGCATGCCGAGCTCA	40438	40471	33	TRUE	None detected	1
NZ_VSHF01000049	Vibrio cholerae strain N2775 NODE_200, whole genome shotgun sequence	74	CATGGCCCGGTCTTGCCGGCTGGTATCGATGTG	40377	40410	33	TRUE	None detected	1
NZ_VSHF01000049	Vibrio cholerae strain N2775 NODE_200, whole genome shotgun sequence	75	CAAGAACGCAAACGCCGGGCACGTGAAGCCCGG	40316	40349	33	TRUE	None detected	1
NZ_VSHF01000049	Vibrio cholerae strain N2775 NODE_200, whole genome shotgun sequence	76	TCAGAAGAATTAGGCAGATTTTTACCTCGTCGG	40255	40288	33	TRUE	None detected	0
NZ_VSHF01000049	Vibrio cholerae strain N2775 NODE_200, whole genome shotgun sequence	77	TACGGTCACCAGCTGGTGTCTAGTAGCGCGTTT	40194	40227	33	TRUE	None detected	1
NZ_VSHF01000049	Vibrio cholerae strain N2775 NODE_200, whole genome shotgun sequence	78	TAGAAAGCGGCACGGCTTGTGATGCTTCAATCA	40133	40166	33	TRUE	None detected	0
NZ_VSHF01000049	Vibrio cholerae strain N2775 NODE_200, whole genome shotgun sequence	79	TTCAAAATCTGCCTCAAACCATTCCCCGCAATC	40072	40105	33	TRUE	None detected	0
NZ_VSHF01000049	Vibrio cholerae strain N2775 NODE_200, whole genome shotgun sequence	80	CGGGCAGGCCGCCGCCGCAGTCCATTAGCTGGC	40011	40044	33	TRUE	None detected	0
NZ_VSHF01000049	Vibrio cholerae strain N2775 NODE_200, whole genome shotgun sequence	81	TACCGTTTCACGGGTTACGCCCATATTGCGGGC	39950	39983	33	TRUE	None detected	0
NZ_VSHF01000049	Vibrio cholerae strain N2775 NODE_200, whole genome shotgun sequence	82	TATTTGCTTATCTACGCTTTCAGGGTCTTGTGT	39889	39922	33	TRUE	None detected	3
NZ_VSHF01000049	Vibrio cholerae strain N2775 NODE_200, whole genome shotgun sequence	83	TTTAGTCCTTTTGGCTATTTCAGCTTTGGCGGT	39828	39861	33	TRUE	None detected	3
NZ_VSHF01000049	Vibrio cholerae strain N2775 NODE_200, whole genome shotgun sequence	84	CGGAACTGTTTCAATTACTCGTTTACCCGATAT	39767	39800	33	TRUE	None detected	3
NZ_VSHF01000049	Vibrio cholerae strain N2775 NODE_200, whole genome shotgun sequence	85	TAAGTATCGGCTTTGTCTGTTGGCTTTTTGGTT	39706	39739	33	TRUE	None detected	3
NZ_VSHF01000049	Vibrio cholerae strain N2775 NODE_200, whole genome shotgun sequence	86	CGTTATCGTTGATTCTCGCGTTATTCCGGCCAA	39645	39678	33	TRUE	None detected	3
NZ_VSHF01000049	Vibrio cholerae strain N2775 NODE_200, whole genome shotgun sequence	87	TGTTGATAAAATAAATCGATTTATTCAGATTCC	39584	39617	33	TRUE	None detected	0
NZ_VSHF01000049	Vibrio cholerae strain N2775 NODE_200, whole genome shotgun sequence	88	TATTACCTATTCAAAAGCTGACCGTGTATTTCG	39523	39556	33	TRUE	None detected	0
NZ_VSHF01000049	Vibrio cholerae strain N2775 NODE_200, whole genome shotgun sequence	89	TCTGACCGCTCAGGCGAATCTGTTTTCTATGTC	39462	39495	33	TRUE	None detected	3
NZ_VSHF01000049	Vibrio cholerae strain N2775 NODE_200, whole genome shotgun sequence	90	TTTTATTTCTTCTGTTCGTTTCGAAGGTTCATT	39401	39434	33	TRUE	None detected	0
NZ_VSHF01000049	Vibrio cholerae strain N2775 NODE_200, whole genome shotgun sequence	91	TTAGCTAGCAGCGGAAGCGATGAAGCCTTTGAC	39340	39373	33	TRUE	None detected	5
NZ_VSHF01000049	Vibrio cholerae strain N2775 NODE_200, whole genome shotgun sequence	92	CATCGAAGTCAAAGGCATTAACCATACTTTCTG	39279	39312	33	TRUE	None detected	0
NZ_VSHF01000049	Vibrio cholerae strain N2775 NODE_200, whole genome shotgun sequence	93	CATTGAAACCTTCATCCTTTAGCTGGATATAGC	39218	39251	33	TRUE	None detected	2
NZ_VSHF01000049	Vibrio cholerae strain N2775 NODE_200, whole genome shotgun sequence	94	CCCGTAAACTGGACTCTTTAAGTCACGGAAGGT	39157	39190	33	TRUE	None detected	1
NZ_VSHF01000049	Vibrio cholerae strain N2775 NODE_200, whole genome shotgun sequence	95	CCTCATCTTTGGCTTTTTTGAGCTCATCCGCTG	39096	39129	33	TRUE	None detected	0
NZ_VSHF01000049	Vibrio cholerae strain N2775 NODE_200, whole genome shotgun sequence	96	CGGGTTACCGCGCTTGCGCAGGTTCTTGTCTCT	39035	39068	33	TRUE	None detected	2
NZ_VSHF01000049	Vibrio cholerae strain N2775 NODE_200, whole genome shotgun sequence	97	GACTTTCAGTTATCTAAAGCCTCAGAGCAAGCC	38974	39007	33	FALSE	None detected	1
NZ_VSHF01000049	Vibrio cholerae strain N2775 NODE_200, whole genome shotgun sequence	98	TGTGGTTGGGACAAACAGCATGAAGTGTTCCAC	38913	38946	33	TRUE	None detected	0
NZ_VSHF01000049	Vibrio cholerae strain N2775 NODE_200, whole genome shotgun sequence	99	TGGCTAACGAAAGTGCAAGCTGTTCTTGATGAA	38852	38885	33	TRUE	None detected	0
NZ_VSHF01000049	Vibrio cholerae strain N2775 NODE_200, whole genome shotgun sequence	100	TCTGCTCATTACGTGGACCAGGTGGTTTAGGTA	38791	38824	33	TRUE	None detected	1
NZ_VSHF01000049	Vibrio cholerae strain N2775 NODE_200, whole genome shotgun sequence	101	CTATCAAACGTCGCTTTTTCGCTGACTGACGTC	38730	38763	33	TRUE	None detected	0
NZ_VSHF01000049	Vibrio cholerae strain N2775 NODE_200, whole genome shotgun sequence	102	TTAGTTAGTGTTGGCTCAGAAGGCAACACTGAG	38669	38702	33	TRUE	None detected	0
NZ_VSHF01000049	Vibrio cholerae strain N2775 NODE_200, whole genome shotgun sequence	103	CAATGTCATTGGTGGTGTTGGTGGTCTCGGCCAG	38607	38641	34	TRUE	None detected	0
NZ_VSHF01000049	Vibrio cholerae strain N2775 NODE_200, whole genome shotgun sequence	104	TATTAACATTGTATTATTTTAGATCTCCTTTAT	38546	38579	33	TRUE	None detected	0
NZ_VSHF01000049	Vibrio cholerae strain N2775 NODE_200, whole genome shotgun sequence	105	TACAGTCACGAGGTGAGACACCAATTTTTAGGC	38485	38518	33	TRUE	None detected	0
NZ_VSHF01000049	Vibrio cholerae strain N2775 NODE_200, whole genome shotgun sequence	106	CCACAGTGGTTGCGATTGTAACAAGTTTGGTTT	38424	38457	33	TRUE	None detected	0
NZ_VSHF01000049	Vibrio cholerae strain N2775 NODE_200, whole genome shotgun sequence	107	TCAGGTATAACAGGAGTGTTCTGGAGTACATCT	38363	38396	33	TRUE	None detected	0
NZ_QEEE01000018	Vibrio cholerae strain BD21 BD21_S21_L001_R1_001contig_18_consensus, whole genome shotgun sequence	1	CGTCTGGCGTTGGGTCTTTTGATGATTGTCGAG	42283	42316	33	TRUE	None detected	0
NZ_QEEE01000018	Vibrio cholerae strain BD21 BD21_S21_L001_R1_001contig_18_consensus, whole genome shotgun sequence	2	TTTGTGCGCCGTTTTCAGGGTTGATGATTTTCA	42222	42255	33	TRUE	None detected	0
NZ_QEEE01000018	Vibrio cholerae strain BD21 BD21_S21_L001_R1_001contig_18_consensus, whole genome shotgun sequence	3	TATCCAGTGCATGATTGATGATCTTGCAATCGC	42161	42194	33	TRUE	None detected	0
NZ_QEEE01000018	Vibrio cholerae strain BD21 BD21_S21_L001_R1_001contig_18_consensus, whole genome shotgun sequence	4	TACAGAATTGAGCTTTCTGCGTCTGAGTGGCTG	42100	42133	33	TRUE	None detected	0
NZ_QEEE01000018	Vibrio cholerae strain BD21 BD21_S21_L001_R1_001contig_18_consensus, whole genome shotgun sequence	5	TTTAAGATCCTCAACTGGCGCGCTGCATTAGCG	42039	42072	33	TRUE	None detected	0
NZ_QEEE01000018	Vibrio cholerae strain BD21 BD21_S21_L001_R1_001contig_18_consensus, whole genome shotgun sequence	6	CGCAAGATGGTTCTAATTCCTTTGGCTCATTCA	41978	42011	33	TRUE	None detected	3
NZ_QEEE01000018	Vibrio cholerae strain BD21 BD21_S21_L001_R1_001contig_18_consensus, whole genome shotgun sequence	7	TAAAAGTGGGGTTCGCACCTGCAGAGAGCATCC	41917	41950	33	TRUE	None detected	1
NZ_QEEE01000018	Vibrio cholerae strain BD21 BD21_S21_L001_R1_001contig_18_consensus, whole genome shotgun sequence	8	TAGAGCTAAATTCGATATATCAAAAGAGGATTT	41856	41889	33	TRUE	None detected	0
NZ_QEEE01000018	Vibrio cholerae strain BD21 BD21_S21_L001_R1_001contig_18_consensus, whole genome shotgun sequence	9	TGTAGCCCTGAGCCATCCACTTAACCACGGTGT	41795	41828	33	TRUE	None detected	1
NZ_QEEE01000018	Vibrio cholerae strain BD21 BD21_S21_L001_R1_001contig_18_consensus, whole genome shotgun sequence	10	TAGTGCAAAAGTTTTTGTGAGAGCGAAGAGTTG	41734	41767	33	TRUE	None detected	0
NZ_QEEE01000018	Vibrio cholerae strain BD21 BD21_S21_L001_R1_001contig_18_consensus, whole genome shotgun sequence	11	TCCCACGCTAGTCCTTTGTCTCTTCCTCCTTGT	41673	41706	33	TRUE	None detected	3
NZ_QEEE01000018	Vibrio cholerae strain BD21 BD21_S21_L001_R1_001contig_18_consensus, whole genome shotgun sequence	12	CGCTGACTCGCTTAGCTTAACCTTTCCAGTCGT	41612	41645	33	TRUE	None detected	0
NZ_QEEE01000018	Vibrio cholerae strain BD21 BD21_S21_L001_R1_001contig_18_consensus, whole genome shotgun sequence	13	CGAGCGATGAAGTTAATTGATGATTGGAAGCAG	41551	41584	33	TRUE	None detected	0
NZ_QEEE01000018	Vibrio cholerae strain BD21 BD21_S21_L001_R1_001contig_18_consensus, whole genome shotgun sequence	14	TCAAACGTGTACGCTCCTTGAAACCTCAACAGC	41490	41523	33	TRUE	None detected	0
NZ_QEEE01000018	Vibrio cholerae strain BD21 BD21_S21_L001_R1_001contig_18_consensus, whole genome shotgun sequence	15	CATTCTGCAAAAGAGGTCAGCTACGTTGAGGGG	41429	41462	33	TRUE	None detected	0
NZ_QEEE01000018	Vibrio cholerae strain BD21 BD21_S21_L001_R1_001contig_18_consensus, whole genome shotgun sequence	16	TCAAATGCTTCCTCGCGCTGGCGTGCATGTCGC	41368	41401	33	TRUE	None detected	0
NZ_QEEE01000018	Vibrio cholerae strain BD21 BD21_S21_L001_R1_001contig_18_consensus, whole genome shotgun sequence	17	CGCCCGATGTTCAATTTGTTGCTACTCATCGAC	41307	41340	33	TRUE	None detected	0
NZ_QEEE01000018	Vibrio cholerae strain BD21 BD21_S21_L001_R1_001contig_18_consensus, whole genome shotgun sequence	18	TGAGGCTTGCTCGACTCTCGCCGCGCCTAGTTG	41246	41279	33	TRUE	None detected	9
NZ_QEEE01000018	Vibrio cholerae strain BD21 BD21_S21_L001_R1_001contig_18_consensus, whole genome shotgun sequence	19	CAACTAAAAGACATATTGGCTAAGCTAGATTGC	41185	41218	33	TRUE	None detected	0
NZ_QEEE01000018	Vibrio cholerae strain BD21 BD21_S21_L001_R1_001contig_18_consensus, whole genome shotgun sequence	20	TAAGGGTTTATTAGCCCATACCGCTTGATAGTG	41124	41157	33	TRUE	None detected	0
NZ_QEEE01000018	Vibrio cholerae strain BD21 BD21_S21_L001_R1_001contig_18_consensus, whole genome shotgun sequence	21	TAATACTTGCGAAGGTGCGGAAATTGGCATTGC	41063	41096	33	TRUE	None detected	0
NZ_QEEE01000018	Vibrio cholerae strain BD21 BD21_S21_L001_R1_001contig_18_consensus, whole genome shotgun sequence	22	TCACCTTTGCTGTGTTTAAGCTTTCACTAGAAA	41002	41035	33	TRUE	None detected	0
NZ_QEEE01000018	Vibrio cholerae strain BD21 BD21_S21_L001_R1_001contig_18_consensus, whole genome shotgun sequence	23	GGATGCATTAAGTAAAACCGAGACCACGAATAT	40941	40974	33	FALSE	None detected	0
NZ_QEEE01000018	Vibrio cholerae strain BD21 BD21_S21_L001_R1_001contig_18_consensus, whole genome shotgun sequence	24	TCGTTGTAACCATGAAGGCCACGACCACGCATA	40880	40913	33	TRUE	None detected	14
NZ_QEEE01000018	Vibrio cholerae strain BD21 BD21_S21_L001_R1_001contig_18_consensus, whole genome shotgun sequence	25	TAGGTGCGCTGTACCGTTGAAATCTCCTGTATT	40819	40852	33	TRUE	None detected	0
NZ_QEEE01000018	Vibrio cholerae strain BD21 BD21_S21_L001_R1_001contig_18_consensus, whole genome shotgun sequence	26	TCCATGCGCCTGTTTCGTCTTGCTCTTGGATCA	40758	40791	33	TRUE	None detected	0
NZ_QEEE01000018	Vibrio cholerae strain BD21 BD21_S21_L001_R1_001contig_18_consensus, whole genome shotgun sequence	27	CTTCCGCTAACGCCACACCACATTGACGGCGAA	40697	40730	33	TRUE	None detected	17
NZ_QEEE01000018	Vibrio cholerae strain BD21 BD21_S21_L001_R1_001contig_18_consensus, whole genome shotgun sequence	28	TGTTTCTTCGTTATGGTTAAAGGTGTTCTCAAG	40636	40669	33	TRUE	None detected	0
NZ_QEEE01000018	Vibrio cholerae strain BD21 BD21_S21_L001_R1_001contig_18_consensus, whole genome shotgun sequence	29	CTATATCATCCCAAGTTCTGGAAAGTTAGATAG	40575	40608	33	TRUE	None detected	0
NZ_QEEE01000018	Vibrio cholerae strain BD21 BD21_S21_L001_R1_001contig_18_consensus, whole genome shotgun sequence	30	CGATTAAGCCAAATTAACTGGCTTTGTTGGCAC	40514	40547	33	TRUE	None detected	0
NZ_QEEE01000018	Vibrio cholerae strain BD21 BD21_S21_L001_R1_001contig_18_consensus, whole genome shotgun sequence	31	CAAGCGCACTTTAATGACCACGGTTGCGGTAAA	40453	40486	33	TRUE	None detected	3
NZ_QEEE01000018	Vibrio cholerae strain BD21 BD21_S21_L001_R1_001contig_18_consensus, whole genome shotgun sequence	32	TTACACTATGGTAGTGATTGGTGTAATTGGTCT	40392	40425	33	TRUE	None detected	5
NZ_QEEE01000018	Vibrio cholerae strain BD21 BD21_S21_L001_R1_001contig_18_consensus, whole genome shotgun sequence	33	CCCAGATATATTGGGTCTGTGGCGTTCTTTGTT	40331	40364	33	TRUE	None detected	0
NZ_QEEE01000018	Vibrio cholerae strain BD21 BD21_S21_L001_R1_001contig_18_consensus, whole genome shotgun sequence	34	TAAAAACTGATACAGCTTATCGGTCATATGTTA	40270	40303	33	TRUE	None detected	0
NZ_QEEE01000018	Vibrio cholerae strain BD21 BD21_S21_L001_R1_001contig_18_consensus, whole genome shotgun sequence	35	CTCCCCATCAACTTCAAGTTCGATTTTGGTTAA	40209	40242	33	TRUE	None detected	0
NZ_QEEE01000018	Vibrio cholerae strain BD21 BD21_S21_L001_R1_001contig_18_consensus, whole genome shotgun sequence	36	CATCAGTTGTCGTTATCTAACCTACAGTCGAAA	40148	40181	33	TRUE	None detected	0
NZ_QEEE01000018	Vibrio cholerae strain BD21 BD21_S21_L001_R1_001contig_18_consensus, whole genome shotgun sequence	37	TCAGCCGTTGCGTCATTCGCTGCGATCGCTTCT	40087	40120	33	TRUE	None detected	0
NZ_QEEE01000018	Vibrio cholerae strain BD21 BD21_S21_L001_R1_001contig_18_consensus, whole genome shotgun sequence	38	CGGTACATGCACCATCAAGTTTAGCATTGATGGC	40025	40059	34	TRUE	None detected	0
NZ_QEEE01000018	Vibrio cholerae strain BD21 BD21_S21_L001_R1_001contig_18_consensus, whole genome shotgun sequence	39	TTCTGTTGTGATCCATTTGGGGTGGTGTGGGGT	39964	39997	33	TRUE	None detected	0
NZ_QEEE01000018	Vibrio cholerae strain BD21 BD21_S21_L001_R1_001contig_18_consensus, whole genome shotgun sequence	40	CATCAGTCGTTGACTTTCCCACTGGCGTAGCGT	39903	39936	33	TRUE	None detected	0
NZ_QEEE01000018	Vibrio cholerae strain BD21 BD21_S21_L001_R1_001contig_18_consensus, whole genome shotgun sequence	41	CAAGGCGCGGTGTGCTCTACCTTGGAACAAATC	39842	39875	33	TRUE	None detected	17
NZ_QEEE01000018	Vibrio cholerae strain BD21 BD21_S21_L001_R1_001contig_18_consensus, whole genome shotgun sequence	42	CAAATCAAAGCGATGAAAGAGCATCTTTGACAC	39781	39814	33	TRUE	None detected	17
NZ_QEEC01000002	Vibrio cholerae strain BD23 BD23_S23_L001_R1_001contig_2_consensus, whole genome shotgun sequence	1	CGTCTGGCGTTGGGTCTTTTGATGATTGTCGAG	29773	29806	33	TRUE	None detected	0
NZ_QEEC01000002	Vibrio cholerae strain BD23 BD23_S23_L001_R1_001contig_2_consensus, whole genome shotgun sequence	2	TTTGTGCGCCGTTTTCAGGGTTGATGATTTTCA	29712	29745	33	TRUE	None detected	0
NZ_QEEC01000002	Vibrio cholerae strain BD23 BD23_S23_L001_R1_001contig_2_consensus, whole genome shotgun sequence	3	TATCCAGTGCATGATTGATGATCTTGCAATCGC	29651	29684	33	TRUE	None detected	0
NZ_QEEC01000002	Vibrio cholerae strain BD23 BD23_S23_L001_R1_001contig_2_consensus, whole genome shotgun sequence	4	TACAGAATTGAGCTTTCTGCGTCTGAGTGGCTG	29590	29623	33	TRUE	None detected	0
NZ_QEEC01000002	Vibrio cholerae strain BD23 BD23_S23_L001_R1_001contig_2_consensus, whole genome shotgun sequence	5	TTTAAGATCCTCAACTGGCGCGCTGCATTAGCG	29529	29562	33	TRUE	None detected	0
NZ_QEEC01000002	Vibrio cholerae strain BD23 BD23_S23_L001_R1_001contig_2_consensus, whole genome shotgun sequence	6	CGCAAGATGGTTCTAATTCCTTTGGCTCATTCA	29468	29501	33	TRUE	None detected	3
NZ_QEEC01000002	Vibrio cholerae strain BD23 BD23_S23_L001_R1_001contig_2_consensus, whole genome shotgun sequence	7	TAAAAGTGGGGTTCGCACCTGCAGAGAGCATCC	29407	29440	33	TRUE	None detected	1
NZ_QEEC01000002	Vibrio cholerae strain BD23 BD23_S23_L001_R1_001contig_2_consensus, whole genome shotgun sequence	8	TAGAGCTAAATTCGATATATCAAAAGAGGATTT	29346	29379	33	TRUE	None detected	0
NZ_QEEC01000002	Vibrio cholerae strain BD23 BD23_S23_L001_R1_001contig_2_consensus, whole genome shotgun sequence	9	TGTAGCCCTGAGCCATCCACTTAACCACGGTGT	29285	29318	33	TRUE	None detected	1
NZ_QEEC01000002	Vibrio cholerae strain BD23 BD23_S23_L001_R1_001contig_2_consensus, whole genome shotgun sequence	10	TAGTGCAAAAGTTTTTGTGAGAGCGAAGAGTTG	29224	29257	33	TRUE	None detected	0
NZ_QEEC01000002	Vibrio cholerae strain BD23 BD23_S23_L001_R1_001contig_2_consensus, whole genome shotgun sequence	11	TCCCACGCTAGTCCTTTGTCTCTTCCTCCTTGT	29163	29196	33	TRUE	None detected	3
NZ_QEEC01000002	Vibrio cholerae strain BD23 BD23_S23_L001_R1_001contig_2_consensus, whole genome shotgun sequence	12	CGCTGACTCGCTTAGCTTAACCTTTCCAGTCGT	29102	29135	33	TRUE	None detected	0
NZ_QEEC01000002	Vibrio cholerae strain BD23 BD23_S23_L001_R1_001contig_2_consensus, whole genome shotgun sequence	13	CGAGCGATGAAGTTAATTGATGATTGGAAGCAG	29041	29074	33	TRUE	None detected	0
NZ_QEEC01000002	Vibrio cholerae strain BD23 BD23_S23_L001_R1_001contig_2_consensus, whole genome shotgun sequence	14	TCAAACGTGTACGCTCCTTGAAACCTCAACAGC	28980	29013	33	TRUE	None detected	0
NZ_QEEC01000002	Vibrio cholerae strain BD23 BD23_S23_L001_R1_001contig_2_consensus, whole genome shotgun sequence	15	CATTCTGCAAAAGAGGTCAGCTACGTTGAGGGG	28919	28952	33	TRUE	None detected	0
NZ_QEEC01000002	Vibrio cholerae strain BD23 BD23_S23_L001_R1_001contig_2_consensus, whole genome shotgun sequence	16	TCAAATGCTTCCTCGCGCTGGCGTGCATGTCGC	28858	28891	33	TRUE	None detected	0
NZ_QEEC01000002	Vibrio cholerae strain BD23 BD23_S23_L001_R1_001contig_2_consensus, whole genome shotgun sequence	17	CGCCCGATGTTCAATTTGTTGCTACTCATCGAC	28797	28830	33	TRUE	None detected	0
NZ_QEEC01000002	Vibrio cholerae strain BD23 BD23_S23_L001_R1_001contig_2_consensus, whole genome shotgun sequence	18	TGAGGCTTGCTCGACTCTCGCCGCGCCTAGTTG	28736	28769	33	TRUE	None detected	9
NZ_QEEC01000002	Vibrio cholerae strain BD23 BD23_S23_L001_R1_001contig_2_consensus, whole genome shotgun sequence	19	CAACTAAAAGACATATTGGCTAAGCTAGATTGC	28675	28708	33	TRUE	None detected	0
NZ_QEEC01000002	Vibrio cholerae strain BD23 BD23_S23_L001_R1_001contig_2_consensus, whole genome shotgun sequence	20	TAAGGGTTTATTAGCCCATACCGCTTGATAGTG	28614	28647	33	TRUE	None detected	0
NZ_QEEC01000002	Vibrio cholerae strain BD23 BD23_S23_L001_R1_001contig_2_consensus, whole genome shotgun sequence	21	TAATACTTGCGAAGGTGCGGAAATTGGCATTGC	28553	28586	33	TRUE	None detected	0
NZ_QEEC01000002	Vibrio cholerae strain BD23 BD23_S23_L001_R1_001contig_2_consensus, whole genome shotgun sequence	22	TCACCTTTGCTGTGTTTAAGCTTTCACTAGAAA	28492	28525	33	TRUE	None detected	0
NZ_QEEC01000002	Vibrio cholerae strain BD23 BD23_S23_L001_R1_001contig_2_consensus, whole genome shotgun sequence	23	GGATGCATTAAGTAAAACCGAGACCACGAATAT	28431	28464	33	FALSE	None detected	0
NZ_QEEC01000002	Vibrio cholerae strain BD23 BD23_S23_L001_R1_001contig_2_consensus, whole genome shotgun sequence	24	TCGTTGTAACCATGAAGGCCACGACCACGCATA	28370	28403	33	TRUE	None detected	14
NZ_QEEC01000002	Vibrio cholerae strain BD23 BD23_S23_L001_R1_001contig_2_consensus, whole genome shotgun sequence	25	TAGGTGCGCTGTACCGTTGAAATCTCCTGTATT	28309	28342	33	TRUE	None detected	0
NZ_QEEC01000002	Vibrio cholerae strain BD23 BD23_S23_L001_R1_001contig_2_consensus, whole genome shotgun sequence	26	TCCATGCGCCTGTTTCGTCTTGCTCTTGGATCA	28248	28281	33	TRUE	None detected	0
NZ_QEEC01000002	Vibrio cholerae strain BD23 BD23_S23_L001_R1_001contig_2_consensus, whole genome shotgun sequence	27	CTTCCGCTAACGCCACACCACATTGACGGCGAA	28187	28220	33	TRUE	None detected	17
NZ_QEEC01000002	Vibrio cholerae strain BD23 BD23_S23_L001_R1_001contig_2_consensus, whole genome shotgun sequence	28	TGTTTCTTCGTTATGGTTAAAGGTGTTCTCAAG	28126	28159	33	TRUE	None detected	0
NZ_QEEC01000002	Vibrio cholerae strain BD23 BD23_S23_L001_R1_001contig_2_consensus, whole genome shotgun sequence	29	CTATATCATCCCAAGTTCTGGAAAGTTAGATAG	28065	28098	33	TRUE	None detected	0
NZ_QEEC01000002	Vibrio cholerae strain BD23 BD23_S23_L001_R1_001contig_2_consensus, whole genome shotgun sequence	30	CGATTAAGCCAAATTAACTGGCTTTGTTGGCAC	28004	28037	33	TRUE	None detected	0
NZ_QEEC01000002	Vibrio cholerae strain BD23 BD23_S23_L001_R1_001contig_2_consensus, whole genome shotgun sequence	31	CAAGCGCACTTTAATGACCACGGTTGCGGTAAA	27943	27976	33	TRUE	None detected	3
NZ_QEEC01000002	Vibrio cholerae strain BD23 BD23_S23_L001_R1_001contig_2_consensus, whole genome shotgun sequence	32	TTACACTATGGTAGTGATTGGTGTAATTGGTCT	27882	27915	33	TRUE	None detected	5
NZ_QEEC01000002	Vibrio cholerae strain BD23 BD23_S23_L001_R1_001contig_2_consensus, whole genome shotgun sequence	33	CCCAGATATATTGGGTCTGTGGCGTTCTTTGTT	27821	27854	33	TRUE	None detected	0
NZ_QEEC01000002	Vibrio cholerae strain BD23 BD23_S23_L001_R1_001contig_2_consensus, whole genome shotgun sequence	34	TAAAAACTGATACAGCTTATCGGTCATATGTTA	27760	27793	33	TRUE	None detected	0
NZ_QEEC01000002	Vibrio cholerae strain BD23 BD23_S23_L001_R1_001contig_2_consensus, whole genome shotgun sequence	35	CTCCCCATCAACTTCAAGTTCGATTTTGGTTAA	27699	27732	33	TRUE	None detected	0
NZ_QEEC01000002	Vibrio cholerae strain BD23 BD23_S23_L001_R1_001contig_2_consensus, whole genome shotgun sequence	36	CATCAGTTGTCGTTATCTAACCTACAGTCGAAA	27638	27671	33	TRUE	None detected	0
NZ_QEEC01000002	Vibrio cholerae strain BD23 BD23_S23_L001_R1_001contig_2_consensus, whole genome shotgun sequence	37	TCAGCCGTTGCGTCATTCGCTGCGATCGCTTCT	27577	27610	33	TRUE	None detected	0
NZ_QEEC01000002	Vibrio cholerae strain BD23 BD23_S23_L001_R1_001contig_2_consensus, whole genome shotgun sequence	38	CGGTACATGCACCATCAAGTTTAGCATTGATGGC	27515	27549	34	TRUE	None detected	0
NZ_QEEC01000002	Vibrio cholerae strain BD23 BD23_S23_L001_R1_001contig_2_consensus, whole genome shotgun sequence	39	TTCTGTTGTGATCCATTTGGGGTGGTGTGGGGT	27454	27487	33	TRUE	None detected	0
NZ_QEEC01000002	Vibrio cholerae strain BD23 BD23_S23_L001_R1_001contig_2_consensus, whole genome shotgun sequence	40	CATCAGTCGTTGACTTTCCCACTGGCGTAGCGT	27393	27426	33	TRUE	None detected	0
NZ_QEEC01000002	Vibrio cholerae strain BD23 BD23_S23_L001_R1_001contig_2_consensus, whole genome shotgun sequence	41	CAAGGCGCGGTGTGCTCTACCTTGGAACAAATC	27332	27365	33	TRUE	None detected	17
NZ_QEEC01000002	Vibrio cholerae strain BD23 BD23_S23_L001_R1_001contig_2_consensus, whole genome shotgun sequence	42	CAAATCAAAGCGATGAAAGAGCATCTTTGACAC	27271	27304	33	TRUE	None detected	17
NZ_QEEP01000005	Vibrio cholerae strain BD04 BD4_S4_L001_R1_001contig_5_consensus, whole genome shotgun sequence	1	CATGACTGATGCCATTAGTAAGCCTCCGGTAAGT	134602	134636	34	TRUE	None detected	7
NZ_QEEP01000005	Vibrio cholerae strain BD04 BD4_S4_L001_R1_001contig_5_consensus, whole genome shotgun sequence	2	CATGAAGTAGATGATTCGATTGCAGTTGATAAC	134541	134574	33	TRUE	None detected	1
NZ_QEEP01000005	Vibrio cholerae strain BD04 BD4_S4_L001_R1_001contig_5_consensus, whole genome shotgun sequence	3	CGCAACCATTGCAGATGGCGCGTCACCTCCCAA	134480	134513	33	TRUE	None detected	0
NZ_QEEP01000005	Vibrio cholerae strain BD04 BD4_S4_L001_R1_001contig_5_consensus, whole genome shotgun sequence	4	CGCAAACGAATCGTTGACCTCAATTCAGGCCGTG	134418	134452	34	TRUE	None detected	0
NZ_QEEP01000005	Vibrio cholerae strain BD04 BD4_S4_L001_R1_001contig_5_consensus, whole genome shotgun sequence	5	TCAGGATATGCAGATCGGCTCGGATGAATGGCA	134357	134390	33	TRUE	None detected	0
NZ_QEEP01000005	Vibrio cholerae strain BD04 BD4_S4_L001_R1_001contig_5_consensus, whole genome shotgun sequence	6	TCAAAAACCTGAGTTTGCAGAAGTTCTTGGGGC	134296	134329	33	TRUE	None detected	1
NZ_QEEP01000005	Vibrio cholerae strain BD04 BD4_S4_L001_R1_001contig_5_consensus, whole genome shotgun sequence	7	CGACAACGAATGTTGATGCGGTCGTCAAAGATG	134235	134268	33	TRUE	None detected	0
NZ_QEEP01000005	Vibrio cholerae strain BD04 BD4_S4_L001_R1_001contig_5_consensus, whole genome shotgun sequence	8	TGATTTATGACAGCTCGCAAAGAGAGTGGGTTT	134174	134207	33	TRUE	None detected	2
NZ_QEEP01000005	Vibrio cholerae strain BD04 BD4_S4_L001_R1_001contig_5_consensus, whole genome shotgun sequence	9	TGTTCTCGCCATTCAGTCCTGCTGATTTAGCGA	134113	134146	33	TRUE	None detected	7
NZ_QEEP01000005	Vibrio cholerae strain BD04 BD4_S4_L001_R1_001contig_5_consensus, whole genome shotgun sequence	10	CAGTCTTATTCATGTTTGTTACGATGATGTTTT	134052	134085	33	TRUE	None detected	0
NZ_QEEP01000005	Vibrio cholerae strain BD04 BD4_S4_L001_R1_001contig_5_consensus, whole genome shotgun sequence	11	TAAAAAATAACTCTTAAATACGTTTGGTGCGCG	133991	134024	33	TRUE	None detected	0
NZ_QEEP01000005	Vibrio cholerae strain BD04 BD4_S4_L001_R1_001contig_5_consensus, whole genome shotgun sequence	12	TTTGGTTGTTGATGATGTCTGATGCCATCGCAT	133930	133963	33	TRUE	None detected	0
NZ_QEEP01000005	Vibrio cholerae strain BD04 BD4_S4_L001_R1_001contig_5_consensus, whole genome shotgun sequence	13	TCCAGCGCAGCATTGGTGAGCATCGAATCTTTG	133869	133902	33	TRUE	None detected	16
NZ_QEEP01000005	Vibrio cholerae strain BD04 BD4_S4_L001_R1_001contig_5_consensus, whole genome shotgun sequence	14	TGACTTTGGCGAAGTTTTGCAGTGGGTTTTTGA	133808	133841	33	TRUE	None detected	1
NZ_QEEP01000005	Vibrio cholerae strain BD04 BD4_S4_L001_R1_001contig_5_consensus, whole genome shotgun sequence	15	TCCCCAAAGACTGGATCTGACCTTGCGCCGTAG	133747	133780	33	TRUE	None detected	0
NZ_QEEP01000005	Vibrio cholerae strain BD04 BD4_S4_L001_R1_001contig_5_consensus, whole genome shotgun sequence	16	CATGAAGGGCTATGAAGGGATTGACGATTTAGT	133686	133719	33	TRUE	None detected	1
NZ_QEEP01000005	Vibrio cholerae strain BD04 BD4_S4_L001_R1_001contig_5_consensus, whole genome shotgun sequence	17	CTTGTACCACTTGGCTTCAACGACTTCGGGTAA	133625	133658	33	TRUE	None detected	10
NZ_SMZE01000024	Vibrio cholerae strain 1 contig00024, whole genome shotgun sequence	2	TAAGAGCAAGTCGAGCTCTGATGATGACGTTAC	27180	27213	33	TRUE	None detected	0
NZ_SMZE01000024	Vibrio cholerae strain 1 contig00024, whole genome shotgun sequence	3	TGACTCGACATCTTCAAAGCGTTTACGGTTGGG	27241	27274	33	TRUE	None detected	0
NZ_SMZE01000023	Vibrio cholerae strain 1 contig00023, whole genome shotgun sequence	1	TACAAATAGCTCTGAGGGTGTCACTACGACAGG	46246	46279	33	TRUE	None detected	0
NZ_NEEB01000181	Vibrio cholerae strain M1337 contig00182, whole genome shotgun sequence	1	CTCAGCCCAACCCCATGCTAGGAGTATAGATAT	140	173	33	TRUE	None detected	0
NZ_NEEB01000181	Vibrio cholerae strain M1337 contig00182, whole genome shotgun sequence	2	CTGGTAAATTCCCTCTTCCCATACTGGCTCTTC	79	112	33	TRUE	None detected	7
NZ_NEEB01000147	Vibrio cholerae strain M1337 contig00148, whole genome shotgun sequence	1	TAGACAGTATAAGTCCTGGAGTTAGCTTGCAAA	76	109	33	TRUE	None detected	26
NZ_NEEB01000147	Vibrio cholerae strain M1337 contig00148, whole genome shotgun sequence	2	CGCCGTGGAGAATTATTGACGACATCAAAGATG	137	170	33	TRUE	None detected	0
NZ_NEEB01000147	Vibrio cholerae strain M1337 contig00148, whole genome shotgun sequence	3	TGATGTATCAATTCGTAAAATGATGTGTATGTC	198	231	33	TRUE	None detected	0
NZ_NEEB01000120	Vibrio cholerae strain M1337 contig00121, whole genome shotgun sequence	1	CAAGGTGAGAAAACGAAGCTATCGCATATCTTA	112	145	33	TRUE	None detected	1
NZ_NEEB01000120	Vibrio cholerae strain M1337 contig00121, whole genome shotgun sequence	2	TAGTATTGATGGACTCACTTTTTTTTGGCTTCT	173	206	33	TRUE	None detected	0
NZ_NEEB01000120	Vibrio cholerae strain M1337 contig00121, whole genome shotgun sequence	3	TATTCTGAACTAGCTTTGCTTTGCTGTTTAGCC	234	267	33	TRUE	None detected	1
NZ_NEEB01000120	Vibrio cholerae strain M1337 contig00121, whole genome shotgun sequence	4	CGTAGCAAATAAACAGATGCGCTCTAGTGTACG	295	328	33	TRUE	None detected	3
NZ_NEEB01000116	Vibrio cholerae strain M1337 contig00117, whole genome shotgun sequence	1	CTACCCTCACCCTCACCCTCGCCACCGGAACCA	294	327	33	TRUE	None detected	0
NZ_NEEB01000116	Vibrio cholerae strain M1337 contig00117, whole genome shotgun sequence	2	CTTATGACCGTGTAATTGATGTTATGAGTAACC	233	266	33	TRUE	None detected	0
NZ_NEEB01000116	Vibrio cholerae strain M1337 contig00117, whole genome shotgun sequence	3	TGAGAACGTAATCTGATGCAGCCAGAGCGCAAT	172	205	33	TRUE	None detected	0
NZ_NEEB01000116	Vibrio cholerae strain M1337 contig00117, whole genome shotgun sequence	4	TTTCCAAACGCCGCGTGTTACTTGCGTGAGTAA	111	144	33	TRUE	None detected	0
NZ_CWQE01000009	Vibrio cholerae strain GP16, whole genome shotgun sequence	3	TATTTTGCGTATCACCGAAGCGCTGTAGGTTAT	28136	28169	33	TRUE	O395:34_A57:10_A68:38_A111:45	3
NZ_CWQE01000009	Vibrio cholerae strain GP16, whole genome shotgun sequence	4	TCCTCCCTGCTCATATGCCGTTAAAACTTTCTC	28197	28230	33	TRUE	O395:36_A50:38_A57:12_A68:40_A111:47	3
NZ_CWQE01000009	Vibrio cholerae strain GP16, whole genome shotgun sequence	5	TACGTCCAGCATTACCGCCGCGCCGTGTCGAGT	28258	28291	33	TRUE	O395:35_A50:37_A57:11_A68:39_A111:46	3
NZ_CWQE01000009	Vibrio cholerae strain GP16, whole genome shotgun sequence	6	CCGAATACAACGGGCAAGCCTGCGCTAACGTTC	28319	28352	33	TRUE	A50:21	3
NZ_CWQE01000009	Vibrio cholerae strain GP16, whole genome shotgun sequence	7	CAGATTGTAGATAAGCAGGAGACTGCCCACCAG	28380	28413	33	TRUE	O395:17_A50:13	3
NZ_CWQE01000009	Vibrio cholerae strain GP16, whole genome shotgun sequence	8	TAGATCTTAATTGTTCGCGTTGAATGGGAAATT	28441	28474	33	TRUE	O395:16_A50:12	3
NZ_CWQE01000009	Vibrio cholerae strain GP16, whole genome shotgun sequence	10	TATCTTGGTTTTGCAGGTTGTTAATCTCAGCGT	28761	28794	33	TRUE	O395:9_A50:7	3
NZ_CWQE01000009	Vibrio cholerae strain GP16, whole genome shotgun sequence	11	CCAAAAACCTACGCGGTTTTAAATGGATTCGAC	28822	28855	33	TRUE	O395:8_A50:6	3
NZ_CWQE01000009	Vibrio cholerae strain GP16, whole genome shotgun sequence	12	TGATTTTGGAAGTAATGGGAACTGAGCGTTAAG	28883	28916	33	TRUE	O395:7_A50:5_A57:2	3
NZ_CWQE01000009	Vibrio cholerae strain GP16, whole genome shotgun sequence	13	CACCGCTAATCATGGTGGAACGAACGCCATCAA	28944	28977	33	TRUE	O395:6_A50:4_A57:1	3
NZ_CWQE01000009	Vibrio cholerae strain GP16, whole genome shotgun sequence	15	CAACGCTATGCCCGCTAAAATCAGTAAACAAGA	29333	29366	33	TRUE	O395:3	3
NZ_CWQE01000009	Vibrio cholerae strain GP16, whole genome shotgun sequence	16	CAATCGATACGTACTCGAAAATGTTGTTCTGGA	29394	29427	33	TRUE	None detected	4
NZ_CWQE01000009	Vibrio cholerae strain GP16, whole genome shotgun sequence	17	CAATCAACGCACTAGACAACGCCCAAATGAACC	29455	29488	33	TRUE	O395:2	3
NZ_CWQE01000009	Vibrio cholerae strain GP16, whole genome shotgun sequence	18	TGCGTACGATCTGGCAAACATGGTACGACCTTG	29516	29549	33	TRUE	None detected	4
NZ_CWOM01000001	Vibrio cholerae strain A70, whole genome shotgun sequence	2	TCTGATGCGGCAAGCTCTTTCGCTAGCTCGATT	27511	27544	33	TRUE	O395:37_A57:13_A68:41_A111:48	3
NZ_CWOM01000001	Vibrio cholerae strain A70, whole genome shotgun sequence	3	CCAAAGCAATTCAACAGAGGCCATCAATCGCCT	27572	27605	33	TRUE	A50:18	0
NZ_CWOU01000096	Vibrio cholerae strain A66, whole genome shotgun sequence	1	TCAAAATACTTCTCGCACATCCTGCAAGCGCTG	90	123	33	TRUE	A50:20	0
NZ_CWOU01000096	Vibrio cholerae strain A66, whole genome shotgun sequence	2	TATTGCATTGAATTGCCCCACTCTTTGACCACA	151	184	33	TRUE	A50:19	0
NZ_NCTY01000072	Vibrio cholerae strain 617 contig00072, whole genome shotgun sequence	1	TCGACCTCGGCGCCGTCCGTGGCATACATCAAG	74	107	33	TRUE	None detected	3
NZ_NCTY01000072	Vibrio cholerae strain 617 contig00072, whole genome shotgun sequence	2	TGAGACTGATTTGGACGCTGTCTTATTGTCACT	135	168	33	TRUE	None detected	0
NZ_NCTY01000072	Vibrio cholerae strain 617 contig00072, whole genome shotgun sequence	3	TTCAAGCTATCGAATTTTACTGAGTCAGGATCT	196	229	33	TRUE	None detected	2
NZ_NCTY01000072	Vibrio cholerae strain 617 contig00072, whole genome shotgun sequence	4	CACAAGGCACTTTCACTCGTTGTTTGGCGTGAT	257	290	33	TRUE	None detected	0
NZ_NCTY01000025	Vibrio cholerae strain 617 contig00025, whole genome shotgun sequence	1	CGTTCAAGAGTGGTCAGCAAGTGATCGACACCG	90	123	33	TRUE	None detected	0
NZ_NCTY01000025	Vibrio cholerae strain 617 contig00025, whole genome shotgun sequence	2	TATCGGCTTCCACCTCCATGACATCCGCAGGGA	151	184	33	TRUE	None detected	0
NZ_NCTY01000025	Vibrio cholerae strain 617 contig00025, whole genome shotgun sequence	3	CGTAACTCGTCCCAGAGATGTTTCCATAGTTTT	212	245	33	TRUE	None detected	0
NZ_NCTY01000025	Vibrio cholerae strain 617 contig00025, whole genome shotgun sequence	4	CTCCACACCTTTTACGTTGTAGTTTGTCGCACC	273	306	33	TRUE	None detected	0
NZ_NCTY01000025	Vibrio cholerae strain 617 contig00025, whole genome shotgun sequence	5	TTTGTTTCAAAAAGGCGAGGTTTTGCGCGGAAA	334	367	33	TRUE	None detected	1
NZ_NCTY01000025	Vibrio cholerae strain 617 contig00025, whole genome shotgun sequence	6	CACTAAACCTTCAAACCTCAGCTGCCGCCATAT	395	428	33	TRUE	None detected	0
NZ_NCTY01000025	Vibrio cholerae strain 617 contig00025, whole genome shotgun sequence	7	TTATCCTCAGCTTGGTCTAACACTTTCGGTGAC	456	489	33	TRUE	None detected	0
NZ_NCTY01000025	Vibrio cholerae strain 617 contig00025, whole genome shotgun sequence	8	TCAAAAATCAAGCTCAACAAGTCTATCAGCGAT	517	550	33	TRUE	None detected	0
NZ_NCTY01000025	Vibrio cholerae strain 617 contig00025, whole genome shotgun sequence	9	CGCACATATCTGTGAGCTTCGCTTTTTCCATGC	578	611	33	TRUE	None detected	0
NZ_NCTY01000025	Vibrio cholerae strain 617 contig00025, whole genome shotgun sequence	10	TACAAAAATAAATAAGCCTCACATGAGGCTTAT	639	672	33	TRUE	None detected	3
NZ_NCTY01000025	Vibrio cholerae strain 617 contig00025, whole genome shotgun sequence	11	CGATCCGGGCGCGGTTGGCAACGGCTTGCAAGA	700	733	33	TRUE	None detected	3
NZ_NCTY01000025	Vibrio cholerae strain 617 contig00025, whole genome shotgun sequence	12	CACTCGGTGATGTAGCGTTTGAGGTGAGCACGG	761	794	33	TRUE	None detected	3
NZ_NCTY01000025	Vibrio cholerae strain 617 contig00025, whole genome shotgun sequence	13	TGTAACCCGTCTAGCCTCTGGGCCTTTGGGTGG	822	855	33	TRUE	None detected	0
NZ_NCTY01000025	Vibrio cholerae strain 617 contig00025, whole genome shotgun sequence	14	TAGCACGATCACTACGCCACTGCTAACCGTAAA	883	916	33	TRUE	None detected	3
NZ_NCTY01000025	Vibrio cholerae strain 617 contig00025, whole genome shotgun sequence	15	TACCAGGTCAAGCACATATTTTAACGTCATCTG	944	977	33	TRUE	None detected	0
NZ_NCTY01000025	Vibrio cholerae strain 617 contig00025, whole genome shotgun sequence	16	TACCAGGTCAAGCACATATTTTAACGTCATCTG	1005	1038	33	TRUE	None detected	0
NZ_NCTY01000025	Vibrio cholerae strain 617 contig00025, whole genome shotgun sequence	17	TGCCACGCCGAGAAACCAAGCTGCTCAGCTTTA	1066	1099	33	TRUE	None detected	0
NZ_NCTY01000025	Vibrio cholerae strain 617 contig00025, whole genome shotgun sequence	18	CCTCAAACGTCGAGCGCTGGAAGCCTATCACGC	1127	1160	33	TRUE	None detected	1
NZ_NCTY01000025	Vibrio cholerae strain 617 contig00025, whole genome shotgun sequence	19	TGAGTGGCTTAACGCTTGAAGAAGCAAAAGAGC	1188	1221	33	TRUE	None detected	2
NZ_NCTY01000025	Vibrio cholerae strain 617 contig00025, whole genome shotgun sequence	20	TTTGTTAACCATGCTCTAAAGCCTTGCAAAATAA	1249	1283	34	TRUE	None detected	3
NZ_NCTY01000025	Vibrio cholerae strain 617 contig00025, whole genome shotgun sequence	21	TCTATAAATCATTTTTTTGAGAGTGATGATTTG	1311	1344	33	TRUE	None detected	0
NZ_NCTY01000025	Vibrio cholerae strain 617 contig00025, whole genome shotgun sequence	22	CATCGCTTCACGCAGTAACTGCGCTTTGCTCGC	1372	1405	33	TRUE	None detected	0
NZ_NCTY01000025	Vibrio cholerae strain 617 contig00025, whole genome shotgun sequence	23	CGGTTAAAACAAGACGCTTGGATTGCTTAGTTT	1433	1466	33	TRUE	None detected	0
NZ_NCTY01000025	Vibrio cholerae strain 617 contig00025, whole genome shotgun sequence	24	CATTCGTTAAAACTTGCATCACAAGCCTCAACG	1494	1527	33	TRUE	None detected	0
NZ_NCTY01000025	Vibrio cholerae strain 617 contig00025, whole genome shotgun sequence	25	TATTGGATGGTGTATTATATGCACTTATTGTTT	1555	1588	33	TRUE	None detected	1
NZ_NCTY01000025	Vibrio cholerae strain 617 contig00025, whole genome shotgun sequence	26	TTAAAAAACACTTCGCCGCTAGTTTGAAATAAG	1616	1649	33	TRUE	None detected	0
NZ_NCTY01000025	Vibrio cholerae strain 617 contig00025, whole genome shotgun sequence	27	TGGGATATAGACGTACTCCTAGACCCTGCTGGA	1677	1710	33	TRUE	None detected	0
NZ_NCTY01000025	Vibrio cholerae strain 617 contig00025, whole genome shotgun sequence	28	CCGCATCCGCTGCCAGCTCAGCCAAGCGTGCCG	1738	1771	33	TRUE	None detected	8
NZ_NCTY01000025	Vibrio cholerae strain 617 contig00025, whole genome shotgun sequence	29	TGCTAGTGTTGCAGCCTTTCTTACAACCTGACT	1799	1832	33	TRUE	None detected	2
NZ_NCTY01000025	Vibrio cholerae strain 617 contig00025, whole genome shotgun sequence	30	CGCACCAGAGGCCAACGCTGAAAACGTAAGGCG	1860	1893	33	TRUE	None detected	3
NZ_NCTY01000025	Vibrio cholerae strain 617 contig00025, whole genome shotgun sequence	31	TATGGAGCATGACTACGCCAAGGATATTGGACT	1921	1954	33	TRUE	None detected	0
NZ_NCTY01000025	Vibrio cholerae strain 617 contig00025, whole genome shotgun sequence	32	TTACATGAAAAAGATGGATACTACGCTTTAGCT	1982	2015	33	TRUE	None detected	0
NZ_NCTY01000025	Vibrio cholerae strain 617 contig00025, whole genome shotgun sequence	33	TTATACGAGAGTGAGTTTTTATCAATGGTCACA	2043	2076	33	TRUE	None detected	0
NZ_NCTY01000025	Vibrio cholerae strain 617 contig00025, whole genome shotgun sequence	34	CCTCACCGCATTGGAAAATAAGGTGCGAGAGGT	2104	2137	33	TRUE	None detected	0
NZ_NCTY01000025	Vibrio cholerae strain 617 contig00025, whole genome shotgun sequence	35	TTCTGATACATAAGTCACCTATGAATTAGGGTC	2165	2198	33	TRUE	None detected	0
NZ_NCTY01000025	Vibrio cholerae strain 617 contig00025, whole genome shotgun sequence	36	CCTCGAAAGCGATTTTCTGGTTAAGTAGAGCCT	2226	2259	33	TRUE	None detected	0
NZ_NCTY01000025	Vibrio cholerae strain 617 contig00025, whole genome shotgun sequence	37	TTACCTTTACGCTTAAAGCCCATTGATGGTGTG	2287	2320	33	TRUE	None detected	0
NZ_NCTY01000025	Vibrio cholerae strain 617 contig00025, whole genome shotgun sequence	38	TGCTGCTGGTGTTGCAGGTTCTATGGGTGGAGA	2348	2381	33	TRUE	None detected	1
NZ_NCTY01000025	Vibrio cholerae strain 617 contig00025, whole genome shotgun sequence	39	TTAGGTACTGGGTAACATCATCGTGGATAGTAG	2409	2442	33	TRUE	None detected	0
NZ_NCTY01000025	Vibrio cholerae strain 617 contig00025, whole genome shotgun sequence	40	TCACAGAGCTTAGTTTACTGCGTGCGTCCGGTT	2470	2503	33	TRUE	None detected	0
NZ_NCTY01000025	Vibrio cholerae strain 617 contig00025, whole genome shotgun sequence	41	CAAACGAGTGCAAAAACTCGTTGGCATCCTTGC	2531	2564	33	TRUE	None detected	3
NZ_NCTY01000025	Vibrio cholerae strain 617 contig00025, whole genome shotgun sequence	42	TCGGACGTGATAAACCCGTCAGCAACGGATAGT	2592	2625	33	TRUE	None detected	0
NZ_NCTY01000025	Vibrio cholerae strain 617 contig00025, whole genome shotgun sequence	43	TTCAAGGAGTGATCTTATTGGCCCTATCTAGCG	2653	2686	33	TRUE	None detected	0
NZ_NCTY01000025	Vibrio cholerae strain 617 contig00025, whole genome shotgun sequence	44	TGCTCACAAATTCGGTTTTAATCGCGTAGGGCT	2714	2747	33	TRUE	None detected	0
NZ_NCTY01000025	Vibrio cholerae strain 617 contig00025, whole genome shotgun sequence	45	CCCTCTATTTACTTTTATCTGTCTCTGGGTTAC	2775	2808	33	TRUE	None detected	0
NZ_NCTY01000025	Vibrio cholerae strain 617 contig00025, whole genome shotgun sequence	46	CAGCTCATCTATCGGTCTGTTAAGCTCGCGCTC	2836	2869	33	TRUE	None detected	3
NZ_NCTY01000025	Vibrio cholerae strain 617 contig00025, whole genome shotgun sequence	47	TGAGTTTACCCATTCGCAGTCCATTATACGGAG	2897	2930	33	TRUE	None detected	0
NZ_NCTY01000025	Vibrio cholerae strain 617 contig00025, whole genome shotgun sequence	48	TCATAAGCTGAACGAAATAAGCCTCATGTGAGG	2958	2991	33	TRUE	None detected	3
NZ_NCTY01000025	Vibrio cholerae strain 617 contig00025, whole genome shotgun sequence	49	TGTGTTTTTAGATGGGTTTTGATTCATTGCGTT	3019	3052	33	TRUE	None detected	3
NZ_NCTY01000025	Vibrio cholerae strain 617 contig00025, whole genome shotgun sequence	50	TTAAAGCTGGCTGGTCCTCCTTCAACCTTTGAA	3080	3113	33	TRUE	None detected	0
NZ_NCTY01000025	Vibrio cholerae strain 617 contig00025, whole genome shotgun sequence	51	CATTATCAGGATCAGAGTACGCGCCAACTTGAG	3141	3174	33	TRUE	None detected	3
NZ_NCTY01000025	Vibrio cholerae strain 617 contig00025, whole genome shotgun sequence	52	TCTCCGTGAGTAGCGCACAGCTTTAACTCTTTA	3202	3235	33	TRUE	None detected	3
NZ_NCTY01000025	Vibrio cholerae strain 617 contig00025, whole genome shotgun sequence	53	CTACCAAAAGAAACATATCAACAACTCAAAGAC	3263	3296	33	TRUE	None detected	0
NZ_NCTY01000025	Vibrio cholerae strain 617 contig00025, whole genome shotgun sequence	54	TGGCTGAAACAACAATATCAGGACTACCAGCAG	3324	3357	33	TRUE	None detected	0
NZ_NCTY01000025	Vibrio cholerae strain 617 contig00025, whole genome shotgun sequence	55	TATCCATTGAACGCTGCTTATCCCAATCAAGCC	3385	3418	33	TRUE	None detected	0
NZ_NCTY01000025	Vibrio cholerae strain 617 contig00025, whole genome shotgun sequence	56	TTTAGTCACTGTGAAGTTAAACAAGCCTAGCTC	3446	3479	33	TRUE	None detected	0
NZ_NCTY01000025	Vibrio cholerae strain 617 contig00025, whole genome shotgun sequence	57	TGCCGTCTCGAAAACCTTGGGACGCTCGAAAAT	3507	3540	33	TRUE	None detected	0
NZ_NCTY01000025	Vibrio cholerae strain 617 contig00025, whole genome shotgun sequence	58	CCCTGCCATCAACAAAAAAGCGCCCGAAAGGAG	3568	3601	33	TRUE	None detected	0
NZ_NCTY01000025	Vibrio cholerae strain 617 contig00025, whole genome shotgun sequence	59	CCACTATGTCAGCGGCAATCCAGCATACAGACG	3629	3662	33	TRUE	None detected	0
NZ_NCTY01000025	Vibrio cholerae strain 617 contig00025, whole genome shotgun sequence	60	TCAAAAGTCGAAAAAGCGAAAGGGGGTAAGATG	3690	3723	33	TRUE	None detected	0
NZ_NCTY01000025	Vibrio cholerae strain 617 contig00025, whole genome shotgun sequence	61	TTGAAAAGCTAGACCAAGGTCAAAACCTAATCG	3751	3784	33	TRUE	None detected	0
NZ_NCTY01000025	Vibrio cholerae strain 617 contig00025, whole genome shotgun sequence	62	CAGGGGAAATACGGCGCGCTTCACTATGCATCA	3812	3845	33	TRUE	None detected	0
NZ_NCTY01000025	Vibrio cholerae strain 617 contig00025, whole genome shotgun sequence	63	GAAAGAATTGATTTAAAGATGTGGGGCAGAGTG	3873	3906	33	FALSE	None detected	1
NZ_NCTY01000025	Vibrio cholerae strain 617 contig00025, whole genome shotgun sequence	64	TACTGCTATGTTAGGTAGTGCCTCAGTTGCATC	3934	3967	33	TRUE	None detected	1
NZ_NCTY01000025	Vibrio cholerae strain 617 contig00025, whole genome shotgun sequence	65	CCTTGCATACCGCGAGCCGCCGCCGCTCTATCA	3995	4028	33	TRUE	None detected	1
NZ_NCTY01000025	Vibrio cholerae strain 617 contig00025, whole genome shotgun sequence	66	CAGACACCAGTCAGCCAAGTGCTGATCGGTATG	4056	4089	33	TRUE	None detected	2
NZ_NCTY01000025	Vibrio cholerae strain 617 contig00025, whole genome shotgun sequence	67	CAGGAAAAATCTGCCGATTTAAATTTTATTTTT	4117	4150	33	TRUE	None detected	4
NZ_NCTY01000025	Vibrio cholerae strain 617 contig00025, whole genome shotgun sequence	68	CGAGCGCGAGACTTTAAAAAGCCGATTGACTGA	4178	4211	33	TRUE	None detected	2
NZ_NCTY01000025	Vibrio cholerae strain 617 contig00025, whole genome shotgun sequence	69	TGCACAAGCTCATGGATGATAGCTGCCTTGGTTG	4239	4273	34	TRUE	None detected	0
NZ_NCTY01000025	Vibrio cholerae strain 617 contig00025, whole genome shotgun sequence	70	TCTCCTGAAAATTTAGGCGATTACAAAGATTCT	4301	4334	33	TRUE	None detected	0
NZ_NCTY01000025	Vibrio cholerae strain 617 contig00025, whole genome shotgun sequence	71	CTTTGTTTGAGCGGCTTTATCGTAGCAAACCAG	4362	4395	33	TRUE	None detected	2
NZ_NCTY01000025	Vibrio cholerae strain 617 contig00025, whole genome shotgun sequence	72	TACCTTACGGATATTTAATCGGAATCGCACTAT	4423	4456	33	TRUE	None detected	0
NZ_NCTY01000025	Vibrio cholerae strain 617 contig00025, whole genome shotgun sequence	73	CAGTTGATCGCACAAAGAACAGGGCGCAGGAGA	4484	4517	33	TRUE	None detected	0
NZ_NCTY01000025	Vibrio cholerae strain 617 contig00025, whole genome shotgun sequence	74	TCAGAGTAGACCACGGCGCTCAGTCGTATACAA	4545	4578	33	TRUE	None detected	0
NZ_NCTY01000025	Vibrio cholerae strain 617 contig00025, whole genome shotgun sequence	75	CTGACACTAAACAAAGCTGACGCGCTTGATTAT	4606	4639	33	TRUE	None detected	0
NZ_NCTY01000025	Vibrio cholerae strain 617 contig00025, whole genome shotgun sequence	76	TCTCAATGGTCACGGGCTATCCGTTAGAGTTTT	4667	4700	33	TRUE	None detected	0
NZ_NCTY01000025	Vibrio cholerae strain 617 contig00025, whole genome shotgun sequence	77	TGAAAGGAACAGCGATTAGTGATTTGCGTGTTG	4728	4761	33	TRUE	None detected	0
NZ_NCTY01000025	Vibrio cholerae strain 617 contig00025, whole genome shotgun sequence	78	CAGTACGACTTTGCATCCTATATGGGCATGTTTA	4789	4823	34	TRUE	None detected	0
NZ_CWNN01000084	Vibrio cholerae strain GP8, whole genome shotgun sequence	1	TGATTTTGGAAGTAATGGGAACTGAGCGTTAAG	212	245	33	TRUE	O395:7_A50:5_A57:2	3
NZ_CWNN01000084	Vibrio cholerae strain GP8, whole genome shotgun sequence	2	CACCGCTAATCATGGTGGAACGAACGCCATCAA	151	184	33	TRUE	O395:6_A50:4_A57:1	3
NZ_CWNN01000084	Vibrio cholerae strain GP8, whole genome shotgun sequence	3	CGACTTTTGCATCATCGATGTACGGAACGCTAG	90	123	33	TRUE	O395:12_A50:9	3
NZ_CWNN01000010	Vibrio cholerae strain GP8, whole genome shotgun sequence	2	TCCTCCCTGCTCATATGCCGTTAAAACTTTCTC	27513	27546	33	TRUE	O395:36_A50:38_A57:12_A68:40_A111:47	3
NZ_CWNN01000010	Vibrio cholerae strain GP8, whole genome shotgun sequence	3	TACGTCCAGCATTACCGCCGCGCCGTGTCGAGT	27574	27607	33	TRUE	O395:35_A50:37_A57:11_A68:39_A111:46	3
NZ_CWNN01000010	Vibrio cholerae strain GP8, whole genome shotgun sequence	4	CCGAATACAACGGGCAAGCCTGCGCTAACGTTC	27635	27668	33	TRUE	A50:21	3
NZ_CWNN01000010	Vibrio cholerae strain GP8, whole genome shotgun sequence	5	TCAAAATACTTCTCGCACATCCTGCAAGCGCTG	27696	27729	33	TRUE	A50:20	0
NZ_CWNN01000010	Vibrio cholerae strain GP8, whole genome shotgun sequence	6	CAAGGAAATTTGCTACCAAAAGACGTGATCGAG	27757	27790	33	TRUE	A50:16	3
NZ_JMBM01000109	Vibrio cholerae strain 984-81 DA89.contig00109, whole genome shotgun sequence	1	TACCGTTTCACGGGTTACGCCCATATTGCGGGC	244	277	33	TRUE	None detected	0
NZ_JMBM01000109	Vibrio cholerae strain 984-81 DA89.contig00109, whole genome shotgun sequence	2	TATTTGCTTATCTACGCTTTCAGGGTCTTGTGT	183	216	33	TRUE	None detected	3
NZ_JMBM01000109	Vibrio cholerae strain 984-81 DA89.contig00109, whole genome shotgun sequence	3	TTAGTCCTTTTGGCTATTTCAGCTTTGGCGGT	123	155	32	TRUE	None detected	3
NZ_JMBM01000102	Vibrio cholerae strain 984-81 DA89.contig00102, whole genome shotgun sequence	1	TTGGCTCATGCAAAGTAGCCACCAGCCAAGGCC	119	152	33	TRUE	None detected	0
NZ_JMBM01000102	Vibrio cholerae strain 984-81 DA89.contig00102, whole genome shotgun sequence	2	TATACCGTTTTTCAAAGGAGCACGATTTGAGGT	180	213	33	TRUE	None detected	2
NZ_JMBM01000102	Vibrio cholerae strain 984-81 DA89.contig00102, whole genome shotgun sequence	3	TTGTTGGGTACGTAGTCGAGTGCAAGGCATGCG	241	274	33	TRUE	None detected	0
NZ_JMBM01000102	Vibrio cholerae strain 984-81 DA89.contig00102, whole genome shotgun sequence	4	CAAAAACCAAAACTTTCTCACTCAAGCGGTTTA	302	335	33	TRUE	None detected	2
NZ_JMBM01000101	Vibrio cholerae strain 984-81 DA89.contig00101, whole genome shotgun sequence	1	TCGAGAGTCGTTAGGTTCTTGTCGCAGTATTCG	308	341	33	TRUE	None detected	0
NZ_JMBM01000101	Vibrio cholerae strain 984-81 DA89.contig00101, whole genome shotgun sequence	2	TGCATTGCCGCTTGGAATTGGTCCTCAGTAAGA	247	280	33	TRUE	None detected	3
NZ_JMBM01000101	Vibrio cholerae strain 984-81 DA89.contig00101, whole genome shotgun sequence	3	CCACTATGAGGGGTTTGAGCTTGATTCCAAGGT	186	219	33	TRUE	None detected	3
NZ_JMBM01000101	Vibrio cholerae strain 984-81 DA89.contig00101, whole genome shotgun sequence	4	CAAAAACATGGCTGCTGGACTCATCTGGAACCA	125	158	33	TRUE	None detected	1
NZ_JMBM01000086	Vibrio cholerae strain 984-81 DA89.contig00086, whole genome shotgun sequence	1	TAGTTGTTGATGTAAGCAGTGACCGCCATGCCG	414	447	33	TRUE	None detected	0
NZ_JMBM01000086	Vibrio cholerae strain 984-81 DA89.contig00086, whole genome shotgun sequence	2	GAAATACATTGGGTGATTTTGTTTATGTTTTCT	353	386	33	FALSE	None detected	0
NZ_JMBM01000086	Vibrio cholerae strain 984-81 DA89.contig00086, whole genome shotgun sequence	3	CACCATTGATTACTCTTTTATGAGTTAACCAAT	292	325	33	TRUE	None detected	0
NZ_JMBM01000086	Vibrio cholerae strain 984-81 DA89.contig00086, whole genome shotgun sequence	4	CCATTCTTTATGCCTAGCTTGGCATTCCATACT	231	264	33	TRUE	None detected	2
NZ_JMBM01000086	Vibrio cholerae strain 984-81 DA89.contig00086, whole genome shotgun sequence	5	TACGCACCTTGTTGCAGGTTCGAGTCCTGCACG	170	203	33	TRUE	None detected	0
NZ_JMBM01000086	Vibrio cholerae strain 984-81 DA89.contig00086, whole genome shotgun sequence	6	TCCAGCCAAGCACCAGTAAAAGTAAAATCCGAA	109	142	33	TRUE	None detected	0
NZ_JMBM01000085	Vibrio cholerae strain 984-81 DA89.contig00085, whole genome shotgun sequence	1	CAACCGTCGTCAGTCTTGGCCGCTCACGTTCAC	114	147	33	TRUE	None detected	5
NZ_JMBM01000085	Vibrio cholerae strain 984-81 DA89.contig00085, whole genome shotgun sequence	2	TGATTTGATTTTGATTTACCCAGCAGTAGACGT	175	208	33	TRUE	None detected	0
NZ_JMBM01000085	Vibrio cholerae strain 984-81 DA89.contig00085, whole genome shotgun sequence	3	TCAACTTATGCACATCCACGCAAGCACGCGCCC	236	269	33	TRUE	None detected	0
NZ_JMBM01000085	Vibrio cholerae strain 984-81 DA89.contig00085, whole genome shotgun sequence	4	CGAGGTTAAAGTAGGCGCACTTGACGACATTAG	297	330	33	TRUE	None detected	0
NZ_JMBM01000085	Vibrio cholerae strain 984-81 DA89.contig00085, whole genome shotgun sequence	5	TTATCTATTCATACCAACTGAGGAGCGAAACAAAA	358	393	35	TRUE	None detected	0
NZ_JMBM01000085	Vibrio cholerae strain 984-81 DA89.contig00085, whole genome shotgun sequence	6	TTTTGCATGCAAAATTTTAACACGAGGCAAAGC	421	454	33	TRUE	None detected	0
NZ_JMBM01000085	Vibrio cholerae strain 984-81 DA89.contig00085, whole genome shotgun sequence	7	TTGTCAGGCTTTGCAACTTGCCCGCGCACTGGC	482	515	33	TRUE	None detected	0
NZ_JMBM01000082	Vibrio cholerae strain 984-81 DA89.contig00082, whole genome shotgun sequence	1	TCTGACCGCTCAGGCGAATCTGTTTTCTATGTC	550	583	33	TRUE	None detected	3
NZ_JMBM01000082	Vibrio cholerae strain 984-81 DA89.contig00082, whole genome shotgun sequence	2	TTTTATTTCTTCTGTTCGTTTCGAAGGTTCATT	489	522	33	TRUE	None detected	0
NZ_JMBM01000082	Vibrio cholerae strain 984-81 DA89.contig00082, whole genome shotgun sequence	3	TTAGCTAGCAGCGGAAGCGATGAAGCCTTTGAC	428	461	33	TRUE	None detected	5
NZ_JMBM01000082	Vibrio cholerae strain 984-81 DA89.contig00082, whole genome shotgun sequence	4	CATCGAAGTCAAAGGCATTAACCATACTTTCTG	367	400	33	TRUE	None detected	0
NZ_JMBM01000082	Vibrio cholerae strain 984-81 DA89.contig00082, whole genome shotgun sequence	5	CATTGAAACCTTCATCCTTTAGCTGGATATAGC	306	339	33	TRUE	None detected	2
NZ_JMBM01000082	Vibrio cholerae strain 984-81 DA89.contig00082, whole genome shotgun sequence	6	CCCGTAAACTGGACTCTTTAAGTCACGGAAGGT	245	278	33	TRUE	None detected	1
NZ_JMBM01000082	Vibrio cholerae strain 984-81 DA89.contig00082, whole genome shotgun sequence	7	CCTCATCTTTGGCTTTTTGAGCTCATCCGCTG	185	217	32	TRUE	None detected	0
NZ_JMBM01000082	Vibrio cholerae strain 984-81 DA89.contig00082, whole genome shotgun sequence	8	CGGTTACCGCGCTTGCGCAGGTTCTTGTCTCT	125	157	32	TRUE	None detected	0
NZ_JMBM01000081	Vibrio cholerae strain 984-81 DA89.contig00081, whole genome shotgun sequence	1	CTTAGGCAGCAATCGTAAGCTGTACCCGTTTGT	547	580	33	TRUE	None detected	0
NZ_JMBM01000081	Vibrio cholerae strain 984-81 DA89.contig00081, whole genome shotgun sequence	2	CGCCGTGATAAGTTCCTGAAGGCCATGAGTGAT	486	519	33	TRUE	None detected	0
NZ_JMBM01000081	Vibrio cholerae strain 984-81 DA89.contig00081, whole genome shotgun sequence	3	TACTAAGTTTACTAAGGGTGAGTGGGTCGCGGA	425	458	33	TRUE	None detected	0
NZ_JMBM01000081	Vibrio cholerae strain 984-81 DA89.contig00081, whole genome shotgun sequence	4	TACGGTTATAGTTAGTTTGTACTAATCCTATGT	364	397	33	TRUE	None detected	0
NZ_JMBM01000081	Vibrio cholerae strain 984-81 DA89.contig00081, whole genome shotgun sequence	7	CTTTAAAGAAAGCGGTTTGTGATTTTTTTGACT	179	212	33	TRUE	None detected	0
NZ_JMBM01000081	Vibrio cholerae strain 984-81 DA89.contig00081, whole genome shotgun sequence	8	CAAGCTCATGGATGATAGCGGCCTTGGTTGCTG	118	151	33	TRUE	None detected	0
NZ_JMBM01000078	Vibrio cholerae strain 984-81 DA89.contig00078, whole genome shotgun sequence	1	TAATAACGCCGTTAAGCATGGGCTTTATGCGCG	115	148	33	TRUE	None detected	1
NZ_JMBM01000078	Vibrio cholerae strain 984-81 DA89.contig00078, whole genome shotgun sequence	2	CGAGCTTGAATATGCCCTTTCTGTCGCGTTTTT	176	209	33	TRUE	None detected	1
NZ_JMBM01000078	Vibrio cholerae strain 984-81 DA89.contig00078, whole genome shotgun sequence	5	TCAAGACAATATGGTGCTGAGAATCGATAACTG	360	393	33	TRUE	None detected	0
NZ_JMBM01000078	Vibrio cholerae strain 984-81 DA89.contig00078, whole genome shotgun sequence	6	TTTCATATAGTCTGAGTAAGACAAACCAAGCTC	421	454	33	TRUE	None detected	0
NZ_JMBM01000078	Vibrio cholerae strain 984-81 DA89.contig00078, whole genome shotgun sequence	9	TTACTACATGGTGGGTGTGAAAAATCCAACCAC	605	638	33	TRUE	None detected	0
NZ_JMBM01000033	Vibrio cholerae strain 984-81 DA89.contig00033, whole genome shotgun sequence	1	CTTATACTAGACAGTACCAAATCACTAAAAGCA	401	434	33	TRUE	None detected	0
NZ_JMBM01000033	Vibrio cholerae strain 984-81 DA89.contig00033, whole genome shotgun sequence	2	TCAATTTCATTGCCGCCAATGGTTGCCACGTTT	340	373	33	TRUE	None detected	0
NZ_JMBM01000033	Vibrio cholerae strain 984-81 DA89.contig00033, whole genome shotgun sequence	3	TTCTCGTGATTGATGCGACGGCGCAGGCCATTA	279	312	33	TRUE	None detected	0
NZ_JMBM01000033	Vibrio cholerae strain 984-81 DA89.contig00033, whole genome shotgun sequence	4	CTACGCCTAAGCCAGATTACACACCCGATTATTG	217	251	34	TRUE	None detected	3
NZ_JMBM01000033	Vibrio cholerae strain 984-81 DA89.contig00033, whole genome shotgun sequence	5	CACCCCAGACTTCACTTTTAGTGTGAAGCCATT	156	189	33	TRUE	None detected	0
NZ_JMBM01000033	Vibrio cholerae strain 984-81 DA89.contig00033, whole genome shotgun sequence	6	CCCAATCATAGTCGCGTGCGATTTTAGGCAGGT	95	128	33	TRUE	None detected	1
NZ_JMBM01000031	Vibrio cholerae strain 984-81 DA89.contig00031, whole genome shotgun sequence	1	TCTGCTCATTACGTGGACCAGGTGGTTTAGGTA	110	143	33	TRUE	None detected	1
NZ_JMBM01000031	Vibrio cholerae strain 984-81 DA89.contig00031, whole genome shotgun sequence	2	CTATCAAACGTCGCTTTTTCGCTGACTGACGTC	171	204	33	TRUE	None detected	0
NZ_JMBM01000031	Vibrio cholerae strain 984-81 DA89.contig00031, whole genome shotgun sequence	3	TTAGTTAGTGTTGGCTCAGAAGGCAACACTGAG	232	265	33	TRUE	None detected	0
NZ_JMBM01000031	Vibrio cholerae strain 984-81 DA89.contig00031, whole genome shotgun sequence	4	CAATGTCATTGGTGGTGTTGGTGGTCTCGGCCAG	293	327	34	TRUE	None detected	0
NZ_JMBM01000031	Vibrio cholerae strain 984-81 DA89.contig00031, whole genome shotgun sequence	5	TATTAACATTGTATTATTTTAGATCTCCTTTAT	355	388	33	TRUE	None detected	1
NZ_JMBM01000031	Vibrio cholerae strain 984-81 DA89.contig00031, whole genome shotgun sequence	6	TACAGTCACGAGGTGAGACACCAATTTTTAGGC	416	449	33	TRUE	None detected	0
NZ_JMBM01000031	Vibrio cholerae strain 984-81 DA89.contig00031, whole genome shotgun sequence	7	CCACAGTGGTTGCGATTGTAACAAGTTTGGTTT	477	510	33	TRUE	None detected	0
NZ_JMBM01000031	Vibrio cholerae strain 984-81 DA89.contig00031, whole genome shotgun sequence	8	TCAGGTATAACAGGAGTGTTCTGGAGTACATCT	538	571	33	TRUE	None detected	0
NZ_JIDN01000033	Vibrio cholerae strain 8-76 DA89.contig00033, whole genome shotgun sequence	2	TTGTTATCAACTTGCCGGATAAAACGGACAATA	213	246	33	TRUE	None detected	2
NZ_JIDN01000033	Vibrio cholerae strain 8-76 DA89.contig00033, whole genome shotgun sequence	3	TTTGGGCTTTCTGGCTAACGGCAACGCAATTGA	152	185	33	TRUE	None detected	3
NZ_JIDN01000033	Vibrio cholerae strain 8-76 DA89.contig00033, whole genome shotgun sequence	4	CCAAATGAGCAACAGCCAGTTGCAAGCGATACT	91	124	33	TRUE	None detected	0
NZ_CWOF01000078	Vibrio cholerae strain A76, whole genome shotgun sequence	1	CGAGTGGGTTTAGGTTGTAGGTTGCACATACGC	90	123	33	TRUE	O395:24_A50:28_A68:8_A111:15	3
NZ_CWOF01000078	Vibrio cholerae strain A76, whole genome shotgun sequence	2	CCACTATTTCAATAATCGGCGTAGCTCCGACTG	151	184	33	TRUE	O395:29_A50:33_A57:5_A68:32_A111:39	3
NZ_CWOF01000078	Vibrio cholerae strain A76, whole genome shotgun sequence	3	CGGTTGATAAAACGCTGCGTAAGTTTTTCGAAG	212	245	33	TRUE	O395:18_A50:22_A68:1_A111:4	3
NZ_CWOG01000008	Vibrio cholerae strain A59, whole genome shotgun sequence	1	TCAATTTTCAGTGCAGAGTTTGCAGCCGGAATG	166520	166553	33	TRUE	A68:9_A111:16	3
NZ_CWOG01000008	Vibrio cholerae strain A59, whole genome shotgun sequence	2	CGAGTGGGTTTAGGTTGTAGGTTGCACATACGC	166459	166492	33	TRUE	O395:24_A50:28_A68:8_A111:15	3
NZ_CWOG01000008	Vibrio cholerae strain A59, whole genome shotgun sequence	3	TCACCCAGCACATTACCACCCATGATCAGCGTT	166398	166431	33	TRUE	O395:23_A50:27_A68:7_A111:14	5
NZ_CWOG01000008	Vibrio cholerae strain A59, whole genome shotgun sequence	4	TGCCTATTGTGTATCGGTCCTGACCGCTTTGAT	166337	166370	33	TRUE	A111:10	2
NZ_CWOG01000008	Vibrio cholerae strain A59, whole genome shotgun sequence	5	CAGTTACCTGACCAGCAAACAAAGCTTCAGCAG	166276	166309	33	TRUE	A68:4_A111:7	2
NZ_ADAI01000033	Vibrio cholerae RC27 VIJ.Contig953, whole genome shotgun sequence	2	TCTGATGCGGCAAGCTCTTTCGCTAGCTCGATT	27295	27328	33	TRUE	O395:37_A57:13_A68:41_A111:48	3
NZ_ADAI01000033	Vibrio cholerae RC27 VIJ.Contig953, whole genome shotgun sequence	3	TCCTCCCTGCTCATATGCCGTTAAAACTTTCTC	27356	27389	33	TRUE	O395:36_A50:38_A57:12_A68:40_A111:47	3
NZ_ADAI01000033	Vibrio cholerae RC27 VIJ.Contig953, whole genome shotgun sequence	4	TACGTCCAGCATTACCGCCGCGCCGTGTCGAGT	27417	27450	33	TRUE	O395:35_A50:37_A57:11_A68:39_A111:46	3
NZ_ADAI01000033	Vibrio cholerae RC27 VIJ.Contig953, whole genome shotgun sequence	5	TATTTTGCGTATCACCGAAGCGCTGTAGGTTAT	27478	27511	33	TRUE	O395:34_A57:10_A68:38_A111:45	3
NZ_ADAI01000033	Vibrio cholerae RC27 VIJ.Contig953, whole genome shotgun sequence	6	CAGCAATGTGTTATCCAATGCGAAAGCGCCGTT	27539	27572	33	TRUE	O395:33_A57:9_A68:37_A111:44	3
NZ_ADAI01000033	Vibrio cholerae RC27 VIJ.Contig953, whole genome shotgun sequence	7	CATCTGGAACGCACTCAAGCGGCAATCCGAAGT	27600	27633	33	TRUE	O395:32_A50:36_A57:8_A68:36_A111:43	4
NZ_ADAI01000033	Vibrio cholerae RC27 VIJ.Contig953, whole genome shotgun sequence	8	TAAAAACATTGATGCTTGCAGGATGGCTTTTCA	27661	27694	33	TRUE	A68:35_A111:42	3
NZ_ADAI01000033	Vibrio cholerae RC27 VIJ.Contig953, whole genome shotgun sequence	9	TCATGGCAGCGATATTTGTTTTACCCTTCATAC	27722	27755	33	TRUE	O395:31_A50:35_A57:7_A68:34_A111:41	3
NZ_ADAI01000033	Vibrio cholerae RC27 VIJ.Contig953, whole genome shotgun sequence	10	CGTAATCTTCTTTGTCTGAGTAATCCAAAATAC	27783	27816	33	TRUE	O395:30_A50:34_A57:6_A68:33_A111:40	3
NZ_ADAI01000033	Vibrio cholerae RC27 VIJ.Contig953, whole genome shotgun sequence	11	CCACTATTTCAATAATCGGCGTAGCTCCGACTG	27844	27877	33	TRUE	O395:29_A50:33_A57:5_A68:32_A111:39	3
NZ_ADAI01000033	Vibrio cholerae RC27 VIJ.Contig953, whole genome shotgun sequence	12	TACTTTGGGCCTTGTTTTATGTGCCAGTGCCCG	27905	27938	33	TRUE	O395:28_A50:32_A57:4_A68:31_A111:38	3
NZ_ADAI01000033	Vibrio cholerae RC27 VIJ.Contig953, whole genome shotgun sequence	13	TGGAAGTTATTTATATTGGACCTGATTGCACGG	27966	27999	33	TRUE	O395:27_A50:31_A57:3_A68:30_A111:37	3
NZ_ADAI01000033	Vibrio cholerae RC27 VIJ.Contig953, whole genome shotgun sequence	14	CAACAAACCAGCCACTTTGCATTTTGTAGCAGA	28027	28060	33	TRUE	O395:26_A50:30_A68:29_A111:36	3
NZ_ADAI01000033	Vibrio cholerae RC27 VIJ.Contig953, whole genome shotgun sequence	15	TTCGAAAAGCTATTAGGCGGCATAACCACAGTT	28088	28121	33	TRUE	O395:25_A50:29_A68:28_A111:35	3
NZ_ADAI01000033	Vibrio cholerae RC27 VIJ.Contig953, whole genome shotgun sequence	16	CACACAAAACCGTGATACACTTCACATAACGAA	28149	28182	33	TRUE	A68:27_A111:34	0
NZ_ADAI01000033	Vibrio cholerae RC27 VIJ.Contig953, whole genome shotgun sequence	17	CAAAACCAATGCTAAACTATACCAATAAACATT	28210	28243	33	TRUE	A68:26_A111:33	6
NZ_ADAI01000033	Vibrio cholerae RC27 VIJ.Contig953, whole genome shotgun sequence	18	CCAAACCAAGCAAGTTTGGAAGCCTGATACACT	28271	28304	33	TRUE	A68:25_A111:32	0
NZ_ADAI01000033	Vibrio cholerae RC27 VIJ.Contig953, whole genome shotgun sequence	19	TTCTACGCCTTGGAGCCGAAAAATTCAGAGAGC	28332	28365	33	TRUE	A68:24_A111:31	0
NZ_ADAI01000033	Vibrio cholerae RC27 VIJ.Contig953, whole genome shotgun sequence	20	CAAGTCGCTCTTTACACTCGATGCAGTGACGCG	28393	28426	33	TRUE	A68:23_A111:30	1
NZ_ADAI01000033	Vibrio cholerae RC27 VIJ.Contig953, whole genome shotgun sequence	21	CAACTCGCCTTTTTTCACGATGCCATCATAACT	28454	28487	33	TRUE	A68:22_A111:29	0
NZ_ADAI01000033	Vibrio cholerae RC27 VIJ.Contig953, whole genome shotgun sequence	22	CAGAATTCACAATGTTTTTGCGCTCATCAGGCG	28515	28548	33	TRUE	A68:21_A111:28	0
NZ_ADAI01000033	Vibrio cholerae RC27 VIJ.Contig953, whole genome shotgun sequence	23	TACGTTTTGGTGCAACCGATTTAAAGCTATCTT	28576	28609	33	TRUE	A68:20_A111:27	0
NZ_ADAI01000033	Vibrio cholerae RC27 VIJ.Contig953, whole genome shotgun sequence	24	TTGGCTGTTTGAGTGTGAGGATATACTTGTCAT	28637	28670	33	TRUE	A68:19_A111:26	0
NZ_ADAI01000033	Vibrio cholerae RC27 VIJ.Contig953, whole genome shotgun sequence	25	TTGAGATAGAAAAATCAATATGACGCGCAGCAG	28698	28731	33	TRUE	A68:18_A111:25	0
NZ_ADAI01000033	Vibrio cholerae RC27 VIJ.Contig953, whole genome shotgun sequence	26	CACTGTACTGTCCAACGTGCCCAGTGTAGCGGT	28759	28792	33	TRUE	A68:17_A111:24	1
NZ_ADAI01000033	Vibrio cholerae RC27 VIJ.Contig953, whole genome shotgun sequence	27	TAAAAGAAGGGCTTCAGTAGATGGGCTTTCAGC	28820	28853	33	TRUE	A68:16_A111:23	0
NZ_ADAI01000033	Vibrio cholerae RC27 VIJ.Contig953, whole genome shotgun sequence	28	TCTATCACCAATAGTTTCAGTCTCTTTTACTAT	28881	28914	33	TRUE	A68:15_A111:22	0
NZ_ADAI01000033	Vibrio cholerae RC27 VIJ.Contig953, whole genome shotgun sequence	29	CAGACTCTTTTTTATCGCTAATACCAACTGGTG	28942	28975	33	TRUE	A68:14_A111:21	0
NZ_ADAI01000033	Vibrio cholerae RC27 VIJ.Contig953, whole genome shotgun sequence	30	TTGACTTGGCCGTGAAATCACCAGAACTACCGA	29003	29036	33	TRUE	A68:13_A111:20	0
NZ_ADAI01000033	Vibrio cholerae RC27 VIJ.Contig953, whole genome shotgun sequence	31	CAACTCACGCGCAGACTATGACGACATACACAG	29064	29097	33	TRUE	A68:12_A111:19	0
NZ_ADAI01000033	Vibrio cholerae RC27 VIJ.Contig953, whole genome shotgun sequence	32	TAAAGCCAAGCTCTAACGCTTCTGAGGCTGTCA	29125	29158	33	TRUE	A68:11_A111:18	2
NZ_ADAI01000033	Vibrio cholerae RC27 VIJ.Contig953, whole genome shotgun sequence	33	TAAAGCTCTTTATACTCGCCTTGTCCAAACATC	29186	29219	33	TRUE	A68:10_A111:17	2
NZ_ADAI01000033	Vibrio cholerae RC27 VIJ.Contig953, whole genome shotgun sequence	34	TCAATTTTCAGTGCAGAGTTTGCAGCCGGAATG	29247	29280	33	TRUE	A68:9_A111:16	3
NZ_ADAI01000033	Vibrio cholerae RC27 VIJ.Contig953, whole genome shotgun sequence	35	CGAGTGGGTTTAGGTTGTAGGTTGCACATACGC	29308	29341	33	TRUE	O395:24_A50:28_A68:8_A111:15	3
NZ_ADAI01000033	Vibrio cholerae RC27 VIJ.Contig953, whole genome shotgun sequence	36	TCACCCAGCACATTACCACCCATGATCAGCGTT	29369	29402	33	TRUE	O395:23_A50:27_A68:7_A111:14	5
NZ_ADAI01000033	Vibrio cholerae RC27 VIJ.Contig953, whole genome shotgun sequence	37	TACTGGCCGATGAGGTGGACCGCTACGGCTTCA	29430	29463	33	TRUE	O395:22_A50:26_A111:13	4
NZ_ADAI01000033	Vibrio cholerae RC27 VIJ.Contig953, whole genome shotgun sequence	38	TAAGTAACGCTGCTACTGCCCTGAGCTAGTACC	29491	29524	33	TRUE	O395:21_A111:12	3
NZ_ADAI01000033	Vibrio cholerae RC27 VIJ.Contig953, whole genome shotgun sequence	39	CAGGCGAAACGTCTCTCGCACGTAAATCAGGTC	29552	29585	33	TRUE	A111:11	3
NZ_ADAI01000033	Vibrio cholerae RC27 VIJ.Contig953, whole genome shotgun sequence	40	TGCCTATTGTGTATCGGTCCTGACCGCTTTGAT	29613	29646	33	TRUE	A111:10	2
NZ_ADAI01000033	Vibrio cholerae RC27 VIJ.Contig953, whole genome shotgun sequence	41	CCATCCTTTCAGCAAGGGTGAGAAGGCTTGCAA	29674	29707	33	TRUE	A68:6_A111:9	3
NZ_ADAI01000033	Vibrio cholerae RC27 VIJ.Contig953, whole genome shotgun sequence	42	CGCTTTGCTATAAGCGCGGCATACTTTACCCCG	29735	29768	33	TRUE	A68:5_A111:8	0
NZ_ADAI01000033	Vibrio cholerae RC27 VIJ.Contig953, whole genome shotgun sequence	43	CAGTTACCTGACCAGCAAACAAAGCTTCAGCAG	29796	29829	33	TRUE	A68:4_A111:7	2
NZ_ADAI01000033	Vibrio cholerae RC27 VIJ.Contig953, whole genome shotgun sequence	44	TACGTCAACGGACAAACCAAAACCGAATGGAAG	29857	29890	33	TRUE	O395:20_A50:24_A68:3_A111:6	6
NZ_ADAI01000033	Vibrio cholerae RC27 VIJ.Contig953, whole genome shotgun sequence	45	TAAAACTTCATAGATTGTTGCCTCCATTGTTTC	29918	29951	33	TRUE	O395:19_A50:23_A68:2_A111:5	3
NZ_ADAI01000033	Vibrio cholerae RC27 VIJ.Contig953, whole genome shotgun sequence	46	CGGTTGATAAAACGCTGCGTAAGTTTTTCGAAG	29979	30012	33	TRUE	O395:18_A50:22_A68:1_A111:4	3
NZ_ADAI01000033	Vibrio cholerae RC27 VIJ.Contig953, whole genome shotgun sequence	47	TGAGAATACGCCTAGCGATACAATGTACCGTAT	30040	30073	33	TRUE	A111:3	3
NZ_ADAI01000033	Vibrio cholerae RC27 VIJ.Contig953, whole genome shotgun sequence	48	CAGAGCGTCAGGTCATCCGCAGTTTTGCAAACC	30101	30134	33	TRUE	A111:2	3
NZ_RHPD01000002	Vibrio cholerae strain 2015V-1126 2015V_1126_SAN5445A3.027202.utg0.circ.fix733997, whole genome shotgun sequence	2	TATGGCCGCAGCCTTGAATAAATCGTCCTTGTT	2329027	2329060	33	TRUE	None detected	7
NZ_RHPD01000002	Vibrio cholerae strain 2015V-1126 2015V_1126_SAN5445A3.027202.utg0.circ.fix733997, whole genome shotgun sequence	3	CGTTTAAACAGCTTTGATATTGCGGACATCACC	2328966	2328999	33	TRUE	None detected	22
NZ_RHPD01000002	Vibrio cholerae strain 2015V-1126 2015V_1126_SAN5445A3.027202.utg0.circ.fix733997, whole genome shotgun sequence	4	TACAGTAATCATCGGCAAGGTAAACCAACCTTA	2328905	2328938	33	TRUE	None detected	1
NZ_RHPD01000002	Vibrio cholerae strain 2015V-1126 2015V_1126_SAN5445A3.027202.utg0.circ.fix733997, whole genome shotgun sequence	5	CTCATTCGAGAGTGGGACGCTTCACAGCCAACA	2328844	2328877	33	TRUE	None detected	1
NZ_RHPD01000002	Vibrio cholerae strain 2015V-1126 2015V_1126_SAN5445A3.027202.utg0.circ.fix733997, whole genome shotgun sequence	6	CCTTCAAACCTCAGCTGCCGCCATATTGCGCTG	2328783	2328816	33	TRUE	None detected	6
NZ_RHPD01000002	Vibrio cholerae strain 2015V-1126 2015V_1126_SAN5445A3.027202.utg0.circ.fix733997, whole genome shotgun sequence	7	CTGTTTACCGCGTGTTACGATATCCCCTGTCAC	2328722	2328755	33	TRUE	None detected	4
NZ_RHPD01000002	Vibrio cholerae strain 2015V-1126 2015V_1126_SAN5445A3.027202.utg0.circ.fix733997, whole genome shotgun sequence	8	TCGCCAGAGAGTAAGACGCTTGGCCGCAGTAAG	2328661	2328694	33	TRUE	None detected	16
NZ_RHPD01000002	Vibrio cholerae strain 2015V-1126 2015V_1126_SAN5445A3.027202.utg0.circ.fix733997, whole genome shotgun sequence	9	TTGTTATCAACTTGCCGGATAAAACGGACAATA	2328600	2328633	33	TRUE	None detected	1
NZ_RHPD01000002	Vibrio cholerae strain 2015V-1126 2015V_1126_SAN5445A3.027202.utg0.circ.fix733997, whole genome shotgun sequence	10	TGACGGGACCGACCCCTTGCCCTTTGATGAGCA	2328539	2328572	33	TRUE	None detected	1
NZ_RHPD01000002	Vibrio cholerae strain 2015V-1126 2015V_1126_SAN5445A3.027202.utg0.circ.fix733997, whole genome shotgun sequence	11	TAAGCATATTCAGCCTTTAGCTATCCATAATTC	2328478	2328511	33	TRUE	None detected	2
NZ_RHPD01000002	Vibrio cholerae strain 2015V-1126 2015V_1126_SAN5445A3.027202.utg0.circ.fix733997, whole genome shotgun sequence	12	CAAACGCACCGGAGAGGTGGAAGTGTTGCCCGA	2328417	2328450	33	TRUE	None detected	16
NZ_RHPD01000002	Vibrio cholerae strain 2015V-1126 2015V_1126_SAN5445A3.027202.utg0.circ.fix733997, whole genome shotgun sequence	13	CAACCGATTTGACGACATGCCGCACGCCAGTGA	2328356	2328389	33	TRUE	None detected	16
NZ_RHPD01000002	Vibrio cholerae strain 2015V-1126 2015V_1126_SAN5445A3.027202.utg0.circ.fix733997, whole genome shotgun sequence	14	TCCCCCATCACAATCAATTGATTTAGCTTTGCT	2328295	2328328	33	TRUE	None detected	1
NZ_RHPD01000002	Vibrio cholerae strain 2015V-1126 2015V_1126_SAN5445A3.027202.utg0.circ.fix733997, whole genome shotgun sequence	15	TATATTCCGCGCCAAGCTGTCGAGCGATTCAAA	2328234	2328267	33	TRUE	None detected	1
NZ_RHPD01000002	Vibrio cholerae strain 2015V-1126 2015V_1126_SAN5445A3.027202.utg0.circ.fix733997, whole genome shotgun sequence	16	CGCAGCCTAACCGCTGCGTTTCTTTTTGCCTGC	2328173	2328206	33	TRUE	None detected	21
NZ_RHPD01000002	Vibrio cholerae strain 2015V-1126 2015V_1126_SAN5445A3.027202.utg0.circ.fix733997, whole genome shotgun sequence	17	TACAAAGTAGCACCGGGTGTGGTGTACGTGGGC	2328112	2328145	33	TRUE	None detected	23
NZ_RHPD01000002	Vibrio cholerae strain 2015V-1126 2015V_1126_SAN5445A3.027202.utg0.circ.fix733997, whole genome shotgun sequence	18	TAAAAATGAAGGGCTTGCCGAAGGATGCAGAAG	2328051	2328084	33	TRUE	None detected	1
NZ_RHPD01000002	Vibrio cholerae strain 2015V-1126 2015V_1126_SAN5445A3.027202.utg0.circ.fix733997, whole genome shotgun sequence	19	TCATAGAGATGGCTCTGGCCGATTTCAGCCGTT	2327990	2328023	33	TRUE	None detected	5
NZ_RHPD01000002	Vibrio cholerae strain 2015V-1126 2015V_1126_SAN5445A3.027202.utg0.circ.fix733997, whole genome shotgun sequence	20	TGATACCCGCAGGCTGGTGCAGCTTTTCAGCTT	2327929	2327962	33	TRUE	None detected	2
NZ_RHPD01000002	Vibrio cholerae strain 2015V-1126 2015V_1126_SAN5445A3.027202.utg0.circ.fix733997, whole genome shotgun sequence	21	TCACAAGCGATTGAAGCAGGAAGAAAGGCGGGA	2327868	2327901	33	TRUE	None detected	1
NZ_RHPD01000002	Vibrio cholerae strain 2015V-1126 2015V_1126_SAN5445A3.027202.utg0.circ.fix733997, whole genome shotgun sequence	22	TAAGCTGCTTGATCGCCGGACATTCATCAATAA	2327807	2327840	33	TRUE	None detected	4
NZ_RHPD01000002	Vibrio cholerae strain 2015V-1126 2015V_1126_SAN5445A3.027202.utg0.circ.fix733997, whole genome shotgun sequence	23	CGGGGTGGATAAGTAAAGGCAGCGTTAAAATAA	2327746	2327779	33	TRUE	None detected	1
NZ_RHPD01000002	Vibrio cholerae strain 2015V-1126 2015V_1126_SAN5445A3.027202.utg0.circ.fix733997, whole genome shotgun sequence	24	TCGATATATCCGCAGACAACGCCAATGTCTTTC	2327685	2327718	33	TRUE	None detected	3
NZ_RHPD01000002	Vibrio cholerae strain 2015V-1126 2015V_1126_SAN5445A3.027202.utg0.circ.fix733997, whole genome shotgun sequence	25	CTCGATGCGACCACTTGCCCACTTGGTGACGCT	2327624	2327657	33	TRUE	None detected	1
NZ_RHPD01000002	Vibrio cholerae strain 2015V-1126 2015V_1126_SAN5445A3.027202.utg0.circ.fix733997, whole genome shotgun sequence	26	TGGCTGATTAATGGAAACTCCGTAATCAACATT	2327563	2327596	33	TRUE	None detected	1
NZ_RHPD01000002	Vibrio cholerae strain 2015V-1126 2015V_1126_SAN5445A3.027202.utg0.circ.fix733997, whole genome shotgun sequence	27	CCACTCCCACCCCAGAAAATCATCTGGCAGGGA	2327502	2327535	33	TRUE	None detected	2
NZ_RHPD01000002	Vibrio cholerae strain 2015V-1126 2015V_1126_SAN5445A3.027202.utg0.circ.fix733997, whole genome shotgun sequence	28	TATGTTTGGCAATGGTCCTGAGTTTGACAACGT	2327441	2327474	33	TRUE	None detected	4
NZ_RHPD01000002	Vibrio cholerae strain 2015V-1126 2015V_1126_SAN5445A3.027202.utg0.circ.fix733997, whole genome shotgun sequence	29	TCAAGTATGCAGAAGCGAATCTCATTAAGGATG	2327380	2327413	33	TRUE	None detected	1
NZ_RHPD01000002	Vibrio cholerae strain 2015V-1126 2015V_1126_SAN5445A3.027202.utg0.circ.fix733997, whole genome shotgun sequence	30	TCAAAGCCGCTGAGATGCTGAAGAACGAGCTGT	2327319	2327352	33	TRUE	None detected	1
NZ_RHPD01000002	Vibrio cholerae strain 2015V-1126 2015V_1126_SAN5445A3.027202.utg0.circ.fix733997, whole genome shotgun sequence	31	TATGCACGTAGCCACAGCCGGAGAACTGATTGA	2327258	2327291	33	TRUE	None detected	22
NZ_RHPD01000002	Vibrio cholerae strain 2015V-1126 2015V_1126_SAN5445A3.027202.utg0.circ.fix733997, whole genome shotgun sequence	32	TGCGTTTATCAAAGGCTACTCGCCCCGGTCTGA	2327197	2327230	33	TRUE	None detected	22
NZ_RHPD01000002	Vibrio cholerae strain 2015V-1126 2015V_1126_SAN5445A3.027202.utg0.circ.fix733997, whole genome shotgun sequence	33	TCAATCAATCAGCTACAGAACAGCACAACCCAA	2327136	2327169	33	TRUE	None detected	1
NZ_RHPD01000002	Vibrio cholerae strain 2015V-1126 2015V_1126_SAN5445A3.027202.utg0.circ.fix733997, whole genome shotgun sequence	34	TAAAAGGAATCTCATTTTCCACTGACACCCCAG	2327075	2327108	33	TRUE	None detected	1
NZ_RHPD01000002	Vibrio cholerae strain 2015V-1126 2015V_1126_SAN5445A3.027202.utg0.circ.fix733997, whole genome shotgun sequence	35	CTCAAACGTACAGATGATCTCATTAACTATTGC	2327014	2327047	33	TRUE	None detected	1
NZ_RHPD01000002	Vibrio cholerae strain 2015V-1126 2015V_1126_SAN5445A3.027202.utg0.circ.fix733997, whole genome shotgun sequence	36	TAACGCTGATTTAGTTGAAATCATGGAGATTTT	2326953	2326986	33	TRUE	None detected	1
NZ_JREO01000009	Vibrio cholerae O1 biovar El Tor strain 5/66 Contig_9, whole genome shotgun sequence	2	TCTGATGCGGCAAGCTCTTTCGCTAGCTCGATT	141123	141156	33	TRUE	O395:37_A57:13_A68:41_A111:48	3
NZ_JREO01000009	Vibrio cholerae O1 biovar El Tor strain 5/66 Contig_9, whole genome shotgun sequence	3	TCCTCCCTGCTCATATGCCGTTAAAACTTTCTC	141062	141095	33	TRUE	O395:36_A50:38_A57:12_A68:40_A111:47	3
NZ_JREO01000009	Vibrio cholerae O1 biovar El Tor strain 5/66 Contig_9, whole genome shotgun sequence	4	TACGTCCAGCATTACCGCCGCGCCGTGTCGAGT	141001	141034	33	TRUE	O395:35_A50:37_A57:11_A68:39_A111:46	3
NZ_JREO01000009	Vibrio cholerae O1 biovar El Tor strain 5/66 Contig_9, whole genome shotgun sequence	5	TATTTTGCGTATCACCGAAGCGCTGTAGGTTAT	140940	140973	33	TRUE	O395:34_A57:10_A68:38_A111:45	3
NZ_JREO01000009	Vibrio cholerae O1 biovar El Tor strain 5/66 Contig_9, whole genome shotgun sequence	6	TACGTCCAGCATTACCGCCGCGCCGTGTCGAGT	140879	140912	33	TRUE	O395:35_A50:37_A57:11_A68:39_A111:46	3
NZ_JREO01000009	Vibrio cholerae O1 biovar El Tor strain 5/66 Contig_9, whole genome shotgun sequence	7	CCGAATACAACGGGCAAGCCTGCGCTAACGTTC	140818	140851	33	TRUE	A50:21	3
NZ_JREO01000009	Vibrio cholerae O1 biovar El Tor strain 5/66 Contig_9, whole genome shotgun sequence	8	TCAAAATACTTCTCGCACATCCTGCAAGCGCTG	140757	140790	33	TRUE	A50:20	0
NZ_JREO01000009	Vibrio cholerae O1 biovar El Tor strain 5/66 Contig_9, whole genome shotgun sequence	9	TATTGCATTGAATTGCCCCACTCTTTGACCACA	140696	140729	33	TRUE	A50:19	0
NZ_JREO01000009	Vibrio cholerae O1 biovar El Tor strain 5/66 Contig_9, whole genome shotgun sequence	10	CCAAAGCAATTCAACAGAGGCCATCAATCGCCT	140635	140668	33	TRUE	A50:18	0
NZ_JREO01000009	Vibrio cholerae O1 biovar El Tor strain 5/66 Contig_9, whole genome shotgun sequence	11	CCAAGCAGCAATAAAAATGGAGAGCAATCCTAT	140574	140607	33	TRUE	A50:17	3
NZ_JREO01000009	Vibrio cholerae O1 biovar El Tor strain 5/66 Contig_9, whole genome shotgun sequence	12	CAAGGAAATTTGCTACCAAAAGACGTGATCGAG	140513	140546	33	TRUE	A50:16	3
NZ_JREO01000009	Vibrio cholerae O1 biovar El Tor strain 5/66 Contig_9, whole genome shotgun sequence	13	TACATTCGTGATATCAGCGGATGCGCTTGGTCA	140452	140485	33	TRUE	A50:15	2
NZ_JREO01000009	Vibrio cholerae O1 biovar El Tor strain 5/66 Contig_9, whole genome shotgun sequence	14	CGCTTCTGTAGAGGTGATGGGTCCAAAGATGTT	140391	140424	33	TRUE	A50:14	2
NZ_JREO01000009	Vibrio cholerae O1 biovar El Tor strain 5/66 Contig_9, whole genome shotgun sequence	15	CAGATTGTAGATAAGCAGGAGACTGCCCACCAG	140330	140363	33	TRUE	O395:17_A50:13	3
NZ_JREO01000009	Vibrio cholerae O1 biovar El Tor strain 5/66 Contig_9, whole genome shotgun sequence	16	TAGATCTTAATTGTTCGCGTTGAATGGGAAATT	140269	140302	33	TRUE	O395:16_A50:12	3
NZ_JREO01000009	Vibrio cholerae O1 biovar El Tor strain 5/66 Contig_9, whole genome shotgun sequence	17	TTGATCGCTCTGAAATTGTGACTTGTTTTGTTA	140208	140241	33	TRUE	O395:15_A50:11	3
NZ_JREO01000009	Vibrio cholerae O1 biovar El Tor strain 5/66 Contig_9, whole genome shotgun sequence	18	TAGACTATCAATGTGCGCTTGCAAGTCTTTTAA	140147	140180	33	TRUE	O395:14_A50:10	3
NZ_JREO01000009	Vibrio cholerae O1 biovar El Tor strain 5/66 Contig_9, whole genome shotgun sequence	19	CACTGAGATTGCGTGTCGCCGACTTGCGCTTGC	140086	140119	33	TRUE	O395:13_A50:25	3
NZ_JREO01000009	Vibrio cholerae O1 biovar El Tor strain 5/66 Contig_9, whole genome shotgun sequence	20	CGACTTTTGCATCATCGATGTACGGAACGCTAG	140025	140058	33	TRUE	O395:12_A50:9	3
NZ_JREO01000009	Vibrio cholerae O1 biovar El Tor strain 5/66 Contig_9, whole genome shotgun sequence	21	TACATTGGCAAGACGTTTGTTTTTCGCTGTGTA	139964	139997	33	TRUE	O395:11	3
NZ_JREO01000009	Vibrio cholerae O1 biovar El Tor strain 5/66 Contig_9, whole genome shotgun sequence	22	TGATTGGTTCCAGTTTATGACAAGAACCAACAC	139903	139936	33	TRUE	O395:10_A50:8	3
NZ_JREO01000009	Vibrio cholerae O1 biovar El Tor strain 5/66 Contig_9, whole genome shotgun sequence	23	TATCTTGGTTTTGCAGGTTGTTAATCTCAGCGT	139842	139875	33	TRUE	O395:9_A50:7	3
NZ_JREO01000009	Vibrio cholerae O1 biovar El Tor strain 5/66 Contig_9, whole genome shotgun sequence	24	CCAAAAACCTACGCGGTTTTAAATGGATTCGAC	139781	139814	33	TRUE	O395:8_A50:6	3
NZ_JREO01000009	Vibrio cholerae O1 biovar El Tor strain 5/66 Contig_9, whole genome shotgun sequence	25	TGATTTTGGAAGTAATGGGAACTGAGCGTTAAG	139720	139753	33	TRUE	O395:7_A50:5_A57:2	3
NZ_JREO01000009	Vibrio cholerae O1 biovar El Tor strain 5/66 Contig_9, whole genome shotgun sequence	26	CACCGCTAATCATGGTGGAACGAACGCCATCAA	139659	139692	33	TRUE	O395:6_A50:4_A57:1	3
NZ_JREO01000009	Vibrio cholerae O1 biovar El Tor strain 5/66 Contig_9, whole genome shotgun sequence	27	CTTCAAATAAGTAACCAGCCTCTGACGCTGTTA	139598	139631	33	TRUE	O395:5	3
NZ_JREO01000009	Vibrio cholerae O1 biovar El Tor strain 5/66 Contig_9, whole genome shotgun sequence	28	TATATTTCGCTCCCGTCTCGTCAACTAAAATCA	139537	139570	33	TRUE	O395:4	3
NZ_JREO01000009	Vibrio cholerae O1 biovar El Tor strain 5/66 Contig_9, whole genome shotgun sequence	29	CAACGCTATGCCCGCTAAAATCAGTAAACAAGA	139476	139509	33	TRUE	O395:3	3
NZ_JREO01000009	Vibrio cholerae O1 biovar El Tor strain 5/66 Contig_9, whole genome shotgun sequence	30	CAATCAACGCACTAGACAACGCCCAAATGAACC	139415	139448	33	TRUE	O395:2	3
NZ_JREO01000009	Vibrio cholerae O1 biovar El Tor strain 5/66 Contig_9, whole genome shotgun sequence	31	TATTTCATCGTTAACGCTCGCAACCCCTACGTC	139354	139387	33	TRUE	None detected	6
NC_009457	Vibrio cholerae O395 chromosome 2, complete sequence	2	TCTGATGCGGCAAGCTCTTTCGCTAGCTCGATT	2838324	2838357	33	TRUE	O395:37_A57:13_A68:41_A111:48	3
NC_009457	Vibrio cholerae O395 chromosome 2, complete sequence	3	TCCTCCCTGCTCATATGCCGTTAAAACTTTCTC	2838263	2838296	33	TRUE	O395:36_A50:38_A57:12_A68:40_A111:47	3
NC_009457	Vibrio cholerae O395 chromosome 2, complete sequence	4	TACGTCCAGCATTACCGCCGCGCCGTGTCGAGT	2838202	2838235	33	TRUE	O395:35_A50:37_A57:11_A68:39_A111:46	3
NC_009457	Vibrio cholerae O395 chromosome 2, complete sequence	5	TATTTTGCGTATCACCGAAGCGCTGTAGGTTAT	2838141	2838174	33	TRUE	O395:34_A57:10_A68:38_A111:45	3
NC_009457	Vibrio cholerae O395 chromosome 2, complete sequence	6	CAGCAATGTGTTATCCAATGCGAAAGCGCCGTT	2838080	2838113	33	TRUE	O395:33_A57:9_A68:37_A111:44	3
NC_009457	Vibrio cholerae O395 chromosome 2, complete sequence	7	CATCTGGAACGCACTCAAGCGGCAATCCGAAGT	2838019	2838052	33	TRUE	O395:32_A50:36_A57:8_A68:36_A111:43	4
NC_009457	Vibrio cholerae O395 chromosome 2, complete sequence	8	TCATGGCAGCGATATTTGTTTTACCCTTCATAC	2837958	2837991	33	TRUE	O395:31_A50:35_A57:7_A68:34_A111:41	3
NC_009457	Vibrio cholerae O395 chromosome 2, complete sequence	9	CGTAATCTTCTTTGTCTGAGTAATCCAAAATAC	2837897	2837930	33	TRUE	O395:30_A50:34_A57:6_A68:33_A111:40	3
NC_009457	Vibrio cholerae O395 chromosome 2, complete sequence	10	CCACTATTTCAATAATCGGCGTAGCTCCGACTG	2837836	2837869	33	TRUE	O395:29_A50:33_A57:5_A68:32_A111:39	3
NC_009457	Vibrio cholerae O395 chromosome 2, complete sequence	11	TACTTTGGGCCTTGTTTTATGTGCCAGTGCCCG	2837775	2837808	33	TRUE	O395:28_A50:32_A57:4_A68:31_A111:38	3
NC_009457	Vibrio cholerae O395 chromosome 2, complete sequence	12	TGGAAGTTATTTATATTGGACCTGATTGCACGG	2837714	2837747	33	TRUE	O395:27_A50:31_A57:3_A68:30_A111:37	3
NC_009457	Vibrio cholerae O395 chromosome 2, complete sequence	13	CAACAAACCAGCCACTTTGCATTTTGTAGCAGA	2837653	2837686	33	TRUE	O395:26_A50:30_A68:29_A111:36	3
NC_009457	Vibrio cholerae O395 chromosome 2, complete sequence	14	TTCGAAAAGCTATTAGGCGGCATAACCACAGTT	2837592	2837625	33	TRUE	O395:25_A50:29_A68:28_A111:35	3
NC_009457	Vibrio cholerae O395 chromosome 2, complete sequence	15	CGAGTGGGTTTAGGTTGTAGGTTGCACATACGC	2837531	2837564	33	TRUE	O395:24_A50:28_A68:8_A111:15	3
NC_009457	Vibrio cholerae O395 chromosome 2, complete sequence	16	TCACCCAGCACATTACCACCCATGATCAGCGTT	2837470	2837503	33	TRUE	O395:23_A50:27_A68:7_A111:14	5
NC_009457	Vibrio cholerae O395 chromosome 2, complete sequence	17	TACTGGCCGATGAGGTGGACCGCTACGGCTTCA	2837409	2837442	33	TRUE	O395:22_A50:26_A111:13	4
NC_009457	Vibrio cholerae O395 chromosome 2, complete sequence	18	TAAGTAACGCTGCTACTGCCCTGAGCTAGTACC	2837348	2837381	33	TRUE	O395:21_A111:12	3
NC_009457	Vibrio cholerae O395 chromosome 2, complete sequence	19	TACGTCAACGGACAAACCAAAACCGAATGGAAG	2837287	2837320	33	TRUE	O395:20_A50:24_A68:3_A111:6	6
NC_009457	Vibrio cholerae O395 chromosome 2, complete sequence	20	TAAAACTTCATAGATTGTTGCCTCCATTGTTTC	2837226	2837259	33	TRUE	O395:19_A50:23_A68:2_A111:5	3
NC_009457	Vibrio cholerae O395 chromosome 2, complete sequence	21	CGGTTGATAAAACGCTGCGTAAGTTTTTCGAAG	2837165	2837198	33	TRUE	O395:18_A50:22_A68:1_A111:4	3
NC_009457	Vibrio cholerae O395 chromosome 2, complete sequence	22	CAGATTGTAGATAAGCAGGAGACTGCCCACCAG	2837104	2837137	33	TRUE	O395:17_A50:13	3
NC_009457	Vibrio cholerae O395 chromosome 2, complete sequence	23	TAGATCTTAATTGTTCGCGTTGAATGGGAAATT	2837043	2837076	33	TRUE	O395:16_A50:12	3
NC_009457	Vibrio cholerae O395 chromosome 2, complete sequence	24	TTGATCGCTCTGAAATTGTGACTTGTTTTGTTA	2836982	2837015	33	TRUE	O395:15_A50:11	3
NC_009457	Vibrio cholerae O395 chromosome 2, complete sequence	25	TAGACTATCAATGTGCGCTTGCAAGTCTTTTAA	2836921	2836954	33	TRUE	O395:14_A50:10	3
NC_009457	Vibrio cholerae O395 chromosome 2, complete sequence	26	CACTGAGATTGCGTGTCGCCGACTTGCGCTTGC	2836860	2836893	33	TRUE	O395:13_A50:25	3
NC_009457	Vibrio cholerae O395 chromosome 2, complete sequence	27	CGACTTTTGCATCATCGATGTACGGAACGCTAG	2836799	2836832	33	TRUE	O395:12_A50:9	3
NC_009457	Vibrio cholerae O395 chromosome 2, complete sequence	28	TACATTGGCAAGACGTTTGTTTTTCGCTGTGTA	2836738	2836771	33	TRUE	O395:11	3
NC_009457	Vibrio cholerae O395 chromosome 2, complete sequence	29	TGATTGGTTCCAGTTTATGACAAGAACCAACAC	2836677	2836710	33	TRUE	O395:10_A50:8	3
NC_009457	Vibrio cholerae O395 chromosome 2, complete sequence	30	TATCTTGGTTTTGCAGGTTGTTAATCTCAGCGT	2836616	2836649	33	TRUE	O395:9_A50:7	3
NC_009457	Vibrio cholerae O395 chromosome 2, complete sequence	31	CCAAAAACCTACGCGGTTTTAAATGGATTCGAC	2836555	2836588	33	TRUE	O395:8_A50:6	3
NC_009457	Vibrio cholerae O395 chromosome 2, complete sequence	32	TGATTTTGGAAGTAATGGGAACTGAGCGTTAAG	2836494	2836527	33	TRUE	O395:7_A50:5_A57:2	3
NC_009457	Vibrio cholerae O395 chromosome 2, complete sequence	33	CACCGCTAATCATGGTGGAACGAACGCCATCAA	2836433	2836466	33	TRUE	O395:6_A50:4_A57:1	3
NC_009457	Vibrio cholerae O395 chromosome 2, complete sequence	34	CTTCAAATAAGTAACCAGCCTCTGACGCTGTTA	2836372	2836405	33	TRUE	O395:5	3
NC_009457	Vibrio cholerae O395 chromosome 2, complete sequence	35	TATATTTCGCTCCCGTCTCGTCAACTAAAATCA	2836311	2836344	33	TRUE	O395:4	3
NC_009457	Vibrio cholerae O395 chromosome 2, complete sequence	36	CAACGCTATGCCCGCTAAAATCAGTAAACAAGA	2836250	2836283	33	TRUE	O395:3	3
NC_009457	Vibrio cholerae O395 chromosome 2, complete sequence	37	CAATCAACGCACTAGACAACGCCCAAATGAACC	2836189	2836222	33	TRUE	O395:2	3
NZ_CP045719	Vibrio cholerae O395 chromosome 2, complete genome	2	TCTGATGCGGCAAGCTCTTTCGCTAGCTCGATT	2840365	2840398	33	TRUE	O395:37_A57:13_A68:41_A111:48	3
NZ_CP045719	Vibrio cholerae O395 chromosome 2, complete genome	3	TCCTCCCTGCTCATATGCCGTTAAAACTTTCTC	2840304	2840337	33	TRUE	O395:36_A50:38_A57:12_A68:40_A111:47	3
NZ_CP045719	Vibrio cholerae O395 chromosome 2, complete genome	4	TACGTCCAGCATTACCGCCGCGCCGTGTCGAGT	2840243	2840276	33	TRUE	O395:35_A50:37_A57:11_A68:39_A111:46	3
NZ_CP045719	Vibrio cholerae O395 chromosome 2, complete genome	5	TATTTTGCGTATCACCGAAGCGCTGTAGGTTAT	2840182	2840215	33	TRUE	O395:34_A57:10_A68:38_A111:45	3
NZ_CP045719	Vibrio cholerae O395 chromosome 2, complete genome	6	CAGCAATGTGTTATCCAATGCGAAAGCGCCGTT	2840121	2840154	33	TRUE	O395:33_A57:9_A68:37_A111:44	3
NZ_CP045719	Vibrio cholerae O395 chromosome 2, complete genome	7	CATCTGGAACGCACTCAAGCGGCAATCCGAAGT	2840060	2840093	33	TRUE	O395:32_A50:36_A57:8_A68:36_A111:43	4
NZ_CP045719	Vibrio cholerae O395 chromosome 2, complete genome	8	TCATGGCAGCGATATTTGTTTTACCCTTCATAC	2839999	2840032	33	TRUE	O395:31_A50:35_A57:7_A68:34_A111:41	3
NZ_CP045719	Vibrio cholerae O395 chromosome 2, complete genome	9	CGTAATCTTCTTTGTCTGAGTAATCCAAAATAC	2839938	2839971	33	TRUE	O395:30_A50:34_A57:6_A68:33_A111:40	3
NZ_CP045719	Vibrio cholerae O395 chromosome 2, complete genome	10	CCACTATTTCAATAATCGGCGTAGCTCCGACTG	2839877	2839910	33	TRUE	O395:29_A50:33_A57:5_A68:32_A111:39	3
NZ_CP045719	Vibrio cholerae O395 chromosome 2, complete genome	11	TACTTTGGGCCTTGTTTTATGTGCCAGTGCCCG	2839816	2839849	33	TRUE	O395:28_A50:32_A57:4_A68:31_A111:38	3
NZ_CP045719	Vibrio cholerae O395 chromosome 2, complete genome	12	TGGAAGTTATTTATATTGGACCTGATTGCACGG	2839755	2839788	33	TRUE	O395:27_A50:31_A57:3_A68:30_A111:37	3
NZ_CP045719	Vibrio cholerae O395 chromosome 2, complete genome	13	CAACAAACCAGCCACTTTGCATTTTGTAGCAGA	2839694	2839727	33	TRUE	O395:26_A50:30_A68:29_A111:36	3
NZ_CP045719	Vibrio cholerae O395 chromosome 2, complete genome	14	TTCGAAAAGCTATTAGGCGGCATAACCACAGTT	2839633	2839666	33	TRUE	O395:25_A50:29_A68:28_A111:35	3
NZ_CP045719	Vibrio cholerae O395 chromosome 2, complete genome	15	CGAGTGGGTTTAGGTTGTAGGTTGCACATACGC	2839572	2839605	33	TRUE	O395:24_A50:28_A68:8_A111:15	3
NZ_CP045719	Vibrio cholerae O395 chromosome 2, complete genome	16	TCACCCAGCACATTACCACCCATGATCAGCGTT	2839511	2839544	33	TRUE	O395:23_A50:27_A68:7_A111:14	5
NZ_CP045719	Vibrio cholerae O395 chromosome 2, complete genome	17	TACTGGCCGATGAGGTGGACCGCTACGGCTTCA	2839450	2839483	33	TRUE	O395:22_A50:26_A111:13	4
NZ_CP045719	Vibrio cholerae O395 chromosome 2, complete genome	18	TAAGTAACGCTGCTACTGCCCTGAGCTAGTACC	2839389	2839422	33	TRUE	O395:21_A111:12	3
NZ_CP045719	Vibrio cholerae O395 chromosome 2, complete genome	19	TACGTCAACGGACAAACCAAAACCGAATGGAAG	2839328	2839361	33	TRUE	O395:20_A50:24_A68:3_A111:6	6
NZ_CP045719	Vibrio cholerae O395 chromosome 2, complete genome	20	TAAAACTTCATAGATTGTTGCCTCCATTGTTTC	2839267	2839300	33	TRUE	O395:19_A50:23_A68:2_A111:5	3
NZ_CP045719	Vibrio cholerae O395 chromosome 2, complete genome	21	CGGTTGATAAAACGCTGCGTAAGTTTTTCGAAG	2839206	2839239	33	TRUE	O395:18_A50:22_A68:1_A111:4	3
NZ_CP045719	Vibrio cholerae O395 chromosome 2, complete genome	22	CAGATTGTAGATAAGCAGGAGACTGCCCACCAG	2839145	2839178	33	TRUE	O395:17_A50:13	3
NZ_CP045719	Vibrio cholerae O395 chromosome 2, complete genome	23	TAGATCTTAATTGTTCGCGTTGAATGGGAAATT	2839084	2839117	33	TRUE	O395:16_A50:12	3
NZ_CP045719	Vibrio cholerae O395 chromosome 2, complete genome	24	TTGATCGCTCTGAAATTGTGACTTGTTTTGTTA	2839023	2839056	33	TRUE	O395:15_A50:11	3
NZ_CP045719	Vibrio cholerae O395 chromosome 2, complete genome	25	TAGACTATCAATGTGCGCTTGCAAGTCTTTTAA	2838962	2838995	33	TRUE	O395:14_A50:10	3
NZ_CP045719	Vibrio cholerae O395 chromosome 2, complete genome	26	CACTGAGATTGCGTGTCGCCGACTTGCGCTTGC	2838901	2838934	33	TRUE	O395:13_A50:25	3
NZ_CP045719	Vibrio cholerae O395 chromosome 2, complete genome	27	CGACTTTTGCATCATCGATGTACGGAACGCTAG	2838840	2838873	33	TRUE	O395:12_A50:9	3
NZ_CP045719	Vibrio cholerae O395 chromosome 2, complete genome	28	TACATTGGCAAGACGTTTGTTTTTCGCTGTGTA	2838779	2838812	33	TRUE	O395:11	3
NZ_CP045719	Vibrio cholerae O395 chromosome 2, complete genome	29	TGATTGGTTCCAGTTTATGACAAGAACCAACAC	2838718	2838751	33	TRUE	O395:10_A50:8	3
NZ_CP045719	Vibrio cholerae O395 chromosome 2, complete genome	30	TATCTTGGTTTTGCAGGTTGTTAATCTCAGCGT	2838657	2838690	33	TRUE	O395:9_A50:7	3
NZ_CP045719	Vibrio cholerae O395 chromosome 2, complete genome	31	CCAAAAACCTACGCGGTTTTAAATGGATTCGAC	2838596	2838629	33	TRUE	O395:8_A50:6	3
NZ_CP045719	Vibrio cholerae O395 chromosome 2, complete genome	32	TGATTTTGGAAGTAATGGGAACTGAGCGTTAAG	2838535	2838568	33	TRUE	O395:7_A50:5_A57:2	3
NZ_CP045719	Vibrio cholerae O395 chromosome 2, complete genome	33	CACCGCTAATCATGGTGGAACGAACGCCATCAA	2838474	2838507	33	TRUE	O395:6_A50:4_A57:1	3
NZ_CP045719	Vibrio cholerae O395 chromosome 2, complete genome	34	CTTCAAATAAGTAACCAGCCTCTGACGCTGTTA	2838413	2838446	33	TRUE	O395:5	3
NZ_CP045719	Vibrio cholerae O395 chromosome 2, complete genome	35	TATATTTCGCTCCCGTCTCGTCAACTAAAATCA	2838352	2838385	33	TRUE	O395:4	3
NZ_CP045719	Vibrio cholerae O395 chromosome 2, complete genome	36	CAACGCTATGCCCGCTAAAATCAGTAAACAAGA	2838291	2838324	33	TRUE	O395:3	3
NZ_CP045719	Vibrio cholerae O395 chromosome 2, complete genome	37	CAATCAACGCACTAGACAACGCCCAAATGAACC	2838230	2838263	33	TRUE	O395:2	3
NZ_LOSM02000004	Vibrio cholerae strain FDAARGOS_101 unitig_8_quiver_pilon, whole genome shotgun sequence	2	TCTGATGCGGCAAGCTCTTTCGCTAGCTCGATT	1400099	1400132	33	TRUE	O395:37_A57:13_A68:41_A111:48	3
NZ_LOSM02000004	Vibrio cholerae strain FDAARGOS_101 unitig_8_quiver_pilon, whole genome shotgun sequence	3	TCCTCCCTGCTCATATGCCGTTAAAACTTTCTC	1400160	1400193	33	TRUE	O395:36_A50:38_A57:12_A68:40_A111:47	3
NZ_LOSM02000004	Vibrio cholerae strain FDAARGOS_101 unitig_8_quiver_pilon, whole genome shotgun sequence	4	TACGTCCAGCATTACCGCCGCGCCGTGTCGAGT	1400221	1400254	33	TRUE	O395:35_A50:37_A57:11_A68:39_A111:46	3
NZ_LOSM02000004	Vibrio cholerae strain FDAARGOS_101 unitig_8_quiver_pilon, whole genome shotgun sequence	5	TATTTTGCGTATCACCGAAGCGCTGTAGGTTAT	1400282	1400315	33	TRUE	O395:34_A57:10_A68:38_A111:45	3
NZ_LOSM02000004	Vibrio cholerae strain FDAARGOS_101 unitig_8_quiver_pilon, whole genome shotgun sequence	6	CAGCAATGTGTTATCCAATGCGAAAGCGCCGTT	1400343	1400376	33	TRUE	O395:33_A57:9_A68:37_A111:44	3
NZ_LOSM02000004	Vibrio cholerae strain FDAARGOS_101 unitig_8_quiver_pilon, whole genome shotgun sequence	7	CATCTGGAACGCACTCAAGCGGCAATCCGAAGT	1400404	1400437	33	TRUE	O395:32_A50:36_A57:8_A68:36_A111:43	4
NZ_LOSM02000004	Vibrio cholerae strain FDAARGOS_101 unitig_8_quiver_pilon, whole genome shotgun sequence	8	TCATGGCAGCGATATTTGTTTTACCCTTCATAC	1400465	1400498	33	TRUE	O395:31_A50:35_A57:7_A68:34_A111:41	3
NZ_LOSM02000004	Vibrio cholerae strain FDAARGOS_101 unitig_8_quiver_pilon, whole genome shotgun sequence	9	CGTAATCTTCTTTGTCTGAGTAATCCAAAATAC	1400526	1400559	33	TRUE	O395:30_A50:34_A57:6_A68:33_A111:40	3
NZ_LOSM02000004	Vibrio cholerae strain FDAARGOS_101 unitig_8_quiver_pilon, whole genome shotgun sequence	10	CCACTATTTCAATAATCGGCGTAGCTCCGACTG	1400587	1400620	33	TRUE	O395:29_A50:33_A57:5_A68:32_A111:39	3
NZ_LOSM02000004	Vibrio cholerae strain FDAARGOS_101 unitig_8_quiver_pilon, whole genome shotgun sequence	11	TACTTTGGGCCTTGTTTTATGTGCCAGTGCCCG	1400648	1400681	33	TRUE	O395:28_A50:32_A57:4_A68:31_A111:38	3
NZ_LOSM02000004	Vibrio cholerae strain FDAARGOS_101 unitig_8_quiver_pilon, whole genome shotgun sequence	12	TGGAAGTTATTTATATTGGACCTGATTGCACGG	1400709	1400742	33	TRUE	O395:27_A50:31_A57:3_A68:30_A111:37	3
NZ_LOSM02000004	Vibrio cholerae strain FDAARGOS_101 unitig_8_quiver_pilon, whole genome shotgun sequence	13	CAACAAACCAGCCACTTTGCATTTTGTAGCAGA	1400770	1400803	33	TRUE	O395:26_A50:30_A68:29_A111:36	3
NZ_LOSM02000004	Vibrio cholerae strain FDAARGOS_101 unitig_8_quiver_pilon, whole genome shotgun sequence	14	TTCGAAAAGCTATTAGGCGGCATAACCACAGTT	1400831	1400864	33	TRUE	O395:25_A50:29_A68:28_A111:35	3
NZ_LOSM02000004	Vibrio cholerae strain FDAARGOS_101 unitig_8_quiver_pilon, whole genome shotgun sequence	15	CGAGTGGGTTTAGGTTGTAGGTTGCACATACGC	1400892	1400925	33	TRUE	O395:24_A50:28_A68:8_A111:15	3
NZ_LOSM02000004	Vibrio cholerae strain FDAARGOS_101 unitig_8_quiver_pilon, whole genome shotgun sequence	16	TCACCCAGCACATTACCACCCATGATCAGCGTT	1400953	1400986	33	TRUE	O395:23_A50:27_A68:7_A111:14	5
NZ_LOSM02000004	Vibrio cholerae strain FDAARGOS_101 unitig_8_quiver_pilon, whole genome shotgun sequence	17	TACTGGCCGATGAGGTGGACCGCTACGGCTTCA	1401014	1401047	33	TRUE	O395:22_A50:26_A111:13	4
NZ_LOSM02000004	Vibrio cholerae strain FDAARGOS_101 unitig_8_quiver_pilon, whole genome shotgun sequence	18	TAAGTAACGCTGCTACTGCCCTGAGCTAGTACC	1401075	1401108	33	TRUE	O395:21_A111:12	3
NZ_LOSM02000004	Vibrio cholerae strain FDAARGOS_101 unitig_8_quiver_pilon, whole genome shotgun sequence	19	TACGTCAACGGACAAACCAAAACCGAATGGAAG	1401136	1401169	33	TRUE	O395:20_A50:24_A68:3_A111:6	6
NZ_LOSM02000004	Vibrio cholerae strain FDAARGOS_101 unitig_8_quiver_pilon, whole genome shotgun sequence	20	TAAAACTTCATAGATTGTTGCCTCCATTGTTTC	1401197	1401230	33	TRUE	O395:19_A50:23_A68:2_A111:5	3
NZ_LOSM02000004	Vibrio cholerae strain FDAARGOS_101 unitig_8_quiver_pilon, whole genome shotgun sequence	21	CGGTTGATAAAACGCTGCGTAAGTTTTTCGAAG	1401258	1401291	33	TRUE	O395:18_A50:22_A68:1_A111:4	3
NZ_LOSM02000004	Vibrio cholerae strain FDAARGOS_101 unitig_8_quiver_pilon, whole genome shotgun sequence	22	CCGAATACAACGGGCAAGCCTGCGCTAACGTTC	1401319	1401352	33	TRUE	A50:21	3
NZ_LOSM02000004	Vibrio cholerae strain FDAARGOS_101 unitig_8_quiver_pilon, whole genome shotgun sequence	23	TCAAAATACTTCTCGCACATCCTGCAAGCGCTG	1401380	1401413	33	TRUE	A50:20	0
NZ_LOSM02000004	Vibrio cholerae strain FDAARGOS_101 unitig_8_quiver_pilon, whole genome shotgun sequence	24	TATTGCATTGAATTGCCCCACTCTTTGACCACA	1401441	1401474	33	TRUE	A50:19	0
NZ_LOSM02000004	Vibrio cholerae strain FDAARGOS_101 unitig_8_quiver_pilon, whole genome shotgun sequence	25	CCAAAGCAATTCAACAGAGGCCATCAATCGCCT	1401502	1401535	33	TRUE	A50:18	0
NZ_LOSM02000004	Vibrio cholerae strain FDAARGOS_101 unitig_8_quiver_pilon, whole genome shotgun sequence	26	CCAAGCAGCAATAAAAATGGAGAGCAATCCTAT	1401563	1401596	33	TRUE	A50:17	3
NZ_LOSM02000004	Vibrio cholerae strain FDAARGOS_101 unitig_8_quiver_pilon, whole genome shotgun sequence	27	CAAGGAAATTTGCTACCAAAAGACGTGATCGAG	1401624	1401657	33	TRUE	A50:16	3
NZ_LOSM02000004	Vibrio cholerae strain FDAARGOS_101 unitig_8_quiver_pilon, whole genome shotgun sequence	28	TACATTCGTGATATCAGCGGATGCGCTTGGTCA	1401685	1401718	33	TRUE	A50:15	2
NZ_LOSM02000004	Vibrio cholerae strain FDAARGOS_101 unitig_8_quiver_pilon, whole genome shotgun sequence	29	CGCTTCTGTAGAGGTGATGGGTCCAAAGATGTT	1401746	1401779	33	TRUE	A50:14	2
NZ_LOSM02000004	Vibrio cholerae strain FDAARGOS_101 unitig_8_quiver_pilon, whole genome shotgun sequence	30	CAGATTGTAGATAAGCAGGAGACTGCCCACCAG	1401807	1401840	33	TRUE	O395:17_A50:13	3
NZ_LOSM02000004	Vibrio cholerae strain FDAARGOS_101 unitig_8_quiver_pilon, whole genome shotgun sequence	31	TAGATCTTAATTGTTCGCGTTGAATGGGAAATT	1401868	1401901	33	TRUE	O395:16_A50:12	3
NC_012582	Vibrio cholerae O395 chromosome I, complete sequence	2	TCTGATGCGGCAAGCTCTTTCGCTAGCTCGATT	345672	345705	33	TRUE	O395:37_A57:13_A68:41_A111:48	3
NC_012582	Vibrio cholerae O395 chromosome I, complete sequence	3	TCCTCCCTGCTCATATGCCGTTAAAACTTTCTC	345611	345644	33	TRUE	O395:36_A50:38_A57:12_A68:40_A111:47	3
NC_012582	Vibrio cholerae O395 chromosome I, complete sequence	4	TACGTCCAGCATTACCGCCGCGCCGTGTCGAGT	345550	345583	33	TRUE	O395:35_A50:37_A57:11_A68:39_A111:46	3
NC_012582	Vibrio cholerae O395 chromosome I, complete sequence	5	TATTTTGCGTATCACCGAAGCGCTGTAGGTTAT	345489	345522	33	TRUE	O395:34_A57:10_A68:38_A111:45	3
NC_012582	Vibrio cholerae O395 chromosome I, complete sequence	6	CAGCAATGTGTTATCCAATGCGAAAGCGCCGTT	345428	345461	33	TRUE	O395:33_A57:9_A68:37_A111:44	3
NC_012582	Vibrio cholerae O395 chromosome I, complete sequence	7	CATCTGGAACGCACTCAAGCGGCAATCCGAAGT	345367	345400	33	TRUE	O395:32_A50:36_A57:8_A68:36_A111:43	4
NC_012582	Vibrio cholerae O395 chromosome I, complete sequence	8	TCATGGCAGCGATATTTGTTTTACCCTTCATAC	345306	345339	33	TRUE	O395:31_A50:35_A57:7_A68:34_A111:41	3
NC_012582	Vibrio cholerae O395 chromosome I, complete sequence	9	CGTAATCTTCTTTGTCTGAGTAATCCAAAATAC	345245	345278	33	TRUE	O395:30_A50:34_A57:6_A68:33_A111:40	3
NC_012582	Vibrio cholerae O395 chromosome I, complete sequence	10	CCACTATTTCAATAATCGGCGTAGCTCCGACTG	345184	345217	33	TRUE	O395:29_A50:33_A57:5_A68:32_A111:39	3
NC_012582	Vibrio cholerae O395 chromosome I, complete sequence	11	TACTTTGGGCCTTGTTTTATGTGCCAGTGCCCG	345123	345156	33	TRUE	O395:28_A50:32_A57:4_A68:31_A111:38	3
NC_012582	Vibrio cholerae O395 chromosome I, complete sequence	12	TGGAAGTTATTTATATTGGACCTGATTGCACGG	345062	345095	33	TRUE	O395:27_A50:31_A57:3_A68:30_A111:37	3
NC_012582	Vibrio cholerae O395 chromosome I, complete sequence	13	CAACAAACCAGCCACTTTGCATTTTGTAGCAGA	345001	345034	33	TRUE	O395:26_A50:30_A68:29_A111:36	3
NC_012582	Vibrio cholerae O395 chromosome I, complete sequence	14	TTCGAAAAGCTATTAGGCGGCATAACCACAGTT	344940	344973	33	TRUE	O395:25_A50:29_A68:28_A111:35	3
NC_012582	Vibrio cholerae O395 chromosome I, complete sequence	15	CGAGTGGGTTTAGGTTGTAGGTTGCACATACGC	344879	344912	33	TRUE	O395:24_A50:28_A68:8_A111:15	3
NC_012582	Vibrio cholerae O395 chromosome I, complete sequence	16	TCACCCAGCACATTACCACCCATGATCAGCGTT	344818	344851	33	TRUE	O395:23_A50:27_A68:7_A111:14	5
NC_012582	Vibrio cholerae O395 chromosome I, complete sequence	17	TACTGGCCGATGAGGTGGACCGCTACGGCTTCA	344757	344790	33	TRUE	O395:22_A50:26_A111:13	4
NC_012582	Vibrio cholerae O395 chromosome I, complete sequence	18	TAAGTAACGCTGCTACTGCCCTGAGCTAGTACC	344696	344729	33	TRUE	O395:21_A111:12	3
NC_012582	Vibrio cholerae O395 chromosome I, complete sequence	19	TACGTCAACGGACAAACCAAAACCGAATGGAAG	344635	344668	33	TRUE	O395:20_A50:24_A68:3_A111:6	6
NC_012582	Vibrio cholerae O395 chromosome I, complete sequence	20	TAAAACTTCATAGATTGTTGCCTCCATTGTTTC	344574	344607	33	TRUE	O395:19_A50:23_A68:2_A111:5	3
NC_012582	Vibrio cholerae O395 chromosome I, complete sequence	21	CGGTTGATAAAACGCTGCGTAAGTTTTTCGAAG	344513	344546	33	TRUE	O395:18_A50:22_A68:1_A111:4	3
NC_012582	Vibrio cholerae O395 chromosome I, complete sequence	22	CAGATTGTAGATAAGCAGGAGACTGCCCACCAG	344452	344485	33	TRUE	O395:17_A50:13	3
NC_012582	Vibrio cholerae O395 chromosome I, complete sequence	23	TAGATCTTAATTGTTCGCGTTGAATGGGAAATT	344391	344424	33	TRUE	O395:16_A50:12	3
NC_012582	Vibrio cholerae O395 chromosome I, complete sequence	24	TTGATCGCTCTGAAATTGTGACTTGTTTTGTTA	344330	344363	33	TRUE	O395:15_A50:11	3
NC_012582	Vibrio cholerae O395 chromosome I, complete sequence	25	TAGACTATCAATGTGCGCTTGCAAGTCTTTTAA	344269	344302	33	TRUE	O395:14_A50:10	3
NC_012582	Vibrio cholerae O395 chromosome I, complete sequence	26	CACTGAGATTGCGTGTCGCCGACTTGCGCTTGC	344208	344241	33	TRUE	O395:13_A50:25	3
NC_012582	Vibrio cholerae O395 chromosome I, complete sequence	27	CGACTTTTGCATCATCGATGTACGGAACGCTAG	344147	344180	33	TRUE	O395:12_A50:9	3
NC_012582	Vibrio cholerae O395 chromosome I, complete sequence	28	TACATTGGCAAGACGTTTGTTTTTCGCTGTGTA	344086	344119	33	TRUE	O395:11	3
NC_012582	Vibrio cholerae O395 chromosome I, complete sequence	29	TGATTGGTTCCAGTTTATGACAAGAACCAACAC	344025	344058	33	TRUE	O395:10_A50:8	3
NC_012582	Vibrio cholerae O395 chromosome I, complete sequence	30	TATCTTGGTTTTGCAGGTTGTTAATCTCAGCGT	343964	343997	33	TRUE	O395:9_A50:7	3
NC_012582	Vibrio cholerae O395 chromosome I, complete sequence	31	CCAAAAACCTACGCGGTTTTAAATGGATTCGAC	343903	343936	33	TRUE	O395:8_A50:6	3
NC_012582	Vibrio cholerae O395 chromosome I, complete sequence	32	TGATTTTGGAAGTAATGGGAACTGAGCGTTAAG	343842	343875	33	TRUE	O395:7_A50:5_A57:2	3
NC_012582	Vibrio cholerae O395 chromosome I, complete sequence	33	CACCGCTAATCATGGTGGAACGAACGCCATCAA	343781	343814	33	TRUE	O395:6_A50:4_A57:1	3
NC_012582	Vibrio cholerae O395 chromosome I, complete sequence	34	CTTCAAATAAGTAACCAGCCTCTGACGCTGTTA	343720	343753	33	TRUE	O395:5	3
NC_012582	Vibrio cholerae O395 chromosome I, complete sequence	35	TATATTTCGCTCCCGTCTCGTCAACTAAAATCA	343659	343692	33	TRUE	O395:4	3
NC_012582	Vibrio cholerae O395 chromosome I, complete sequence	36	CAACGCTATGCCCGCTAAAATCAGTAAACAAGA	343598	343631	33	TRUE	O395:3	3
NC_012582	Vibrio cholerae O395 chromosome I, complete sequence	37	CAATCAACGCACTAGACAACGCCCAAATGAACC	343537	343570	33	TRUE	O395:2	3
