# Supplementary material for: Identification of Spacer and Protospacer Sequence Requirements in the Vibrio cholerae Type I-E CRISPR/Cas System
Source: mSphere. 2020 Nov 18;5(6):e00813-20. doi: 10.1128/mSphere.00813-20 (PMC7677007; doi:10.1128/mSphere.00813-20)
Supplement: TABLE S3 [file mSphere.00813-20-st003.xls]

## Sheet: spacer_histogram
Supplementary Table 3: Frequency of mined spacers in identified V. cholerae sequences harboring the Type I-E CRISPR/Cas system. Novel spacer refers to spacers found in this study, otherwise the spacer was previously annotated in the original characterization of this system.
Spacer	Number Occurrences	Spacer Accessions	Novel Spacer?	Did Spacer match to Protospacer?
TACGTCCAGCATTACCGCCGCGCCGTGTCGAGT	14	NZ_KB661998_4, NZ_KB661998_6, NZ_QJUC01000009_4, NZ_QJSG01000008_4, NZ_JFGR01000030_21, NZ_CWQE01000009_5, NZ_CWNN01000010_3, NZ_ADAI01000033_4, NZ_JREO01000009_4, NZ_JREO01000009_6, NC_009457_4, NZ_CP045719_4, NZ_LOSM02000004_4, NC_012582_4	{'O395:35_A50:37_A57:11_A68:39_A111:46'}	FALSE
TCCTCCCTGCTCATATGCCGTTAAAACTTTCTC	12	NZ_KB661998_3, NZ_QJUC01000009_3, NZ_QJSG01000008_3, NZ_JFGR01000030_3, NZ_CWQE01000009_4, NZ_CWNN01000010_2, NZ_ADAI01000033_3, NZ_JREO01000009_3, NC_009457_3, NZ_CP045719_3, NZ_LOSM02000004_3, NC_012582_3	{'O395:36_A50:38_A57:12_A68:40_A111:47'}	FALSE
TCTGATGCGGCAAGCTCTTTCGCTAGCTCGATT	11	NZ_KB661998_2, NZ_QJUC01000009_2, NZ_QJSG01000008_2, NZ_JFGR01000030_2, NZ_CWOM01000001_2, NZ_ADAI01000033_2, NZ_JREO01000009_2, NC_009457_2, NZ_CP045719_2, NZ_LOSM02000004_2, NC_012582_2	{'O395:37_A57:13_A68:41_A111:48'}	FALSE
TATTTTGCGTATCACCGAAGCGCTGTAGGTTAT	11	NZ_KB661998_5, NZ_QJUC01000009_5, NZ_QJSG01000008_5, NZ_JFGR01000030_22, NZ_CWQE01000009_3, NZ_ADAI01000033_5, NZ_JREO01000009_5, NC_009457_5, NZ_CP045719_5, NZ_LOSM02000004_5, NC_012582_5	{'O395:34_A57:10_A68:38_A111:45'}	FALSE
CGGTTGATAAAACGCTGCGTAAGTTTTTCGAAG	9	NZ_KK211324_3, NZ_QJUC01000009_46, NZ_QJSG01000008_45, NZ_CWOF01000078_3, NZ_ADAI01000033_46, NC_009457_21, NZ_CP045719_21, NZ_LOSM02000004_21, NC_012582_21	{'O395:18_A50:22_A68:1_A111:4'}	FALSE
CGAGTGGGTTTAGGTTGTAGGTTGCACATACGC	9	NZ_QJUC01000009_35, NZ_QJSG01000008_34, NZ_CWOF01000078_1, NZ_CWOG01000008_2, NZ_ADAI01000033_35, NC_009457_15, NZ_CP045719_15, NZ_LOSM02000004_15, NC_012582_15	{'O395:24_A50:28_A68:8_A111:15'}	FALSE
CCACTATTTCAATAATCGGCGTAGCTCCGACTG	8	NZ_QJUC01000009_11, NZ_QJSG01000008_11, NZ_CWOF01000078_2, NZ_ADAI01000033_11, NC_009457_10, NZ_CP045719_10, NZ_LOSM02000004_10, NC_012582_10	{'O395:29_A50:33_A57:5_A68:32_A111:39'}	FALSE
TCACCCAGCACATTACCACCCATGATCAGCGTT	8	NZ_QJUC01000009_36, NZ_QJSG01000008_35, NZ_CWOG01000008_3, NZ_ADAI01000033_36, NC_009457_16, NZ_CP045719_16, NZ_LOSM02000004_16, NC_012582_16	{'O395:23_A50:27_A68:7_A111:14'}	TRUE
CAGATTGTAGATAAGCAGGAGACTGCCCACCAG	7	NZ_KB661998_15, NZ_CWQE01000009_7, NZ_JREO01000009_15, NC_009457_22, NZ_CP045719_22, NZ_LOSM02000004_30, NC_012582_22	{'O395:17_A50:13'}	FALSE
TAGATCTTAATTGTTCGCGTTGAATGGGAAATT	7	NZ_KB661998_16, NZ_CWQE01000009_8, NZ_JREO01000009_16, NC_009457_23, NZ_CP045719_23, NZ_LOSM02000004_31, NC_012582_23	{'O395:16_A50:12'}	FALSE
TGATTTTGGAAGTAATGGGAACTGAGCGTTAAG	7	NZ_KB661998_25, NZ_CWQE01000009_12, NZ_CWNN01000084_1, NZ_JREO01000009_25, NC_009457_32, NZ_CP045719_32, NC_012582_32	{'O395:7_A50:5_A57:2'}	FALSE
CACCGCTAATCATGGTGGAACGAACGCCATCAA	7	NZ_KB661998_26, NZ_CWQE01000009_13, NZ_CWNN01000084_2, NZ_JREO01000009_26, NC_009457_33, NZ_CP045719_33, NC_012582_33	{'O395:6_A50:4_A57:1'}	FALSE
CAGCAATGTGTTATCCAATGCGAAAGCGCCGTT	7	NZ_QJUC01000009_6, NZ_QJSG01000008_6, NZ_ADAI01000033_6, NC_009457_6, NZ_CP045719_6, NZ_LOSM02000004_6, NC_012582_6	{'O395:33_A57:9_A68:37_A111:44'}	FALSE
CATCTGGAACGCACTCAAGCGGCAATCCGAAGT	7	NZ_QJUC01000009_7, NZ_QJSG01000008_7, NZ_ADAI01000033_7, NC_009457_7, NZ_CP045719_7, NZ_LOSM02000004_7, NC_012582_7	{'O395:32_A50:36_A57:8_A68:36_A111:43'}	TRUE
TCATGGCAGCGATATTTGTTTTACCCTTCATAC	7	NZ_QJUC01000009_9, NZ_QJSG01000008_9, NZ_ADAI01000033_9, NC_009457_8, NZ_CP045719_8, NZ_LOSM02000004_8, NC_012582_8	{'O395:31_A50:35_A57:7_A68:34_A111:41'}	FALSE
CGTAATCTTCTTTGTCTGAGTAATCCAAAATAC	7	NZ_QJUC01000009_10, NZ_QJSG01000008_10, NZ_ADAI01000033_10, NC_009457_9, NZ_CP045719_9, NZ_LOSM02000004_9, NC_012582_9	{'O395:30_A50:34_A57:6_A68:33_A111:40'}	FALSE
TACTTTGGGCCTTGTTTTATGTGCCAGTGCCCG	7	NZ_QJUC01000009_12, NZ_QJSG01000008_12, NZ_ADAI01000033_12, NC_009457_11, NZ_CP045719_11, NZ_LOSM02000004_11, NC_012582_11	{'O395:28_A50:32_A57:4_A68:31_A111:38'}	FALSE
TGGAAGTTATTTATATTGGACCTGATTGCACGG	7	NZ_QJUC01000009_13, NZ_QJSG01000008_13, NZ_ADAI01000033_13, NC_009457_12, NZ_CP045719_12, NZ_LOSM02000004_12, NC_012582_12	{'O395:27_A50:31_A57:3_A68:30_A111:37'}	FALSE
CAACAAACCAGCCACTTTGCATTTTGTAGCAGA	7	NZ_QJUC01000009_14, NZ_QJSG01000008_14, NZ_ADAI01000033_14, NC_009457_13, NZ_CP045719_13, NZ_LOSM02000004_13, NC_012582_13	{'O395:26_A50:30_A68:29_A111:36'}	FALSE
TTCGAAAAGCTATTAGGCGGCATAACCACAGTT	7	NZ_QJUC01000009_15, NZ_QJSG01000008_15, NZ_ADAI01000033_15, NC_009457_14, NZ_CP045719_14, NZ_LOSM02000004_14, NC_012582_14	{'O395:25_A50:29_A68:28_A111:35'}	FALSE
TACTGGCCGATGAGGTGGACCGCTACGGCTTCA	7	NZ_QJUC01000009_37, NZ_QJSG01000008_36, NZ_ADAI01000033_37, NC_009457_17, NZ_CP045719_17, NZ_LOSM02000004_17, NC_012582_17	{'O395:22_A50:26_A111:13'}	TRUE
TAAGTAACGCTGCTACTGCCCTGAGCTAGTACC	7	NZ_QJUC01000009_38, NZ_QJSG01000008_37, NZ_ADAI01000033_38, NC_009457_18, NZ_CP045719_18, NZ_LOSM02000004_18, NC_012582_18	{'O395:21_A111:12'}	FALSE
TACGTCAACGGACAAACCAAAACCGAATGGAAG	7	NZ_QJUC01000009_44, NZ_QJSG01000008_43, NZ_ADAI01000033_44, NC_009457_19, NZ_CP045719_19, NZ_LOSM02000004_19, NC_012582_19	{'O395:20_A50:24_A68:3_A111:6'}	TRUE
TAAAACTTCATAGATTGTTGCCTCCATTGTTTC	7	NZ_QJUC01000009_45, NZ_QJSG01000008_44, NZ_ADAI01000033_45, NC_009457_20, NZ_CP045719_20, NZ_LOSM02000004_20, NC_012582_20	{'O395:19_A50:23_A68:2_A111:5'}	FALSE
CCGAATACAACGGGCAAGCCTGCGCTAACGTTC	6	NZ_KB661998_7, NZ_KK211324_4, NZ_CWQE01000009_6, NZ_CWNN01000010_4, NZ_JREO01000009_7, NZ_LOSM02000004_22	{'A50:21'}	TRUE
TCAAAATACTTCTCGCACATCCTGCAAGCGCTG	6	NZ_KB661998_8, NZ_KK211324_5, NZ_CWOU01000096_1, NZ_CWNN01000010_5, NZ_JREO01000009_8, NZ_LOSM02000004_23	{'A50:20'}	FALSE
CGACTTTTGCATCATCGATGTACGGAACGCTAG	6	NZ_KB661998_20, NZ_CWNN01000084_3, NZ_JREO01000009_20, NC_009457_27, NZ_CP045719_27, NC_012582_27	{'O395:12_A50:9'}	FALSE
TATCTTGGTTTTGCAGGTTGTTAATCTCAGCGT	6	NZ_KB661998_23, NZ_CWQE01000009_10, NZ_JREO01000009_23, NC_009457_30, NZ_CP045719_30, NC_012582_30	{'O395:9_A50:7'}	FALSE
CCAAAAACCTACGCGGTTTTAAATGGATTCGAC	6	NZ_KB661998_24, NZ_CWQE01000009_11, NZ_JREO01000009_24, NC_009457_31, NZ_CP045719_31, NC_012582_31	{'O395:8_A50:6'}	FALSE
CAACGCTATGCCCGCTAAAATCAGTAAACAAGA	6	NZ_KB661998_29, NZ_CWQE01000009_15, NZ_JREO01000009_29, NC_009457_36, NZ_CP045719_36, NC_012582_36	{'O395:3'}	FALSE
CAATCAACGCACTAGACAACGCCCAAATGAACC	6	NZ_KB661998_30, NZ_CWQE01000009_17, NZ_JREO01000009_30, NC_009457_37, NZ_CP045719_37, NC_012582_37	{'O395:2'}	FALSE
TATTGCATTGAATTGCCCCACTCTTTGACCACA	5	NZ_KB661998_9, NZ_KK211324_6, NZ_CWOU01000096_2, NZ_JREO01000009_9, NZ_LOSM02000004_24	{'A50:19'}	FALSE
CCAAAGCAATTCAACAGAGGCCATCAATCGCCT	5	NZ_KB661998_10, NZ_KK211324_7, NZ_CWOM01000001_3, NZ_JREO01000009_10, NZ_LOSM02000004_25	{'A50:18'}	FALSE
CAAGGAAATTTGCTACCAAAAGACGTGATCGAG	5	NZ_KB661998_12, NZ_KK211324_9, NZ_CWNN01000010_6, NZ_JREO01000009_12, NZ_LOSM02000004_27	{'A50:16'}	TRUE
TTGATCGCTCTGAAATTGTGACTTGTTTTGTTA	5	NZ_KB661998_17, NZ_JREO01000009_17, NC_009457_24, NZ_CP045719_24, NC_012582_24	{'O395:15_A50:11'}	FALSE
TAGACTATCAATGTGCGCTTGCAAGTCTTTTAA	5	NZ_KB661998_18, NZ_JREO01000009_18, NC_009457_25, NZ_CP045719_25, NC_012582_25	{'O395:14_A50:10'}	FALSE
CACTGAGATTGCGTGTCGCCGACTTGCGCTTGC	5	NZ_KB661998_19, NZ_JREO01000009_19, NC_009457_26, NZ_CP045719_26, NC_012582_26	{'O395:13_A50:25'}	FALSE
TACATTGGCAAGACGTTTGTTTTTCGCTGTGTA	5	NZ_KB661998_21, NZ_JREO01000009_21, NC_009457_28, NZ_CP045719_28, NC_012582_28	{'O395:11'}	FALSE
TGATTGGTTCCAGTTTATGACAAGAACCAACAC	5	NZ_KB661998_22, NZ_JREO01000009_22, NC_009457_29, NZ_CP045719_29, NC_012582_29	{'O395:10_A50:8'}	FALSE
CTTCAAATAAGTAACCAGCCTCTGACGCTGTTA	5	NZ_KB661998_27, NZ_JREO01000009_27, NC_009457_34, NZ_CP045719_34, NC_012582_34	{'O395:5'}	FALSE
TATATTTCGCTCCCGTCTCGTCAACTAAAATCA	5	NZ_KB661998_28, NZ_JREO01000009_28, NC_009457_35, NZ_CP045719_35, NC_012582_35	{'O395:4'}	FALSE
CCAAGCAGCAATAAAAATGGAGAGCAATCCTAT	4	NZ_KB661998_11, NZ_KK211324_8, NZ_JREO01000009_11, NZ_LOSM02000004_26	{'A50:17'}	TRUE
TCAATTTCATTGCCGCCAATGGTTGCCACGTTT	4	NZ_VSIO01000059_2, NZ_VSHG01000063_1, NZ_VSHF01000049_2, NZ_JMBM01000033_2	{'None detected'}	FALSE
TTCTCGTGATTGATGCGACGGCGCAGGCCATTA	4	NZ_VSIO01000059_3, NZ_VSHG01000063_7, NZ_VSHF01000049_3, NZ_JMBM01000033_3	{'None detected'}	FALSE
TCAATTTTCAGTGCAGAGTTTGCAGCCGGAATG	4	NZ_QJUC01000009_34, NZ_QJSG01000008_33, NZ_CWOG01000008_1, NZ_ADAI01000033_34	{'A68:9_A111:16'}	TRUE
TGCCTATTGTGTATCGGTCCTGACCGCTTTGAT	4	NZ_QJUC01000009_40, NZ_QJSG01000008_39, NZ_CWOG01000008_4, NZ_ADAI01000033_40	{'A111:10'}	TRUE
CAGTTACCTGACCAGCAAACAAAGCTTCAGCAG	4	NZ_QJUC01000009_43, NZ_QJSG01000008_42, NZ_CWOG01000008_5, NZ_ADAI01000033_43	{'A68:4_A111:7'}	TRUE
TAAGAGCAAGTCGAGCTCTGATGATGACGTTAC	3	NZ_VMOM01000091_2, NZ_VTZZ01000021_2, NZ_SMZE01000024_2	{'None detected'}	FALSE
CGATTGCAGCCAGTGTTAGTCAGCCAAGTCACG	3	NZ_VMOM01000091_7, NZ_VTZZ01000021_4, NZ_AMBR01000036_2	{'None detected'}	FALSE
TGCTAGAGCACGTCGAAGATGCCATCGAAATCA	3	NZ_VMOM01000091_14, NZ_VTZZ01000021_6, NZ_AMBR01000036_3	{'None detected'}	TRUE
TACATTCGTGATATCAGCGGATGCGCTTGGTCA	3	NZ_KB661998_13, NZ_JREO01000009_13, NZ_LOSM02000004_28	{'A50:15'}	TRUE
CGCTTCTGTAGAGGTGATGGGTCCAAAGATGTT	3	NZ_KB661998_14, NZ_JREO01000009_14, NZ_LOSM02000004_29	{'A50:14'}	TRUE
CGTCTGGCGTTGGGTCTTTTGATGATTGTCGAG	3	NZ_QEDA01000043_1, NZ_QEEE01000018_1, NZ_QEEC01000002_1	{'None detected'}	FALSE
TTTGTGCGCCGTTTTCAGGGTTGATGATTTTCA	3	NZ_QEDA01000043_2, NZ_QEEE01000018_2, NZ_QEEC01000002_2	{'None detected'}	FALSE
TATCCAGTGCATGATTGATGATCTTGCAATCGC	3	NZ_QEDA01000043_3, NZ_QEEE01000018_3, NZ_QEEC01000002_3	{'None detected'}	FALSE
TACAGAATTGAGCTTTCTGCGTCTGAGTGGCTG	3	NZ_QEDA01000043_4, NZ_QEEE01000018_4, NZ_QEEC01000002_4	{'None detected'}	FALSE
TTTAAGATCCTCAACTGGCGCGCTGCATTAGCG	3	NZ_QEDA01000043_5, NZ_QEEE01000018_5, NZ_QEEC01000002_5	{'None detected'}	FALSE
CGCAAGATGGTTCTAATTCCTTTGGCTCATTCA	3	NZ_QEDA01000043_6, NZ_QEEE01000018_6, NZ_QEEC01000002_6	{'None detected'}	TRUE
TAAAAGTGGGGTTCGCACCTGCAGAGAGCATCC	3	NZ_QEDA01000043_7, NZ_QEEE01000018_7, NZ_QEEC01000002_7	{'None detected'}	TRUE
TAGAGCTAAATTCGATATATCAAAAGAGGATTT	3	NZ_QEDA01000043_8, NZ_QEEE01000018_8, NZ_QEEC01000002_8	{'None detected'}	FALSE
TGTAGCCCTGAGCCATCCACTTAACCACGGTGT	3	NZ_QEDA01000043_9, NZ_QEEE01000018_9, NZ_QEEC01000002_9	{'None detected'}	TRUE
TAGTGCAAAAGTTTTTGTGAGAGCGAAGAGTTG	3	NZ_QEDA01000043_10, NZ_QEEE01000018_10, NZ_QEEC01000002_10	{'None detected'}	FALSE
TCCCACGCTAGTCCTTTGTCTCTTCCTCCTTGT	3	NZ_QEDA01000043_11, NZ_QEEE01000018_11, NZ_QEEC01000002_11	{'None detected'}	TRUE
CGCTGACTCGCTTAGCTTAACCTTTCCAGTCGT	3	NZ_QEDA01000043_12, NZ_QEEE01000018_12, NZ_QEEC01000002_12	{'None detected'}	FALSE
CGAGCGATGAAGTTAATTGATGATTGGAAGCAG	3	NZ_QEDA01000043_13, NZ_QEEE01000018_13, NZ_QEEC01000002_13	{'None detected'}	FALSE
TCAAACGTGTACGCTCCTTGAAACCTCAACAGC	3	NZ_QEDA01000043_14, NZ_QEEE01000018_14, NZ_QEEC01000002_14	{'None detected'}	FALSE
CATTCTGCAAAAGAGGTCAGCTACGTTGAGGGG	3	NZ_QEDA01000043_15, NZ_QEEE01000018_15, NZ_QEEC01000002_15	{'None detected'}	FALSE
TCAAATGCTTCCTCGCGCTGGCGTGCATGTCGC	3	NZ_QEDA01000043_16, NZ_QEEE01000018_16, NZ_QEEC01000002_16	{'None detected'}	FALSE
CGCCCGATGTTCAATTTGTTGCTACTCATCGAC	3	NZ_QEDA01000043_17, NZ_QEEE01000018_17, NZ_QEEC01000002_17	{'None detected'}	FALSE
TGAGGCTTGCTCGACTCTCGCCGCGCCTAGTTG	3	NZ_QEDA01000043_18, NZ_QEEE01000018_18, NZ_QEEC01000002_18	{'None detected'}	TRUE
CAACTAAAAGACATATTGGCTAAGCTAGATTGC	3	NZ_QEDA01000043_19, NZ_QEEE01000018_19, NZ_QEEC01000002_19	{'None detected'}	FALSE
TAAGGGTTTATTAGCCCATACCGCTTGATAGTG	3	NZ_QEDA01000043_20, NZ_QEEE01000018_20, NZ_QEEC01000002_20	{'None detected'}	FALSE
TAATACTTGCGAAGGTGCGGAAATTGGCATTGC	3	NZ_QEDA01000043_21, NZ_QEEE01000018_21, NZ_QEEC01000002_21	{'None detected'}	FALSE
TCACCTTTGCTGTGTTTAAGCTTTCACTAGAAA	3	NZ_QEDA01000043_22, NZ_QEEE01000018_22, NZ_QEEC01000002_22	{'None detected'}	FALSE
GGATGCATTAAGTAAAACCGAGACCACGAATAT	3	NZ_QEDA01000043_23, NZ_QEEE01000018_23, NZ_QEEC01000002_23	{'None detected'}	FALSE
TCGTTGTAACCATGAAGGCCACGACCACGCATA	3	NZ_QEDA01000043_24, NZ_QEEE01000018_24, NZ_QEEC01000002_24	{'None detected'}	TRUE
TAGGTGCGCTGTACCGTTGAAATCTCCTGTATT	3	NZ_QEDA01000043_25, NZ_QEEE01000018_25, NZ_QEEC01000002_25	{'None detected'}	FALSE
TCCATGCGCCTGTTTCGTCTTGCTCTTGGATCA	3	NZ_QEDA01000043_26, NZ_QEEE01000018_26, NZ_QEEC01000002_26	{'None detected'}	FALSE
CTTCCGCTAACGCCACACCACATTGACGGCGAA	3	NZ_QEDA01000043_27, NZ_QEEE01000018_27, NZ_QEEC01000002_27	{'None detected'}	TRUE
TGTTTCTTCGTTATGGTTAAAGGTGTTCTCAAG	3	NZ_QEDA01000043_28, NZ_QEEE01000018_28, NZ_QEEC01000002_28	{'None detected'}	FALSE
CTATATCATCCCAAGTTCTGGAAAGTTAGATAG	3	NZ_QEDA01000043_29, NZ_QEEE01000018_29, NZ_QEEC01000002_29	{'None detected'}	FALSE
CGATTAAGCCAAATTAACTGGCTTTGTTGGCAC	3	NZ_QEDA01000043_30, NZ_QEEE01000018_30, NZ_QEEC01000002_30	{'None detected'}	FALSE
CAAGCGCACTTTAATGACCACGGTTGCGGTAAA	3	NZ_QEDA01000043_31, NZ_QEEE01000018_31, NZ_QEEC01000002_31	{'None detected'}	TRUE
TTACACTATGGTAGTGATTGGTGTAATTGGTCT	3	NZ_QEDA01000043_32, NZ_QEEE01000018_32, NZ_QEEC01000002_32	{'None detected'}	TRUE
CCCAGATATATTGGGTCTGTGGCGTTCTTTGTT	3	NZ_QEDA01000043_33, NZ_QEEE01000018_33, NZ_QEEC01000002_33	{'None detected'}	FALSE
TAAAAACTGATACAGCTTATCGGTCATATGTTA	3	NZ_QEDA01000043_34, NZ_QEEE01000018_34, NZ_QEEC01000002_34	{'None detected'}	FALSE
CTCCCCATCAACTTCAAGTTCGATTTTGGTTAA	3	NZ_QEDA01000043_35, NZ_QEEE01000018_35, NZ_QEEC01000002_35	{'None detected'}	FALSE
CATCAGTTGTCGTTATCTAACCTACAGTCGAAA	3	NZ_QEDA01000043_36, NZ_QEEE01000018_36, NZ_QEEC01000002_36	{'None detected'}	FALSE
TCAGCCGTTGCGTCATTCGCTGCGATCGCTTCT	3	NZ_QEDA01000043_37, NZ_QEEE01000018_37, NZ_QEEC01000002_37	{'None detected'}	FALSE
CGGTACATGCACCATCAAGTTTAGCATTGATGGC	3	NZ_QEDA01000043_38, NZ_QEEE01000018_38, NZ_QEEC01000002_38	{'None detected'}	FALSE
TTCTGTTGTGATCCATTTGGGGTGGTGTGGGGT	3	NZ_QEDA01000043_39, NZ_QEEE01000018_39, NZ_QEEC01000002_39	{'None detected'}	FALSE
CATCAGTCGTTGACTTTCCCACTGGCGTAGCGT	3	NZ_QEDA01000043_40, NZ_QEEE01000018_40, NZ_QEEC01000002_40	{'None detected'}	FALSE
CAAGGCGCGGTGTGCTCTACCTTGGAACAAATC	3	NZ_QEDA01000043_41, NZ_QEEE01000018_41, NZ_QEEC01000002_41	{'None detected'}	TRUE
CAAATCAAAGCGATGAAAGAGCATCTTTGACAC	3	NZ_QEDA01000043_42, NZ_QEEE01000018_42, NZ_QEEC01000002_42	{'None detected'}	TRUE
TTGTTATCAACTTGCCGGATAAAACGGACAATA	3	NZ_VSGY01000042_2, NZ_JIDN01000033_2, NZ_RHPD01000002_9	{'None detected'}	FALSE
CTTATACTAGACAGTACCAAATCACTAAAAGCA	3	NZ_VSIO01000059_1, NZ_VSHF01000049_1, NZ_JMBM01000033_1	{'None detected'}	FALSE
CTACGCCTAAGCCAGATTACACACCCGATTATTG	3	NZ_VSIO01000059_4, NZ_VSHF01000049_4, NZ_JMBM01000033_4	{'None detected'}	TRUE
CACCCCAGACTTCACTTTTAGTGTGAAGCCATT	3	NZ_VSIO01000059_6, NZ_VSHF01000049_5, NZ_JMBM01000033_5	{'None detected'}	FALSE
CCCAATCATAGTCGCGTGCGATTTTAGGCAGGT	3	NZ_VSIO01000059_7, NZ_VSHF01000049_6, NZ_JMBM01000033_6	{'None detected'}	TRUE
TAATAACGCCGTTAAGCATGGGCTTTATGCGCG	3	NZ_VSIO01000059_11, NZ_VSHF01000049_10, NZ_JMBM01000078_1	{'None detected'}	TRUE
CGAGCTTGAATATGCCCTTTCTGTCGCGTTTTT	3	NZ_VSIO01000059_12, NZ_VSHF01000049_11, NZ_JMBM01000078_2	{'None detected'}	TRUE
TCAAGACAATATGGTGCTGAGAATCGATAACTG	3	NZ_VSIO01000059_18, NZ_VSHF01000049_14, NZ_JMBM01000078_5	{'None detected'}	FALSE
TTTCATATAGTCTGAGTAAGACAAACCAAGCTC	3	NZ_VSIO01000059_19, NZ_VSHF01000049_15, NZ_JMBM01000078_6	{'None detected'}	FALSE
CAACCGTCGTCAGTCTTGGCCGCTCACGTTCAC	3	NZ_VSIO01000059_28, NZ_VSHF01000049_24, NZ_JMBM01000085_1	{'None detected'}	TRUE
CGCCGTGATAAGTTCCTGAAGGCCATGAGTGAT	3	NZ_VSIO01000059_31, NZ_VSHF01000049_39, NZ_JMBM01000081_2	{'None detected'}	FALSE
TACTAAGTTTACTAAGGGTGAGTGGGTCGCGGA	3	NZ_VSIO01000059_32, NZ_VSHF01000049_40, NZ_JMBM01000081_3	{'None detected'}	FALSE
TACGGTTATAGTTAGTTTGTACTAATCCTATGT	3	NZ_VSIO01000059_33, NZ_VSHF01000049_41, NZ_JMBM01000081_4	{'None detected'}	FALSE
CTTTAAAGAAAGCGGTTTGTGATTTTTTTGACT	3	NZ_VSIO01000059_36, NZ_VSHF01000049_44, NZ_JMBM01000081_7	{'None detected'}	FALSE
CAAGCTCATGGATGATAGCGGCCTTGGTTGCTG	3	NZ_VSIO01000059_37, NZ_VSHF01000049_45, NZ_JMBM01000081_8	{'None detected'}	FALSE
TAGTTGTTGATGTAAGCAGTGACCGCCATGCCG	3	NZ_VSIO01000059_42, NZ_VSHF01000049_50, NZ_JMBM01000086_1	{'None detected'}	FALSE
GAAATACATTGGGTGATTTTGTTTATGTTTTCT	3	NZ_VSIO01000059_43, NZ_VSHF01000049_51, NZ_JMBM01000086_2	{'None detected'}	FALSE
CACCATTGATTACTCTTTTATGAGTTAACCAAT	3	NZ_VSIO01000059_44, NZ_VSHF01000049_52, NZ_JMBM01000086_3	{'None detected'}	FALSE
CCATTCTTTATGCCTAGCTTGGCATTCCATACT	3	NZ_VSIO01000059_45, NZ_VSHF01000049_53, NZ_JMBM01000086_4	{'None detected'}	TRUE
TACGCACCTTGTTGCAGGTTCGAGTCCTGCACG	3	NZ_VSIO01000059_46, NZ_VSHF01000049_54, NZ_JMBM01000086_5	{'None detected'}	FALSE
CATGACTGATGCCATTAGTAAGCCTCCGGTAAGT	3	NZ_QEDR01000012_1, NZ_VSHM01000004_2, NZ_QEEP01000005_1	{'None detected'}	TRUE
CATGAAGTAGATGATTCGATTGCAGTTGATAAC	3	NZ_QEDR01000012_2, NZ_VSHM01000004_3, NZ_QEEP01000005_2	{'None detected'}	TRUE
CGCAACCATTGCAGATGGCGCGTCACCTCCCAA	3	NZ_QEDR01000012_3, NZ_VSHM01000004_4, NZ_QEEP01000005_3	{'None detected'}	FALSE
CGACAACGAATGTTGATGCGGTCGTCAAAGATG	3	NZ_QEDR01000012_7, NZ_VSHM01000004_7, NZ_QEEP01000005_7	{'None detected'}	FALSE
TGATTTATGACAGCTCGCAAAGAGAGTGGGTTT	3	NZ_QEDR01000012_8, NZ_VSHM01000004_8, NZ_QEEP01000005_8	{'None detected'}	TRUE
TGTTCTCGCCATTCAGTCCTGCTGATTTAGCGA	3	NZ_QEDR01000012_9, NZ_VSHM01000004_12, NZ_QEEP01000005_9	{'None detected'}	TRUE
TAAAAACATTGATGCTTGCAGGATGGCTTTTCA	3	NZ_QJUC01000009_8, NZ_QJSG01000008_8, NZ_ADAI01000033_8	{'A68:35_A111:42'}	TRUE
CACACAAAACCGTGATACACTTCACATAACGAA	3	NZ_QJUC01000009_16, NZ_QJSG01000008_16, NZ_ADAI01000033_16	{'A68:27_A111:34'}	FALSE
CAAAACCAATGCTAAACTATACCAATAAACATT	3	NZ_QJUC01000009_17, NZ_QJSG01000008_17, NZ_ADAI01000033_17	{'A68:26_A111:33'}	TRUE
CCAAACCAAGCAAGTTTGGAAGCCTGATACACT	3	NZ_QJUC01000009_18, NZ_QJSG01000008_18, NZ_ADAI01000033_18	{'A68:25_A111:32'}	FALSE
TTCTACGCCTTGGAGCCGAAAAATTCAGAGAGC	3	NZ_QJUC01000009_19, NZ_QJSG01000008_19, NZ_ADAI01000033_19	{'A68:24_A111:31'}	FALSE
CAAGTCGCTCTTTACACTCGATGCAGTGACGCG	3	NZ_QJUC01000009_20, NZ_QJSG01000008_20, NZ_ADAI01000033_20	{'A68:23_A111:30'}	TRUE
CAGAATTCACAATGTTTTTGCGCTCATCAGGCG	3	NZ_QJUC01000009_22, NZ_QJSG01000008_21, NZ_ADAI01000033_22	{'A68:21_A111:28'}	FALSE
TACGTTTTGGTGCAACCGATTTAAAGCTATCTT	3	NZ_QJUC01000009_23, NZ_QJSG01000008_22, NZ_ADAI01000033_23	{'A68:20_A111:27'}	FALSE
TTGGCTGTTTGAGTGTGAGGATATACTTGTCAT	3	NZ_QJUC01000009_24, NZ_QJSG01000008_23, NZ_ADAI01000033_24	{'A68:19_A111:26'}	FALSE
TTGAGATAGAAAAATCAATATGACGCGCAGCAG	3	NZ_QJUC01000009_25, NZ_QJSG01000008_24, NZ_ADAI01000033_25	{'A68:18_A111:25'}	FALSE
CACTGTACTGTCCAACGTGCCCAGTGTAGCGGT	3	NZ_QJUC01000009_26, NZ_QJSG01000008_25, NZ_ADAI01000033_26	{'A68:17_A111:24'}	TRUE
TAAAAGAAGGGCTTCAGTAGATGGGCTTTCAGC	3	NZ_QJUC01000009_27, NZ_QJSG01000008_26, NZ_ADAI01000033_27	{'A68:16_A111:23'}	FALSE
TCTATCACCAATAGTTTCAGTCTCTTTTACTAT	3	NZ_QJUC01000009_28, NZ_QJSG01000008_27, NZ_ADAI01000033_28	{'A68:15_A111:22'}	FALSE
CAGACTCTTTTTTATCGCTAATACCAACTGGTG	3	NZ_QJUC01000009_29, NZ_QJSG01000008_28, NZ_ADAI01000033_29	{'A68:14_A111:21'}	FALSE
TTGACTTGGCCGTGAAATCACCAGAACTACCGA	3	NZ_QJUC01000009_30, NZ_QJSG01000008_29, NZ_ADAI01000033_30	{'A68:13_A111:20'}	FALSE
CAACTCACGCGCAGACTATGACGACATACACAG	3	NZ_QJUC01000009_31, NZ_QJSG01000008_30, NZ_ADAI01000033_31	{'A68:12_A111:19'}	FALSE
TAAAGCCAAGCTCTAACGCTTCTGAGGCTGTCA	3	NZ_QJUC01000009_32, NZ_QJSG01000008_31, NZ_ADAI01000033_32	{'A68:11_A111:18'}	TRUE
TAAAGCTCTTTATACTCGCCTTGTCCAAACATC	3	NZ_QJUC01000009_33, NZ_QJSG01000008_32, NZ_ADAI01000033_33	{'A68:10_A111:17'}	TRUE
CAGGCGAAACGTCTCTCGCACGTAAATCAGGTC	3	NZ_QJUC01000009_39, NZ_QJSG01000008_38, NZ_ADAI01000033_39	{'A111:11'}	TRUE
CCATCCTTTCAGCAAGGGTGAGAAGGCTTGCAA	3	NZ_QJUC01000009_41, NZ_QJSG01000008_40, NZ_ADAI01000033_41	{'A68:6_A111:9'}	TRUE
CGCTTTGCTATAAGCGCGGCATACTTTACCCCG	3	NZ_QJUC01000009_42, NZ_QJSG01000008_41, NZ_ADAI01000033_42	{'A68:5_A111:8'}	FALSE
TGAGAATACGCCTAGCGATACAATGTACCGTAT	3	NZ_QJUC01000009_47, NZ_QJSG01000008_46, NZ_ADAI01000033_47	{'A111:3'}	TRUE
CAGAGCGTCAGGTCATCCGCAGTTTTGCAAACC	3	NZ_QJUC01000009_48, NZ_QJSG01000008_47, NZ_ADAI01000033_48	{'A111:2'}	TRUE
TAAGCATATTCAGCCTTTAGCTATCCATAATTC	3	NZ_QKWT01000077_2, NZ_VIPK01000012_2, NZ_RHPD01000002_11	{'None detected'}	TRUE
TGTAGATTTTTCAGCCTTAAAAGTCCAAGCATC	2	NZ_VMOM01000091_8, NZ_VTZZ01000021_5	{'None detected'}	FALSE
TTCTCCACGGCGTTACTTTTGCAGCCTCAGAGT	2	NZ_VMOM01000091_11, NZ_VSIJ01000013_3	{'None detected'}	FALSE
CCTTTCTTACAGCCATACGTTGAGCCCATCTGC	2	NZ_VMOM01000091_12, NZ_VMOM01000091_13	{'None detected'}	TRUE
TATTTCATCGTTAACGCTCGCAACCCCTACGTC	2	NZ_KB661998_31, NZ_JREO01000009_31	{'None detected'}	TRUE
TATCGCCACCATTGTTTTAGTGAGTGGTATGCG	2	NZ_VTZZ01000021_7, NZ_AMBR01000036_4	{'None detected'}	TRUE
CTCAAAGCTCTCTGATTTGGTTCAATCCACGCT	2	NZ_VTZZ01000021_8, NZ_AMBR01000036_5	{'None detected'}	TRUE
TAACAATTCGCCGTTTTTACCCCAGTTTGAGAT	2	NZ_VTZZ01000021_12, NZ_AMBR01000007_1	{'None detected'}	FALSE
CAGTAACGACGCCATGAAGTTGCGCGCCATGAA	2	NZ_VTZZ01000021_16, NZ_AMBR01000007_2	{'None detected'}	TRUE
TTTGGGCTTTCTGGCTAACGGCAACGCAATTGA	2	NZ_VSGY01000042_3, NZ_JIDN01000033_3	{'None detected'}	TRUE
CCAAATGAGCAACAGCCAGTTGCAAGCGATACT	2	NZ_VSGY01000042_4, NZ_JIDN01000033_4	{'None detected'}	FALSE
CAAAGCGCGGTCACCTTAAGCCGACTTAATGAG	2	NZ_VSGY01000042_6, NZ_VTLK01000025_5	{'None detected'}	FALSE
TACGAGTCCATTCATACCATGACGGGTGATATC	2	NZ_VSGY01000042_7, NZ_VTLK01000025_7	{'None detected'}	FALSE
TACAGCTTGGTATCTAGACAACATTGTTCCTGC	2	NZ_VSGY01000042_8, NZ_VTLK01000025_8	{'None detected'}	FALSE
CCAAGTTTAGACATACCTTTTGATTGTCCACTT	2	NZ_VSGY01000042_9, NZ_VTLK01000025_9	{'None detected'}	FALSE
CTCTAGACGCAATTGACTGCACCTTTTCAGCTC	2	NZ_VSIO01000059_5, NZ_VSHG01000063_9	{'None detected'}	FALSE
CGTGCTCCTGCCTGACACTATCGTCGACCTGGT	2	NZ_VSIO01000059_8, NZ_VSHF01000049_7	{'None detected'}	TRUE
CTTCTCCCAGCCTTCGAAGCGGCACCAAATGTCG	2	NZ_VSIO01000059_9, NZ_VSHF01000049_8	{'None detected'}	TRUE
TAAAGTATTGCCGAATGTCAGTAGCCCCATAAC	2	NZ_VSIO01000059_10, NZ_VSHF01000049_9	{'None detected'}	TRUE
CGCACAACAGGCCTGCAACCCTTGATTCAAATG	2	NZ_VSIO01000059_13, NZ_VSHF01000049_12	{'None detected'}	TRUE
CTTATGATGAGTTCATGGCTCGCATCAAAGCCC	2	NZ_VSIO01000059_14, NZ_VSHF01000049_13	{'None detected'}	TRUE
CGCACAAGTAGAGACGTAAGTATTCGCACTGGT	2	NZ_VSIO01000059_20, NZ_VSHF01000049_16	{'None detected'}	FALSE
TGATGATATCGATCACCTGTTGCTCAGTAAGTC	2	NZ_VSIO01000059_21, NZ_VSHF01000049_17	{'None detected'}	FALSE
TCAATGGCGGCAAGGAGGGGCTATCTGACTCAC	2	NZ_VSIO01000059_22, NZ_VSHF01000049_19	{'None detected'}	FALSE
TTGCGGTGTTGTCATAAATAAAAGCGTCACTGC	2	NZ_VSIO01000059_24, NZ_VSHF01000049_20	{'None detected'}	FALSE
TGCAGCGCTGTTTTGTTTTGCTGGTGGCCTGTT	2	NZ_VSIO01000059_25, NZ_VSHF01000049_21	{'None detected'}	FALSE
TTGAAAGTTCTCAAAGAGATTGGCCGCGCATTT	2	NZ_VSIO01000059_26, NZ_VSHF01000049_22	{'None detected'}	FALSE
CCATTTCTTTCTTATTCACCATGTGTCCCTTTT	2	NZ_VSIO01000059_27, NZ_VSHF01000049_23	{'None detected'}	TRUE
TGCGAATGGATTCACAACTCAGCCGCCTAGTTTT	2	NZ_VSIO01000059_34, NZ_VSHF01000049_42	{'None detected'}	FALSE
TATTGATGAGGCTCACATGGTTGAGTTTTCCGA	2	NZ_VSIO01000059_35, NZ_VSHF01000049_43	{'None detected'}	FALSE
TCACGTTTGGGACTCCATTCTAAGCGAGGAGGT	2	NZ_VSIO01000059_38, NZ_VSHF01000049_46	{'None detected'}	TRUE
TAAAGACGTTTGCTCTATTGAACAGTTGTATTC	2	NZ_VSIO01000059_39, NZ_VSHF01000049_47	{'None detected'}	FALSE
CAAAATCCCCCTTGCCAATGCAGCAGGAAAAAT	2	NZ_VSIO01000059_40, NZ_VSHF01000049_48	{'None detected'}	TRUE
TTGCTCACCCTTGCGATTTGTGACTTGTTCACC	2	NZ_VSIO01000059_41, NZ_VSHF01000049_49	{'None detected'}	FALSE
TTTTTGACGCGAAATCCTTCCTATCTAAAGAGT	2	NZ_VSIO01000059_64, NZ_VSHF01000049_32	{'None detected'}	FALSE
CGCAAACGAATCGTTGACCTCAATTCAGGCCGTG	2	NZ_QEDR01000012_4, NZ_QEEP01000005_4	{'None detected'}	FALSE
TCAGGATATGCAGATCGGCTCGGATGAATGGCA	2	NZ_QEDR01000012_5, NZ_QEEP01000005_5	{'None detected'}	FALSE
TCAAAAACCTGAGTTTGCAGAAGTTCTTGGGGC	2	NZ_QEDR01000012_6, NZ_QEEP01000005_6	{'None detected'}	TRUE
CAGTCTTATTCATGTTTGTTACGATGATGTTTT	2	NZ_QEDR01000012_10, NZ_QEEP01000005_10	{'None detected'}	FALSE
TAAAAAATAACTCTTAAATACGTTTGGTGCGCG	2	NZ_QEDR01000012_11, NZ_QEEP01000005_11	{'None detected'}	FALSE
TTTGGTTGTTGATGATGTCTGATGCCATCGCAT	2	NZ_QEDR01000012_12, NZ_QEEP01000005_12	{'None detected'}	FALSE
TCCAGCGCAGCATTGGTGAGCATCGAATCTTTG	2	NZ_QEDR01000012_13, NZ_QEEP01000005_13	{'None detected'}	TRUE
TGACTTTGGCGAAGTTTTGCAGTGGGTTTTTGA	2	NZ_QEDR01000012_14, NZ_QEEP01000005_14	{'None detected'}	TRUE
TCCCCAAAGACTGGATCTGACCTTGCGCCGTAG	2	NZ_QEDR01000012_15, NZ_QEEP01000005_15	{'None detected'}	FALSE
CATGAAGGGCTATGAAGGGATTGACGATTTAGT	2	NZ_QEDR01000012_16, NZ_QEEP01000005_16	{'None detected'}	TRUE
CTTGTACCACTTGGCTTCAACGACTTCGGGTAA	2	NZ_QEDR01000012_17, NZ_QEEP01000005_17	{'None detected'}	TRUE
TATTTGTCCCTCATCTCATCCTGTTGATAATGG	2	NZ_VSHM01000004_9, NZ_VIOZ01000104_1	{'None detected'}	FALSE
TCAAAGTTGCTGCTGGCTTAAAAGACACGCTGG	2	NZ_VIOZ01000104_7, NZ_VIOZ01000104_16	{'None detected'}	FALSE
CAACTCGCCTTTTTTCACGATGCCATCATAACT	2	NZ_QJUC01000009_21, NZ_ADAI01000033_21	{'A68:22_A111:29'}	FALSE
CCCTCCAAGCCACTAGCGGCTCAAGCTCAACCG	2	NZ_QKWT01000077_3, NZ_VIPK01000012_7	{'None detected'}	FALSE
TGTCACGCTTCATGGTGCCGCCGATGCCCGCCC	2	NZ_QKWT01000077_7, NZ_VIPK01000012_8	{'None detected'}	FALSE
TCTAATACCGTTTGCTACGTCGAGGATGACCCT	2	NZ_QKWT01000077_8, NZ_VIPK01000012_9	{'None detected'}	TRUE
TAACCCCAAAAAAAGAAAAGCGTTCGAGTGCAT	2	NZ_QKWT01000077_9, NZ_VIPK01000012_15	{'None detected'}	FALSE
CAAACGCACCGGAGAGGTGGAAGTGTTGCCCGA	2	NZ_VIPK01000012_4, NZ_RHPD01000002_12	{'None detected'}	TRUE
CAACCGATTTGACGACATGCCGCACGCCAGTGA	2	NZ_VIPK01000012_5, NZ_RHPD01000002_13	{'None detected'}	TRUE
TCACAAGCGATTGAAGCAGGAAGAAAGGCGGGA	2	NZ_VIPK01000012_10, NZ_RHPD01000002_21	{'None detected'}	FALSE
TAGACAGTATAAGTCCTGGAGTTAGCTTGCAAA	2	NZ_JFGR01000030_5, NZ_NEEB01000147_1	{'None detected'}	TRUE
TTAAAGCTGGCTGGTCCTCCTTCAACCTTTGAA	2	NZ_VSIJ01000013_55, NZ_NCTY01000025_50	{'None detected'}	FALSE
TTACTACATGGTGGGTGTGAAAAATCCAACCAC	2	NZ_VSHF01000049_18, NZ_JMBM01000078_9	{'None detected'}	FALSE
TGATTTGATTTTGATTTACCCAGCAGTAGACGT	2	NZ_VSHF01000049_25, NZ_JMBM01000085_2	{'None detected'}	FALSE
TCAACTTATGCACATCCACGCAAGCACGCGCCC	2	NZ_VSHF01000049_26, NZ_JMBM01000085_3	{'None detected'}	FALSE
CGAGGTTAAAGTAGGCGCACTTGACGACATTAG	2	NZ_VSHF01000049_27, NZ_JMBM01000085_4	{'None detected'}	FALSE
TTATCTATTCATACCAACTGAGGAGCGAAACAAAA	2	NZ_VSHF01000049_28, NZ_JMBM01000085_5	{'None detected'}	FALSE
TTTTGCATGCAAAATTTTAACACGAGGCAAAGC	2	NZ_VSHF01000049_29, NZ_JMBM01000085_6	{'None detected'}	FALSE
TTGTCAGGCTTTGCAACTTGCCCGCGCACTGGC	2	NZ_VSHF01000049_30, NZ_JMBM01000085_7	{'None detected'}	FALSE
CTTAGGCAGCAATCGTAAGCTGTACCCGTTTGT	2	NZ_VSHF01000049_38, NZ_JMBM01000081_1	{'None detected'}	FALSE
TCCAGCCAAGCACCAGTAAAAGTAAAATCCGAA	2	NZ_VSHF01000049_55, NZ_JMBM01000086_6	{'None detected'}	FALSE
TTGGCTCATGCAAAGTAGCCACCAGCCAAGGCC	2	NZ_VSHF01000049_61, NZ_JMBM01000102_1	{'None detected'}	FALSE
TATACCGTTTTTCAAAGGAGCACGATTTGAGGT	2	NZ_VSHF01000049_62, NZ_JMBM01000102_2	{'None detected'}	TRUE
TTGTTGGGTACGTAGTCGAGTGCAAGGCATGCG	2	NZ_VSHF01000049_63, NZ_JMBM01000102_3	{'None detected'}	FALSE
CAAAAACCAAAACTTTCTCACTCAAGCGGTTTA	2	NZ_VSHF01000049_64, NZ_JMBM01000102_4	{'None detected'}	TRUE
TCGAGAGTCGTTAGGTTCTTGTCGCAGTATTCG	2	NZ_VSHF01000049_68, NZ_JMBM01000101_1	{'None detected'}	FALSE
TGCATTGCCGCTTGGAATTGGTCCTCAGTAAGA	2	NZ_VSHF01000049_69, NZ_JMBM01000101_2	{'None detected'}	TRUE
CCACTATGAGGGGTTTGAGCTTGATTCCAAGGT	2	NZ_VSHF01000049_70, NZ_JMBM01000101_3	{'None detected'}	TRUE
CAAAAACATGGCTGCTGGACTCATCTGGAACCA	2	NZ_VSHF01000049_71, NZ_JMBM01000101_4	{'None detected'}	TRUE
TACCGTTTCACGGGTTACGCCCATATTGCGGGC	2	NZ_VSHF01000049_81, NZ_JMBM01000109_1	{'None detected'}	FALSE
TATTTGCTTATCTACGCTTTCAGGGTCTTGTGT	2	NZ_VSHF01000049_82, NZ_JMBM01000109_2	{'None detected'}	TRUE
TCTGACCGCTCAGGCGAATCTGTTTTCTATGTC	2	NZ_VSHF01000049_89, NZ_JMBM01000082_1	{'None detected'}	TRUE
TTTTATTTCTTCTGTTCGTTTCGAAGGTTCATT	2	NZ_VSHF01000049_90, NZ_JMBM01000082_2	{'None detected'}	FALSE
TTAGCTAGCAGCGGAAGCGATGAAGCCTTTGAC	2	NZ_VSHF01000049_91, NZ_JMBM01000082_3	{'None detected'}	TRUE
CATCGAAGTCAAAGGCATTAACCATACTTTCTG	2	NZ_VSHF01000049_92, NZ_JMBM01000082_4	{'None detected'}	FALSE
CATTGAAACCTTCATCCTTTAGCTGGATATAGC	2	NZ_VSHF01000049_93, NZ_JMBM01000082_5	{'None detected'}	TRUE
CCCGTAAACTGGACTCTTTAAGTCACGGAAGGT	2	NZ_VSHF01000049_94, NZ_JMBM01000082_6	{'None detected'}	TRUE
TCTGCTCATTACGTGGACCAGGTGGTTTAGGTA	2	NZ_VSHF01000049_100, NZ_JMBM01000031_1	{'None detected'}	TRUE
CTATCAAACGTCGCTTTTTCGCTGACTGACGTC	2	NZ_VSHF01000049_101, NZ_JMBM01000031_2	{'None detected'}	FALSE
TTAGTTAGTGTTGGCTCAGAAGGCAACACTGAG	2	NZ_VSHF01000049_102, NZ_JMBM01000031_3	{'None detected'}	FALSE
CAATGTCATTGGTGGTGTTGGTGGTCTCGGCCAG	2	NZ_VSHF01000049_103, NZ_JMBM01000031_4	{'None detected'}	FALSE
TATTAACATTGTATTATTTTAGATCTCCTTTAT	2	NZ_VSHF01000049_104, NZ_JMBM01000031_5	{'None detected'}	TRUE
TACAGTCACGAGGTGAGACACCAATTTTTAGGC	2	NZ_VSHF01000049_105, NZ_JMBM01000031_6	{'None detected'}	FALSE
CCACAGTGGTTGCGATTGTAACAAGTTTGGTTT	2	NZ_VSHF01000049_106, NZ_JMBM01000031_7	{'None detected'}	FALSE
TCAGGTATAACAGGAGTGTTCTGGAGTACATCT	2	NZ_VSHF01000049_107, NZ_JMBM01000031_8	{'None detected'}	FALSE
TACCAGGTCAAGCACATATTTTAACGTCATCTG	2	NZ_NCTY01000025_15, NZ_NCTY01000025_16	{'None detected'}	FALSE
CAAAGCGCAAAAGCAAATCGCCTTAACCCGTGAG	1	NZ_VMOM01000091_5	{'None detected'}	TRUE
TAGTGGCGATCTGTAACTACGGGCATATCAAAA	1	NZ_VMOM01000091_6	{'None detected'}	TRUE
CGGATTGCTATTTGCAAGTAACTTAGTTGAGGA	1	NZ_VMOM01000091_9	{'None detected'}	FALSE
CTTAAGTCGCTTCAGAAAAAAGCCAGACCAACAA	1	NZ_VMOM01000091_10	{'None detected'}	TRUE
TTATACCATTAGTAGGTGGTGCCACTAACGCCC	1	NZ_VMOM01000091_15	{'None detected'}	TRUE
TACTCGCATTTCGCCGCAAGGGTTAGCGTTTGC	1	NZ_VMOM01000091_16	{'None detected'}	TRUE
CTATTACTTGCGCTACAAATGGCGCGTGAATCA	1	NZ_VMOM01000091_17	{'None detected'}	TRUE
TGTCATAAGGTGGATCGGTCACTATCAAGTCTA	1	NZ_VMOM01000091_18	{'None detected'}	TRUE
TACAGAGCGCACTTCATTCGGGTTGATGGGTCT	1	NZ_VMOM01000091_19	{'None detected'}	FALSE
CAAGAATTAGGGGGAGAATGTGCGCCATTGCCA	1	NZ_VMOM01000091_20	{'None detected'}	FALSE
CTTAGTGATGGCTATATTTATCTGGGGGTGAAG	1	NZ_VMOM01000091_21	{'None detected'}	FALSE
CATCAAGAGAGGCATTAAATGAGCTTAGAAGAA	1	NZ_VMOM01000091_22	{'None detected'}	TRUE
CAGTGTGATTATGGACATTGGTACCCCTTATCG	1	NZ_VMOM01000091_23	{'None detected'}	TRUE
CTGCTCAATGCCACCTTCCGCACGACACATGCC	1	NZ_VMOM01000091_24	{'None detected'}	TRUE
TCAAAAGCCCAGAAGCGCCACTCTGTCCCTTAA	1	NZ_VMOM01000091_25	{'None detected'}	FALSE
TATCGTTAGCAATAGACTGATCCAGAACAGAGC	1	NZ_VMOM01000091_26	{'None detected'}	FALSE
TCGTGATAACCCATTAAACGCGATAGGTATCAC	1	NZ_VMOM01000091_27	{'None detected'}	TRUE
CGTATTTTACATGCGCTGTAAAATCTTTATCTA	1	NZ_VMOM01000091_28	{'None detected'}	FALSE
TAATACCGTCATGCATCCACCACTATGATATTT	1	NZ_VMOM01000091_29	{'None detected'}	FALSE
TCAGCCGCCTAACCGAAGAAAACAAGCGACTGC	1	NZ_VMOM01000091_30	{'None detected'}	FALSE
CAACCAGAGGCGTACCGTCAGCGCGTTTCATCG	1	NZ_VMOM01000091_31	{'None detected'}	TRUE
CTCAGCCAACCCCATGCTAGGAGTATAGATAT	1	NZ_VUAB01000081_1	{'None detected'}	FALSE
TAGATGTAAGCGCAGGGGCTATTTTCTGTCTCA	1	NZ_VUAB01000081_2	{'None detected'}	FALSE
TCAAAAATCGTGCAAAAGGTACTTTGTAGCTCC	1	NZ_VUAB01000081_3	{'None detected'}	FALSE
CACACGCCAACCGAGGTAAGAAACCACGTCAGG	1	NZ_VUAB01000081_4	{'None detected'}	TRUE
TATGGTTCTTACATTTAATGATGCTGTTGAATT	1	NZ_VUAB01000081_5	{'None detected'}	TRUE
CTCTTAGTGAGTCAGATAGTGAAATTTTAAGCA	1	NZ_VUAB01000081_6	{'None detected'}	FALSE
CAGCGAGCACATACCAAAAGAACTGCGCTATTT	1	NZ_VUAB01000081_7	{'None detected'}	FALSE
TCATCTTACTGAATCGGCTTTCATGCTTGCTTA	1	NZ_VUAB01000081_8	{'None detected'}	FALSE
CCCTTTTGAAAAATGGCTTGTTCCATATTGACT	1	NZ_VUAB01000010_1	{'None detected'}	FALSE
CTCAGGGAACAAATAGCCAAAGCCACCTTTGGG	1	NZ_VUAB01000010_2	{'None detected'}	FALSE
TGTCCAGCATCAAAGCTAGGGCTATGCTGAGAA	1	NZ_VUAG01000038_1	{'None detected'}	FALSE
CGACTCGACATCTTCAAAGCGTTTACGGTTGGG	1	NZ_VTZZ01000021_3	{'None detected'}	TRUE
CCCGCTATTTTGGGACGCTCTTCATGACCGATGA	1	NZ_VTZZ01000021_9	{'None detected'}	FALSE
TATTAAAGTAATACAAGCGTTAATTTCTAATAC	1	NZ_VTZZ01000021_10	{'None detected'}	FALSE
CGTTAGGTTCTGCGATCACTAAATTGATAGTTT	1	NZ_VTZZ01000021_11	{'None detected'}	FALSE
CAAGGCACAAAGCATCGCGCTTGGCTTGAAATT	1	NZ_VTZZ01000021_13	{'None detected'}	TRUE
CATAAAGAACCGTTGTAGATTCAGAGTGCCAAA	1	NZ_VTZZ01000021_14	{'None detected'}	FALSE
CCCGACTCAACACCGGATAAGTCAACGTCATCA	1	NZ_VTZZ01000021_15	{'None detected'}	TRUE
TTGGTCAAGGTGGAAGTACTCGGTGATGAAGTG	1	NZ_VTZZ01000021_17	{'None detected'}	TRUE
TCGTTCACCACAGCTTCGCAGGGATTCACTCTT	1	NZ_VTZZ01000021_18	{'None detected'}	FALSE
TGATTGTAACTCCTTGCTTCCCTCCATCGTGAT	1	NZ_VTZZ01000021_19	{'None detected'}	FALSE
CACAATGGACAACCTTGCTTTGTTCAATCCATC	1	NZ_VTZZ01000021_20	{'None detected'}	TRUE
CACGATGTGCTCAGCCGGGTAAGGAGGGCAGAA	1	NZ_VTZZ01000021_21	{'None detected'}	TRUE
TATTCGCCGCCGAGACGGCACATTTACTCGCAA	1	NZ_AMBR01000007_3	{'None detected'}	TRUE
CATCTAAATTTCCCCCTAGCTTAAAACTTCAGC	1	NZ_AMBR01000007_4	{'None detected'}	FALSE
CATTTGAAGAACACGAGTATCTATACAGATCTC	1	NZ_AMBR01000007_5	{'None detected'}	FALSE
CGCGAAGCGGTAAAGGTGTAGGCATTGTGATAC	1	NZ_AMBR01000007_6	{'None detected'}	FALSE
CAAAGTTTGGGATCACCTTCTTGGTGTAATCCG	1	NZ_AMBR01000007_7	{'None detected'}	TRUE
CAAAGAAGTTACTCCGCCAGTTATCAAGCTGAA	1	NZ_AMBR01000007_8	{'None detected'}	FALSE
CCTGGCTGCAAGTGCGTCTCCACGTTCTTCTTC	1	NZ_AMBR01000007_9	{'None detected'}	FALSE
TATCAAGTCGATTTTAAATAACAATCAGGGTGT	1	NZ_AMBR01000007_10	{'None detected'}	FALSE
CCAACTTAATCCGCTCATCAAAAAACTGTCTGA	1	NZ_AMBR01000007_11	{'None detected'}	FALSE
CGGCGTTAAACAGGGTGATAAGTACACTGATGC	1	NZ_VSGY01000042_5	{'None detected'}	TRUE
TCGGCAAGCAGCTTATGAGCATTTTACCCGATC	1	NZ_VSGY01000042_10	{'None detected'}	FALSE
TATGGAATATGCCAAAATCGATGCGTCCCACCT	1	NZ_VSGY01000042_11	{'None detected'}	FALSE
CGCTAAGAACGTGGAAATGTTCTTGATATGCCA	1	NZ_VSGY01000042_12	{'None detected'}	FALSE
TGAATTTGCTCCATCGTCAAACGCTGCGCTCGA	1	NZ_VSGY01000042_13	{'None detected'}	FALSE
CAGCTTTTACCACATCATGACTATTGACTCTTG	1	NZ_VSGY01000042_14	{'None detected'}	FALSE
CTATCTCGGCTTTCTTGGCCTACCTCTTGTATT	1	NZ_VSGY01000042_15	{'None detected'}	FALSE
CGGCGCGAGCTTGTTCAAGTCGGCTTTGTTGTT	1	NZ_VSGY01000042_16	{'None detected'}	TRUE
TAATGTCGGCTACCTCCCTGTTTGTGAGCGCAG	1	NZ_VSGY01000042_17	{'None detected'}	FALSE
CAAGTGTGTGTTTAGGCATTGTTTAGCTCTCCT	1	NZ_VSGY01000042_18	{'None detected'}	TRUE
CTTATCAGCCACTATAAACTCAGTTTTTATCAG	1	NZ_VSGY01000042_19	{'None detected'}	FALSE
CAATCTTTTTATTCTGTTTTGTGATTAAAACTA	1	NZ_VSGY01000042_20	{'None detected'}	FALSE
CGAATGTCGCGCAGTCCCCCGCCTGCTCACCCG	1	NZ_VSGY01000042_21	{'None detected'}	FALSE
TGTATCTGCGAGCAGACTCGTAATTGAGGCCAT	1	NZ_VSGY01000042_22	{'None detected'}	TRUE
TGGCATTAATCACTTCCTCATCCGTTGGAAGCT	1	NZ_VSGY01000042_23	{'None detected'}	TRUE
CTAGGGCAAGGCTTACCCCAATCCCTCAGCTTT	1	NZ_VSGY01000042_24	{'None detected'}	FALSE
CAGCAAAGGAAGCTACAGGGACGCACTAGAGCA	1	NZ_VSGY01000042_25	{'None detected'}	FALSE
TTGTAGATGAAAAGCTGAATATTTTTACAGTGA	1	NZ_VSGY01000042_26	{'None detected'}	TRUE
TCAATCTCTCTCGCTCAAGGTCGGGAGTCGCTG	1	NZ_VSGY01000042_27	{'None detected'}	TRUE
TGCGGTGGGGCTGGGTACATTAAGCCAACAAGA	1	NZ_VSGY01000042_28	{'None detected'}	TRUE
TAAGTGTTGTTAGCCGTTGCAGGCCATCAATAA	1	NZ_VSGY01000042_29	{'None detected'}	FALSE
TACTGTTATTCCCGACCCTAGCGCTGACCCAGA	1	NZ_VSGY01000042_30	{'None detected'}	TRUE
TGAAAGAAGCTTTTTAAATTCCTTTGTTTTTTC	1	NZ_VSGY01000042_31	{'None detected'}	TRUE
TCAGAAAAAGGCTCTTGCTCTCGTCTCGGTTTA	1	NZ_VSGY01000042_32	{'None detected'}	TRUE
TAAGCCAAAGGAATTTAAGTTTAACATACCAAG	1	NZ_VSGY01000042_33	{'None detected'}	TRUE
TAACATTCCTCAGCACAAGCTCTAATTGCTGTA	1	NZ_VSGY01000042_34	{'None detected'}	TRUE
CAAAGGCCAAACGGGATCATGACTTCATCAATG	1	NZ_VSIO01000059_15	{'None detected'}	TRUE
TTCTCGTACCATCCTCCACAAACACTTCACCGG	1	NZ_VSIO01000059_16	{'None detected'}	FALSE
CGGAAGGCCGTTAATTCACAACATCGCATCCGA	1	NZ_VSIO01000059_17	{'None detected'}	FALSE
CCACCAGTAAACTCCACCACGTTAATGAAAACA	1	NZ_VSIO01000059_23	{'None detected'}	FALSE
CAAGTCAAGCTGCGCATAGCTGAACTAGAAGCC	1	NZ_VSIO01000059_29	{'None detected'}	TRUE
CGACCGATTCGGTATATCTCTATTGCTGTTTAC	1	NZ_VSIO01000059_30	{'None detected'}	FALSE
TGTATCGTTTACTGCTTGGTTGCTGGCATACCG	1	NZ_VSIO01000059_47	{'None detected'}	FALSE
CAGAAGCTTTTCCAGCGTATCTTTTGGCAGTGA	1	NZ_VSIO01000059_48	{'None detected'}	FALSE
CCCGAAATCGCTACTAGACCCGACTTATCAGCG	1	NZ_VSIO01000059_49	{'None detected'}	FALSE
TACGAAACCCCACAGCAGCGACAAAAGCGTGAG	1	NZ_VSIO01000059_50	{'None detected'}	FALSE
TGGAAGTTAGCGCTAGACAATAATTTAATCCAC	1	NZ_VSIO01000059_51	{'None detected'}	FALSE
CTCCTCCAGCGTCATGCAGTGGTCTACTGGGTGG	1	NZ_VSIO01000059_52	{'None detected'}	FALSE
TAACGGCACGCTTGATAAACAATGGCTGGCTGG	1	NZ_VSIO01000059_53	{'None detected'}	FALSE
TGCACTGCTGCTGATATGGTCGCGTTGTGAGTT	1	NZ_VSIO01000059_54	{'None detected'}	FALSE
CCGATTTGCCAGCCCACAAATCAGACTCACGTC	1	NZ_VSIO01000059_55	{'None detected'}	FALSE
TTAGCTCCACTGGTGAGCGTTGCGATCATTTCT	1	NZ_VSIO01000059_56	{'None detected'}	FALSE
CGCCAAGCTGCAAACCTCTTCCTCAATCTCTCG	1	NZ_VSIO01000059_57	{'None detected'}	TRUE
TTGAGCAGCACATCGAGACGATAAGAAGCTTGC	1	NZ_VSIO01000059_58	{'None detected'}	FALSE
CAAAGAGAGCGGTTTACTACTACAAGAAAAAGC	1	NZ_VSIO01000059_59	{'None detected'}	FALSE
CGTGATCCTTTGGGCAGAGGAACGCATTTCAGC	1	NZ_VSIO01000059_60	{'None detected'}	TRUE
TATTACTCAGGTGTTTCATCATCAGCCCCTTTC	1	NZ_VSIO01000059_61	{'None detected'}	TRUE
TCTCGGCCTTGCTGTCCAGTCCGGTGGTCTCGG	1	NZ_VSIO01000059_62	{'None detected'}	TRUE
CGCAGGGAGCAGAAAGGACAGCCGAAAGCGACT	1	NZ_VSIO01000059_63	{'None detected'}	TRUE
CACTGCTGACCGAATTGGTAAAAATGAGCCAAG	1	NZ_VSIO01000059_65	{'None detected'}	TRUE
CAGATCACCACGTTTACGGCGATATAAGACTGC	1	NZ_VSIO01000059_66	{'None detected'}	FALSE
CCACCGAAAAGCAAGCTTGGGAAGTTTTCCGCC	1	NZ_VSIO01000059_67	{'None detected'}	TRUE
CCTCGATACACCCCAGCCAGACGGAAGAAAAGG	1	NZ_VSIO01000059_68	{'None detected'}	TRUE
CACGGCCAAGATCCTATTTGAGCAAACCGTGAG	1	NZ_VSIO01000059_69	{'None detected'}	TRUE
CGAACTATCAAGCGGGTGTGTCCGGTTGGAGAT	1	NZ_VSIO01000059_70	{'None detected'}	FALSE
TCGGGAGACGCTCACCATCTGTGTTGTAATAAA	1	NZ_VSIO01000059_71	{'None detected'}	FALSE
TCAAAGGGATTGAGTCTCCGCAAGCTAGTTGGT	1	NZ_VSIO01000059_72	{'None detected'}	TRUE
TACTTCTCACTGTGCCATGTCTTTTCTTTGGGT	1	NZ_VSIO01000059_73	{'None detected'}	TRUE
CATAAGCTGATCTAGACCTACGCATTTCATGAT	1	NZ_VSIO01000059_74	{'None detected'}	FALSE
CGATTTTTATCCCAAGTTCTTGCGCTTTTTTCA	1	NZ_VSIO01000059_75	{'None detected'}	FALSE
TGCGAGACATACTGTTCATGTCCAGCTTTCTTG	1	NZ_VSIO01000059_76	{'None detected'}	TRUE
TATCTTTAAATTGTTTCTTCTTCACGCCACTTT	1	NZ_VSIO01000059_77	{'None detected'}	FALSE
CAGCAAAGTCAATGTGACCAAGGCAAAGAGAAT	1	NZ_VSIO01000059_78	{'None detected'}	FALSE
TATCAAGCCACGTTCGAGGCCTTCATGATGAAA	1	NZ_VSIO01000059_79	{'None detected'}	TRUE
CTATATGGTAGCTTTCAAGTTGGCACTGGACGC	1	NZ_VSIO01000059_80	{'None detected'}	FALSE
CCAGGTGTCAGGTAAATTCCGCATCAACAAGAG	1	NZ_VSIO01000059_81	{'None detected'}	FALSE
TCTTCAAGGCCATGAGTGTCAAAGGTGGCGTTA	1	NZ_VSIO01000059_82	{'None detected'}	FALSE
CGATAGATGGTCGAAAACCACTGTTCTGACACT	1	NZ_VSIO01000059_83	{'None detected'}	FALSE
CCCACCAACCGAGGTCAACGTTTTGTTGGTGGA	1	NZ_VSIO01000059_84	{'None detected'}	FALSE
CGACGTCATCTTAGCCGTGTTGTCAAAGTGGTG	1	NZ_VSIO01000059_85	{'None detected'}	FALSE
TGCACATGGCGCGGTTTGTCGCTGGACATTAAA	1	NZ_VSIO01000059_86	{'None detected'}	FALSE
AGTAACAATGTCTTTAAAAACACTGCCTCTTAA	1	NZ_VSIO01000059_87	{'None detected'}	FALSE
CGTTTACACGGGCTTGATAAGAACCAATCCCACG	1	NZ_VSIO01000059_88	{'None detected'}	FALSE
TACACTGTGCGTAAGCTTGAGGATATTTGGTGA	1	NZ_VSHM01000004_1	{'None detected'}	FALSE
TCAGCTTACCTTTGCGAGTTATCTTGTAGGTTG	1	NZ_VSHM01000004_5	{'None detected'}	FALSE
CCAGTCAGCTTGCTTGGGTCTGGTACACCTGCG	1	NZ_VSHM01000004_6	{'None detected'}	FALSE
CTTCCAAATCTCTCGCTTTCTCACGAGAGAGTC	1	NZ_VSHM01000004_10	{'None detected'}	FALSE
CACTAGGTCTTTTATCACTCCTGCATCGCCGCT	1	NZ_VSHM01000004_11	{'None detected'}	FALSE
TAACGCCTATGCGTTTTGGCGTCACTGTCGAAA	1	NZ_VSHM01000004_13	{'None detected'}	FALSE
TTAAACTCACCCCAAACAACGTCACCCACTGGC	1	NZ_VSHM01000004_14	{'None detected'}	FALSE
TAGAGCGAGAATCTGTGATAGCGTGACCTGTTC	1	NZ_VSHM01000004_15	{'None detected'}	FALSE
CCAAGCAATGAGCCACGCATCGACCAGCGTATT	1	NZ_VSHM01000004_16	{'None detected'}	FALSE
CGAGGTCTACTATGGCAACAAAAGGTGACATCT	1	NZ_VSHM01000004_17	{'None detected'}	FALSE
CAAAGAAACTCTCGACCAGATATTTGAACAGTT	1	NZ_VSHM01000004_18	{'None detected'}	FALSE
CACCCTCTGCATACTCTGATGCACTTGGCGTTC	1	NZ_VSHM01000004_19	{'None detected'}	TRUE
TCGTGATTTCAAGCATGCCCATGTTTTCTGAAA	1	NZ_VSHM01000004_20	{'None detected'}	FALSE
CATTTGACGGATCAAGCACGCTCATATTTGTAT	1	NZ_VSHM01000004_21	{'None detected'}	FALSE
TCAAATCTCTCCGGTGCTTTGTTGCAGTCGTTA	1	NZ_VSHM01000004_22	{'None detected'}	FALSE
CGGTGGGGAGATTCACTCAAATCTCGCCACGGC	1	NZ_VSHM01000004_23	{'None detected'}	FALSE
CAAACTTCCAGAATTCCTATGGGTTAGCAAAGA	1	NZ_VSHM01000004_24	{'None detected'}	FALSE
TGAAAGCAGGATTATTGCAACGACGCATTGCAA	1	NZ_VSHM01000004_25	{'None detected'}	TRUE
CTGTGCCAGCTTTGTGGCTGAGTGGTATCGTGA	1	NZ_VSHM01000004_26	{'None detected'}	FALSE
CACGAGAATATTGGTGAGGGATGTTAATCTCGA	1	NZ_VSHM01000004_27	{'None detected'}	FALSE
TCCAAATCGCGCGTAGCTTGGTGACTTCTAACG	1	NZ_VSHM01000004_28	{'None detected'}	TRUE
TCCGCCGCAGAACTCGTGTGAAACAAGGCTGTC	1	NZ_VSHM01000004_29	{'None detected'}	FALSE
TGTGATCCAAGCTTTTGCAGATCTGCCAAAAGT	1	NZ_VSHM01000004_30	{'None detected'}	FALSE
CACAAGGGCGAAAACTCAAGTCAAAAGCGCGTG	1	NZ_VSHM01000004_31	{'None detected'}	FALSE
TCCGAAACGCGCCGCCGAGAAAGTGCTTTTCTT	1	NZ_VSHM01000004_32	{'None detected'}	TRUE
TCAGTGTCGGCAAAGCGCCAGACATGAACGAGA	1	NZ_VSHM01000004_33	{'None detected'}	TRUE
CATGGAATACAAGTCATCTTGGTTCGCTCGCAA	1	NZ_VSHM01000004_34	{'None detected'}	FALSE
CCAGTAGCGATACTCAGTGCGACCCCATGCTTT	1	NZ_VSHM01000004_35	{'None detected'}	FALSE
CGATTCGCAAATGTCACCTTTCTGGCGTTGGGT	1	NZ_VSHM01000004_36	{'None detected'}	TRUE
CTGGGTGGCGCAGAACAACTGGCTTTCCTTTGT	1	NZ_VSHM01000004_37	{'None detected'}	FALSE
CGCTGAATTGTCGACGTTCAGCATGGAGCTTGC	1	NZ_VSHM01000004_38	{'None detected'}	FALSE
CACATTATTTGTCGAGTCGATTTCGTCATACCC	1	NZ_VSHM01000004_39	{'None detected'}	FALSE
TAGAGTTGCGCTTGTGGGATGCGGAATGTCTCT	1	NZ_VSHM01000004_40	{'None detected'}	FALSE
CGCAGACCTACACCAACTACAATCAATACACTG	1	NZ_VSHM01000004_41	{'None detected'}	FALSE
TACTGATTGCTTTGGGTGGATGTGCGAGCCCTG	1	NZ_VSHM01000004_42	{'None detected'}	FALSE
TCTTGTGGGTTGGTCGTTTGTTTGTGGGCACTT	1	NZ_VSHM01000004_43	{'None detected'}	FALSE
TCAATAGCCCATATGTAGGCGGTGGCAAGGCTT	1	NZ_VSHM01000004_44	{'None detected'}	FALSE
TTGGTCAAGCTCGCGGCTTTGAAACTGGGTTTG	1	NZ_VSHM01000004_45	{'None detected'}	TRUE
TACTGCGCTTTTCTTGCAGTTACTGGAAGTTTG	1	NZ_VSHM01000004_46	{'None detected'}	FALSE
TAATCAGTTGGCAAGGCGTAAGAGAGCAAGAGT	1	NZ_VSHM01000004_47	{'None detected'}	FALSE
TACGCGACTTTATTCGATCGGTAGTAGCGGTCGG	1	NZ_VSHM01000004_48	{'None detected'}	FALSE
CATATCCGTGCGGATACTCACGAGCTAATCCGC	1	NZ_VSHM01000004_49	{'None detected'}	FALSE
CAACTCTGCATTACCGAGTGCAAACCAAAGGCA	1	NZ_VSHM01000004_50	{'None detected'}	TRUE
CAGGGTAGGATGCGCGTCTCAAGCGTGTGCTGT	1	NZ_VSHM01000004_51	{'None detected'}	FALSE
CACTGCCCAGCGCCCAATCTCCCGCCCTGAGTG	1	NZ_VSHM01000004_52	{'None detected'}	FALSE
TACAAGAACAGCCGCAAAGCGGCTTGAGGGTGG	1	NZ_VSHM01000004_53	{'None detected'}	TRUE
TGCCAATGATGTGGACGGGTCTCTGGTCAACAG	1	NZ_VSHM01000004_54	{'None detected'}	FALSE
CTGCTTGGCGTCCGATTCGGTGATCATGCTTGA	1	NZ_VSHM01000004_55	{'None detected'}	FALSE
TAAATGGATTTGGCTTGGTGATGCCGAAGGTCC	1	NZ_VSHM01000004_56	{'None detected'}	FALSE
CGGCGAAGCGGTATCTATCAAAGCTACAAGCCC	1	NZ_VSHM01000004_57	{'None detected'}	FALSE
TCAAGCTATTGCCAGTGTGGTGGGCGGCGTTTC	1	NZ_VSHM01000004_58	{'None detected'}	FALSE
CCCTAAAGCTCTCTGTGATGTACGCCAACGGCA	1	NZ_VSHM01000004_59	{'None detected'}	TRUE
TGTGCGCGGTCTGGGCAATGCGTTCCGTGTTGC	1	NZ_VTLK01000057_1	{'None detected'}	FALSE
CAATGTCTCTTGCTTCTTCGTTGTTTTCACATT	1	NZ_VTLK01000057_2	{'None detected'}	FALSE
TAACGAAGTGTGTCGCGGCTTTATGAGCTACGA	1	NZ_VTLK01000057_3	{'None detected'}	TRUE
TATTGATTGAATCAACCGGCACACATTCGACAC	1	NZ_VTLK01000055_1	{'None detected'}	FALSE
CTTTGGGGAGCGTAAGTCTCCACGGCAGACGGT	1	NZ_VTLK01000055_2	{'None detected'}	TRUE
TCGAAATCATCCATATTACTGCAGTCCGTTGCG	1	NZ_VTLK01000055_3	{'None detected'}	TRUE
CCTGACCTACGATGAAAAATACGATATCCCGAT	1	NZ_VTLK01000055_4	{'None detected'}	TRUE
CCTACTATTGGCATCTATCGCAGGTACGTCTGC	1	NZ_VTLK01000055_5	{'None detected'}	TRUE
CTTCGAGCGATTGATTCAAGCAAATAAAGAAGC	1	NZ_VTLK01000055_6	{'None detected'}	TRUE
CAATCAACGTTACTGCAGCGACGTAGAGTAATA	1	NZ_VTLK01000055_7	{'None detected'}	TRUE
TCGTTAAAATACGACTCATATCCCGTAGCACGC	1	NZ_VTLK01000055_8	{'None detected'}	FALSE
CCACGTGGTGTGATATCAACCTGTACGGGTCGT	1	NZ_VTLK01000055_9	{'None detected'}	FALSE
TAGCAATCGCACCGCTATTGTACTTTTTGTGCG	1	NZ_VTLK01000055_10	{'None detected'}	FALSE
CTTGGCACCATCCTGGGGGTCAAACCATATTCA	1	NZ_VTLK01000025_2	{'None detected'}	FALSE
TCGTCTCTGCTCTCAACTCTGGCGGCTCTGGTG	1	NZ_VTLK01000025_3	{'None detected'}	TRUE
CGATGCCATCGCAGCAAAATGGCTGGACGCAA	1	NZ_VTLK01000025_4	{'None detected'}	TRUE
CACGTGAATGGTATGAGTCATTGCTCAGTGAAG	1	NZ_VTLK01000025_6	{'None detected'}	FALSE
TTGAAAAACTCGACTAACGGGGAAAAGCATGAA	1	NZ_VTLK01000025_10	{'None detected'}	FALSE
CAAAGCGGGGACGGCGTCTTTCAGTGCGTACAC	1	NZ_VTLK01000025_13	{'None detected'}	TRUE
TGTTAAACACGATGGGTGCCATCCATACTCCTG	1	NZ_VTLK01000025_14	{'None detected'}	FALSE
TACAAACGCGCTTGGATATCGCAATTCAGAGGC	1	NZ_VTLK01000025_15	{'None detected'}	FALSE
CAGACGGCTGCCATAATCGCGGCGCATCACCCG	1	NZ_VTLK01000025_16	{'None detected'}	TRUE
TGAGCTTATCATCGACGTTGAAGATACCGAACA	1	NZ_VTLK01000025_17	{'None detected'}	FALSE
CCATGCCAACGCCCTTCATCGGCAGAGCGCAGC	1	NZ_VTLK01000025_18	{'None detected'}	TRUE
CTTGTATTTCAACCAAATCCCCGAAACGGCGGG	1	NZ_VTLK01000025_19	{'None detected'}	TRUE
TGACGTTCAATGTAATCGTCGACTTCGGTGGTT	1	NZ_VTLK01000025_20	{'None detected'}	TRUE
CCAATTGCGCGATAATGATCCGAGTCAATCGCA	1	NZ_VTLK01000025_21	{'None detected'}	TRUE
TTCTGTAGCCAAGGTGCAAGAAATTATCACCGA	1	NZ_VTLK01000025_22	{'None detected'}	TRUE
TGATAGAGTTGATTCCAAAAGAGTGCCCGCATA	1	NZ_VTLK01000011_1	{'None detected'}	FALSE
TGATAGCGATCCGACCTGCGTCTCAAGTAGGTT	1	NZ_VTLK01000011_2	{'None detected'}	FALSE
TGCCATGTCGCGCAGTTCGTCTTGCTCTAATTC	1	NZ_VTLK01000011_3	{'None detected'}	TRUE
TAACGCGTGACAGTGGGCCCTTGCGGCGTGGCG	1	NZ_VTLK01000011_4	{'None detected'}	TRUE
TCTTTGAACCTCGCGATCTGCTTCTTCTAGTTT	1	NZ_VTLK01000011_5	{'None detected'}	TRUE
TGAATTACCGATGCCTGATCGAGATAGTGTTAT	1	NZ_VTLK01000011_6	{'None detected'}	FALSE
TATGGGCTGTATCTTTGAAAGCCTGTGCTTGTT	1	NZ_VIOZ01000104_2	{'None detected'}	FALSE
TTCGGATAAAGTTGGGGCGCACCACGGAATCAT	1	NZ_VIOZ01000104_3	{'None detected'}	FALSE
CAGAGTTTAATCGCGCCAAGCGTGAGGCTCAGT	1	NZ_VIOZ01000104_4	{'None detected'}	FALSE
CACACGCAGCTGGTTCACCAAGTCCGGTTTAAA	1	NZ_VIOZ01000104_5	{'None detected'}	TRUE
TACAAACCACTGGCTGAAAAATACCTCGCTGCT	1	NZ_VIOZ01000104_6	{'None detected'}	TRUE
TGGCTGTTCTTACACATCTTTTTCTACTTTCTG	1	NZ_VIOZ01000104_8	{'None detected'}	FALSE
CGACACGGCCAGCCTTAACGCATTGCGTGATGA	1	NZ_VIOZ01000104_9	{'None detected'}	TRUE
TCCATAATTTAACCCCTTACTCGTAGAAATATT	1	NZ_VIOZ01000104_10	{'None detected'}	FALSE
CCATTGAGTATTTGCGTCACCACAACCAAACAG	1	NZ_VIOZ01000104_11	{'None detected'}	FALSE
TCATGAAACAAGGCACAGACCGTCAAACAGGCC	1	NZ_VIOZ01000104_12	{'None detected'}	FALSE
TCCATTGGCGGCTCATTGTATTGAGGCGGTTCG	1	NZ_VIOZ01000104_13	{'None detected'}	FALSE
CAGGTCGCGTCTGTTACTGATATGCTGATGTAC	1	NZ_VIOZ01000104_14	{'None detected'}	FALSE
TCAGTCCCTACTTGAAGCTGATGGACTCGTTCT	1	NZ_VIOZ01000104_15	{'None detected'}	TRUE
TACTCATTGTTGCCTCTCCGCGCTTTCTCGCTG	1	NZ_VIOZ01000104_17	{'None detected'}	FALSE
CTACCGCGCCACCTGCAAAAACCAGAGTGGTAC	1	NZ_VIOZ01000104_18	{'None detected'}	FALSE
CCAAGATTCGGATTGCGGATGAAAAGAAAGCGC	1	NZ_VIOZ01000104_19	{'None detected'}	TRUE
CATCATATGCATAGGTGACATATGAGCAACCAC	1	NZ_QKWT01000077_4	{'None detected'}	FALSE
TAAGCTTACCTTGGTCGATAGCCATAATGGTCG	1	NZ_QKWT01000077_5	{'None detected'}	FALSE
CAACTAAATGATTTTTTCGGAATGGAAGAGGCC	1	NZ_QKWT01000077_6	{'None detected'}	FALSE
TCCCCGCAACTTTTGCGGCTTGTTCCATAGATAG	1	NZ_QKWT01000077_10	{'None detected'}	FALSE
CGATCAACGATGGCCGATAGTTCACGGTCTTTAT	1	NZ_QKWT01000077_11	{'None detected'}	FALSE
TTCGCTGATTGCCATCACTAATAGCACGCTCAA	1	NZ_QKWT01000077_12	{'None detected'}	FALSE
CATTCACAACGAGGTGCGGATTGATATTGCCAA	1	NZ_QKWT01000077_13	{'None detected'}	TRUE
TAGAAGGCGTACTTCTTCTCCTCAATCATTTCT	1	NZ_QKWT01000077_14	{'None detected'}	TRUE
CCCTAGAGCAGATCCTGCTGATTAGTGATGATG	1	NZ_QKWT01000077_15	{'None detected'}	TRUE
TACTGGAGTAAGACGAACGCGCCCCCGCCGCAA	1	NZ_QKWT01000077_16	{'None detected'}	TRUE
TATTGCTGCTTTCAGGTTGGCTCCTATGCCGCT	1	NZ_QKWT01000077_17	{'None detected'}	FALSE
TCAAGAAGAGATCAGGGTCGTCGCTGGGTGCGG	1	NZ_QKWT01000077_18	{'None detected'}	FALSE
TCACCAATACGGATGCGGCTTGCTTTGCCAGTT	1	NZ_QKWT01000077_19	{'None detected'}	TRUE
CAACGAATGCCCACAACACCTAACGCAATTTCC	1	NZ_QKWT01000077_20	{'None detected'}	FALSE
TCCTTAGCCGCTGTATGACCCAGCCCCATTTTT	1	NZ_QKWT01000077_21	{'None detected'}	FALSE
TATAAAGAATATGAAGTAAACGCGAACATTAAC	1	NZ_QKWT01000077_22	{'None detected'}	FALSE
TCACTGAGCATACTTACGAGCTTTTAAAGGGTT	1	NZ_QKWT01000077_23	{'None detected'}	FALSE
TAAATCGTATCGCGTTACAGATATTTGGCACAG	1	NZ_QKWT01000077_24	{'None detected'}	FALSE
GTGTTCAAGGCGGTTATCATGACAAAGCATCAC	1	NZ_QKWT01000077_25	{'None detected'}	FALSE
TGTACAACAATGAATGACAACAAGAAGTAAAGC	1	NZ_QKWT01000077_26	{'None detected'}	FALSE
CCCTACGCTCACCTTTGCGGATTATGATAAGTC	1	NZ_QKWT01000077_27	{'None detected'}	FALSE
TCGTGGCTATCGTGCTTTTACTGGCCTTGGTTC	1	NZ_QKWT01000077_28	{'None detected'}	FALSE
TCAAGAAGCGCTTAAAATCGCCTTCATCGGCAG	1	NZ_QKWT01000077_29	{'None detected'}	TRUE
TTAAGCGGCTTTTAGCTCACCCGTAACAAATGC	1	NZ_VSFV01000010_3	{'None detected'}	TRUE
CCACCATCATTAGCTTGGCCAGTTCTATGTCGT	1	NZ_VSFV01000010_4	{'None detected'}	FALSE
TGATGATGTGCTCGATACGTTAGATCCAGGTCA	1	NZ_VSFV01000010_5	{'None detected'}	TRUE
TGGTACAACCACATCAGCATGCCGTTTAACGAC	1	NZ_VSFV01000010_6	{'None detected'}	TRUE
CAGATAGAAGCTGACACGCTCTATAAGTTGGAA	1	NZ_VSFV01000010_7	{'None detected'}	FALSE
TGACCCGAGAAGCTAAACTCATCTTGCGTTTGT	1	NZ_VSFV01000010_8	{'None detected'}	TRUE
TCGACTACCAAGCCCGCCTGTTAGGTATTGAAG	1	NZ_VSFV01000010_9	{'None detected'}	TRUE
CAGGGACTATCTGTGGTTCGGCACCTCGGTTGA	1	NZ_VSFV01000010_10	{'None detected'}	FALSE
CTTGGAGACAGCAGAGCGACACGGTCTTTCGGT	1	NZ_VSFV01000010_11	{'None detected'}	FALSE
TGGCAAAAGCATTCGGCTCTAAAGATATGAAAA	1	NZ_VSFV01000010_12	{'None detected'}	FALSE
CAGAGCCCGCAGTGATGCGGGTTTTTCTTTGGG	1	NZ_VSFV01000010_13	{'None detected'}	FALSE
CTGCAGGTTTGCATCATCAAAGTCATGAATGAC	1	NZ_VSFV01000010_14	{'None detected'}	TRUE
TGGATTGGTTTTCTAACTTACGTGGCAGGTATT	1	NZ_VSFV01000010_15	{'None detected'}	FALSE
TGGGAGGTACCTTTATATCTGTAGCAAAGCGAA	1	NZ_VSFV01000010_16	{'None detected'}	TRUE
TTGACTGGCTAAATCGTTGCCCTAAATGCGACG	1	NZ_VSFV01000010_17	{'None detected'}	FALSE
TTTAAGCGGCCTTGGCATCCTGTTCTCGATGGT	1	NZ_VSFV01000010_18	{'None detected'}	FALSE
CCCAATGATGCTCGATTTGTGCAAGCTCTTGAG	1	NZ_VSFV01000010_19	{'None detected'}	TRUE
TTTTGATGCCTCTCGTGTAGTCCCAACTGCCGA	1	NZ_VSFV01000010_20	{'None detected'}	FALSE
TCTTGGCATTGGTCGAAACTGTCTGCGCCAAGT	1	NZ_VSFV01000010_21	{'None detected'}	TRUE
CAAAGTCATCTCTGGGGCAGCACCAAACTTGGT	1	NZ_VSFV01000010_22	{'None detected'}	TRUE
TCAATGAGCCAGTAAAAACCGAAACTTCAAGCT	1	NZ_VSFV01000010_23	{'None detected'}	FALSE
TTTCCCCTCGTTAAACCTTTTTCCAAGTAGCTA	1	NZ_VSFV01000010_24	{'None detected'}	FALSE
CAAAAAGCCGAGTTGGATAACCGCATTATTCCC	1	NZ_VIPK01000012_3	{'None detected'}	TRUE
CTGTGTGTTGATTGAAAAAGGACGCTCAAAAGT	1	NZ_VIPK01000012_6	{'None detected'}	TRUE
CCACCTACGGTTCGGCGCATCGTTACATTAAAAA	1	NZ_VIPK01000012_11	{'None detected'}	TRUE
CGAGATGATTTTTGCCTACATCCCAAACCTTGA	1	NZ_VIPK01000012_12	{'None detected'}	TRUE
TTATGGGTAGCAAAAAAACAGGCATAGCCATAA	1	NZ_VIPK01000012_13	{'None detected'}	FALSE
TCGAGAAGTTGGTACGTTAAAACAAAGTGAAAC	1	NZ_VIPK01000012_14	{'None detected'}	FALSE
CGATGCGATGATTTGGCCCTAGCTGACGATTCA	1	NZ_VIPK01000012_16	{'None detected'}	FALSE
CACATGGCCATACAGCACGACAGCGGCCACATT	1	NZ_VIPK01000012_17	{'None detected'}	FALSE
TCCACCTTGTGGCTCTATGCCTTTTCTCGCATC	1	NZ_VIPK01000012_18	{'None detected'}	FALSE
TACTTAGCGTAGCAACTGCGCCGCCGCTTGGCA	1	NZ_VIPK01000012_19	{'None detected'}	FALSE
TAGAGCGAGAATCTGTGATAGCGTGACGTGTTC	1	NZ_VIPK01000012_20	{'None detected'}	FALSE
CAATCATGATCGATCGTTCGGTATCTTCAACGT	1	NZ_VIPK01000012_21	{'None detected'}	FALSE
TAGAACCATTAGGACGATTGACTTTTTCATATA	1	NZ_VIPK01000012_22	{'None detected'}	FALSE
CATGAACATCGCAAAATTGCTAGCAACTGAATG	1	NZ_VIPK01000012_23	{'None detected'}	FALSE
CCTGAGACCTATCTTGGCGCATGTCTAGCAGGG	1	NZ_VSHG01000063_2	{'None detected'}	FALSE
TCATTACTTCATCAGCTCTGGCGTCATCTATCC	1	NZ_VSHG01000063_3	{'None detected'}	TRUE
CTGGGATGTTTTCATCTGGCTGCATGTCATCAT	1	NZ_VSHG01000063_4	{'None detected'}	TRUE
TCAAGAAAAGCTTAGGCAGGAATTGGAACGGGA	1	NZ_VSHG01000063_5	{'None detected'}	TRUE
TTAAAAACACAGGTGTTGGCCGCATCAATCTGT	1	NZ_VSHG01000063_6	{'None detected'}	TRUE
TTGGTTGGGTAAGGCTAAGACTTCGGCTAAGTG	1	NZ_VSHG01000063_8	{'None detected'}	TRUE
CATGAAATACCCAAACAGCTACACGGGCGGTAA	1	NZ_VSHG01000063_10	{'None detected'}	FALSE
TTTAGAGATCACGCACGAGCCAGTGGTTCGCAT	1	NZ_VSHG01000063_11	{'None detected'}	FALSE
TAATATGGCAATCAGTAGAGATATACCTGAAGG	1	NZ_VSHG01000017_1	{'None detected'}	TRUE
TACCTGCGTCACCTAATTTCGCGGCCATTGCTG	1	NZ_VSHG01000017_2	{'None detected'}	TRUE
TGAGCGCAGGTCAGCGCCAAGAAGCCATCGTGA	1	NZ_VSHG01000017_3	{'None detected'}	TRUE
TACCTTGGGCTAACCAAGGAGCAAGCGGATGAG	1	NZ_VSHG01000017_4	{'None detected'}	TRUE
TCTTACGGCTTGTCTATTTGGCTCGTCATCGGA	1	NZ_VSHG01000017_5	{'None detected'}	FALSE
CCTCGCTAACACTGGCCTTGTCTGGTATCGCTC	1	NZ_VSHG01000017_6	{'None detected'}	FALSE
TTATTATAATCAAAACACTTAAAAGCAGGCAAA	1	NZ_VSHG01000017_7	{'None detected'}	TRUE
TCACGGGCTTTCACCTGTTCAAGCTACCTACTG	1	NZ_VSHG01000017_8	{'None detected'}	FALSE
CAGATTTGCCTCCAAGCATTTGCATAATGCCGT	1	NZ_VSHG01000017_9	{'None detected'}	FALSE
TCAAATCCGTTTCAGAGACGGCCATCAATCACA	1	NZ_VSHG01000017_10	{'None detected'}	FALSE
TCGAGAAGCTAATGGGGGAGAGATTCCCCAATT	1	NZ_VSHG01000017_11	{'None detected'}	FALSE
CATATCCTCTGGTTTGTATGAATACCCTTTACC	1	NZ_VSHG01000017_12	{'None detected'}	FALSE
TGTACATTATTGGCACCACCAACGCTAAGCCCC	1	NZ_VSHG01000017_13	{'None detected'}	FALSE
CAGCAGAAACATTTCTATTTCGCTAACAGGCTC	1	NZ_VSHG01000017_14	{'None detected'}	FALSE
CGTTCTTCGCCGCTCACATTGAGTCGCTTGTAC	1	NZ_VSHG01000017_15	{'None detected'}	TRUE
TCGCTACCTTGGCAAGCAGGCATTACGATTTCT	1	NZ_VSHG01000017_16	{'None detected'}	FALSE
CACGATGTAATCAAGCTCTCTGTTGAGATCAAA	1	NZ_VSHG01000017_17	{'None detected'}	FALSE
CGGACTTCAGGATCCTGACCAAGCCAGCCGATT	1	NZ_VSHG01000017_18	{'None detected'}	FALSE
TACCATCGCCGGCGATCGCCTCGGTTATACAGA	1	NZ_VSHG01000017_19	{'None detected'}	TRUE
TATCACTTTGTTTCGTACGGGTATATAGAGGAA	1	NZ_VSHG01000017_20	{'None detected'}	FALSE
TACAGTTGAGCAGTGCTCGGTATTGCAAACCTA	1	NZ_VSHG01000017_21	{'None detected'}	FALSE
TTTGAGAGAGGGCTTTAAGCGCCTCTGATTTGG	1	NZ_VSHG01000017_22	{'None detected'}	TRUE
TAGCGCAGTTGCTGGACGAGCTGGAAGCAGCGA	1	NZ_VSHG01000017_23	{'None detected'}	FALSE
TATTAAAGGCGCTGATTGCGAGGATATTGTGTG	1	NZ_VSHG01000017_24	{'None detected'}	FALSE
TAAGTAAGTTTTGTTTGCGGTTGTAGGTAAGCC	1	NZ_VSHG01000017_25	{'None detected'}	FALSE
GCAAAACCTATAGCGTTTGTTAATGATGGGTTT	1	NZ_VSHG01000017_26	{'None detected'}	FALSE
TGACCATTAGTTCTACATTGTCGCCTATCAACG	1	NZ_VSHG01000017_27	{'None detected'}	TRUE
TCTCAACCACGGCAGCACGGCGTGATTCGATCG	1	NZ_VSHG01000017_28	{'None detected'}	TRUE
CTTTGTCACGAGGCACTGCCAAGTGCCAATCTG	1	NZ_VSHG01000017_29	{'None detected'}	FALSE
CCAAGCAAACGTCCTTAGCGGATACCCGCTTCC	1	NZ_VSHG01000017_30	{'None detected'}	FALSE
CACCGTCGCGTCTGTAAACACCACGCTCGTATC	1	NZ_VSHG01000017_31	{'None detected'}	FALSE
CCGTCACCAAACGTCGCGCTAGGGAACGATAAG	1	NZ_VSHG01000017_32	{'None detected'}	FALSE
CCCTCTTGTAATAGACTCGGCTTTCACTAAAAA	1	NZ_VSHG01000017_33	{'None detected'}	TRUE
CATTGACCTTTTCCTCTGCTACGTTCATTTGCT	1	NZ_VSHG01000017_34	{'None detected'}	FALSE
CGTAAACAACGCCATGAAGCTCTCAACGGTTTG	1	NZ_VSHG01000017_35	{'None detected'}	TRUE
CTAAAAAAAGTGAACGCAGCCAGAAGAGCGATA	1	NZ_VSHG01000017_36	{'None detected'}	FALSE
TCCATACTAGATATTTGTATATTAATTTGCCCC	1	NZ_VSHG01000017_37	{'None detected'}	TRUE
TCCGCATCGAGTCGGGCGGCTAGATCTTCGCGT	1	NZ_VSHG01000017_38	{'None detected'}	TRUE
CAGCCGCTGATGCTGATCATCACCACGGCTGGT	1	NZ_VSHG01000017_39	{'None detected'}	TRUE
TTCTTGAACGTTTACTTTTTCATTTTCATTCAT	1	NZ_VSHG01000017_40	{'None detected'}	FALSE
TGTGATGTTGTCACGCTCGATAACCGCAACAGC	1	NZ_VSHG01000017_41	{'None detected'}	TRUE
CGTGTTGCTTTGGGGGTTTTCGATGACTTCTAA	1	NZ_VSHG01000017_42	{'None detected'}	FALSE
CTCATTCGAGGGTTGGCTTTATGGTGTTTACTA	1	NZ_VSHG01000017_43	{'None detected'}	FALSE
CGCCCGAAAGGGCTAGCAACCGAAAGGACAGTA	1	NZ_VSGM01000026_2	{'None detected'}	FALSE
TCCATTCGGAAAGTATTTCGCTTTGATGTCATC	1	NZ_VSGM01000026_3	{'None detected'}	FALSE
TCATTTAGTTGTTCAAAACTTTGCGCTGCAAAA	1	NZ_VSGM01000026_4	{'None detected'}	TRUE
TGACCAAAGCGCAAGCGGCAAAGCTGCAAGCGG	1	NZ_VSGM01000026_5	{'None detected'}	FALSE
CGGGCTAGTGAGACAAAGCAAGAAAAAAGGCAC	1	NZ_VSGM01000026_6	{'None detected'}	FALSE
TCCATTTTACGTCTGGAGTTTCTTCCAGCTCCT	1	NZ_VSGM01000026_7	{'None detected'}	FALSE
TCACAGTGAACGAAATCCAAATAACGCAGGTGT	1	NZ_VSGM01000026_8	{'None detected'}	FALSE
CACCGGACGGCGCAGCGTGACCGCCTGTTAACG	1	NZ_VSGM01000026_9	{'None detected'}	TRUE
TATTTCCCACTGGTACTAGTGACCATTATCACC	1	NZ_VSGM01000026_10	{'None detected'}	TRUE
CGCGAAAGCGCCGTAGAGTGGGATGTTTGCACG	1	NZ_VSGM01000026_11	{'None detected'}	TRUE
CAAGATGACAGAATACGGACGCGGTATATATCG	1	NZ_VSGM01000026_12	{'None detected'}	TRUE
TTTATCGAGGTAACCTCGCGGATCCCCGTTGAG	1	NZ_VSGM01000026_13	{'None detected'}	TRUE
TTAGTAAAATGGTGCATAATGGTCGTAAGAACC	1	NZ_VSGM01000026_14	{'None detected'}	TRUE
CAAATCTTTATCGCCACCTTAGGGGGTAACTCA	1	NZ_VSGM01000026_15	{'None detected'}	TRUE
TGCCAGTTTGGAACCAATAATCGATCTGTCTGT	1	NZ_VSGM01000026_16	{'None detected'}	FALSE
CTACGGGCACACCGCATTCATTCAAGGCTTTGA	1	NZ_VSGM01000026_17	{'None detected'}	TRUE
TTTGGATGAGCAGCACAATCATGCAGAAGATAA	1	NZ_VSGM01000026_18	{'None detected'}	FALSE
TCGCACCTTTCGCGATGCTTATATCAGCATTCA	1	NZ_VSGM01000026_19	{'None detected'}	FALSE
CCAAAACCTCACCAAAACGCACAGGAAGCATTT	1	NZ_VSGM01000026_20	{'None detected'}	FALSE
CCGTTCGGTTAGCCAAGAGGGACATAAGCTCAT	1	NZ_VSGM01000026_21	{'None detected'}	FALSE
TATACCCGCAGAGCTTTATGATAGCGGTCCTAT	1	NZ_VSGM01000026_22	{'None detected'}	FALSE
CTGTACGGCGTGGCGCGATTTGCCAAATCAAGC	1	NZ_VSGM01000026_23	{'None detected'}	FALSE
TACCCGCAGTTTGGTCCAACCCTGTTAGGTGCC	1	NZ_VSGM01000026_24	{'None detected'}	TRUE
TGTAGTTGCACCGTCACCAGTTCCCCAATGACC	1	NZ_VSGM01000026_25	{'None detected'}	FALSE
TGGAGAAGATTACACCATCAAAACCGGATGCGG	1	NZ_VSGM01000026_26	{'None detected'}	TRUE
CTGCCATTTGGGGTCATCACTGCAGCTTAAGTT	1	NZ_VSGM01000026_27	{'None detected'}	TRUE
CAATACTGTTGCTGATGTTTATGATGACGGTCA	1	NZ_VSGM01000026_28	{'None detected'}	FALSE
TCGCTGAAAAGGACAAAGCAGGCTTTATCAAAA	1	NZ_VSGM01000026_29	{'None detected'}	FALSE
CTGTTACACGCCTAAAATTTGGCGCTAGATAGT	1	NZ_VSGM01000026_30	{'None detected'}	FALSE
CTTGTTTGTTAATTTGCTCGGTGTAATACGTGT	1	NZ_VSGM01000026_31	{'None detected'}	FALSE
TATGACTTAAGAGCGAGTGCGGGCGCAGGTTGT	1	NZ_VSGM01000026_32	{'None detected'}	FALSE
CTATTTAACGAGTCAAGGTGTTTTTATCGGTTT	1	NZ_VSGM01000026_33	{'None detected'}	FALSE
TCATGTAATGAGAAGTAGGAACGCCATTCGCCT	1	NZ_VSGM01000026_34	{'None detected'}	TRUE
TGGTTACTCGCTACGTAAAGCGCGATTCACTTC	1	NZ_VSGM01000026_35	{'None detected'}	FALSE
CAAACCAGAGTTGTTTTTTATTGCCTATACCTT	1	NZ_VSGM01000026_36	{'None detected'}	FALSE
TAGTTGTTGATGTAAGCAGTTACCGCCATCCCA	1	NZ_VSGM01000026_37	{'None detected'}	FALSE
TCAAAACGTGCTGCCAACCTTGGCGCTTGGCGA	1	NZ_VSGM01000026_38	{'None detected'}	TRUE
CGAGTACAGGATCGCCAGATACTTGAATGCCAA	1	NZ_VSGM01000026_39	{'None detected'}	FALSE
TTACCCACTGGAATTTTTTATAAAGCTCATCTT	1	NZ_VSGM01000026_40	{'None detected'}	TRUE
CGACGATCATTCCGTCACTGTCTTTGCCTATTT	1	NZ_VSGM01000026_41	{'None detected'}	FALSE
TTTAGCCAACTCTTGTTGTGAGGACCCAAGTTT	1	NZ_VSGM01000026_42	{'None detected'}	TRUE
TTCGTTCTCATCGATATTTCCATCCGCATCGGC	1	NZ_VSGM01000026_43	{'None detected'}	FALSE
CAACTGTCGTCACGTTAGCGCGAGAAGGTGTGT	1	NZ_VSGM01000026_44	{'None detected'}	TRUE
CACTGAAGCACTTTAACAAGCGCTTAATTTGCT	1	NZ_VSGM01000026_45	{'None detected'}	TRUE
CTACAAACAATATCTGGACAGCATTGCTGTTGA	1	NZ_VSGM01000026_46	{'None detected'}	FALSE
CGGGTAAAACGCTTGGAAAAACCAAGCCTCTAA	1	NZ_VSGM01000026_47	{'None detected'}	FALSE
TCCATAGAAAAAAACCTAGAGCCTCTAAAGGCA	1	NZ_VSGM01000026_48	{'None detected'}	FALSE
CGAATTGCTCAATCAGCGCCAGCGTTTGGCTGC	1	NZ_VSGM01000026_49	{'None detected'}	TRUE
TTGATTATCTGAAAGATAAAACTTCTATTGAAG	1	NZ_JFGR01000030_4	{'None detected'}	FALSE
TATCTGGTCGTAATTCTTCTTTACTAATAAGCT	1	NZ_JFGR01000030_6	{'None detected'}	FALSE
TGAGTGACATCTATAGCGGTAAAAAACTTACTG	1	NZ_JFGR01000030_7	{'None detected'}	FALSE
TATATGAACTATTGACTCTATTTCACCCTTAACA	1	NZ_JFGR01000030_8	{'None detected'}	FALSE
CGCCTGACATTGAACGGTTACGAGATGAAATAT	1	NZ_JFGR01000030_9	{'None detected'}	FALSE
TACAACACAGCGTTTGCAGCGCTAAGGACTAAA	1	NZ_JFGR01000030_10	{'None detected'}	FALSE
CTTGCTCTTATCGATGTGACCAAAGTTCCTATC	1	NZ_JFGR01000030_11	{'None detected'}	FALSE
CAACTCGCTATTTGCCGCCATCGGTAACAAGTA	1	NZ_JFGR01000030_12	{'None detected'}	FALSE
CTCCTTACCATTGATTAGCACGGTTACTTCGTC	1	NZ_JFGR01000030_13	{'None detected'}	FALSE
TATAAAAGATATTGCTGATTGTCTGGCAGTGAA	1	NZ_JFGR01000030_14	{'None detected'}	FALSE
TGAGTTTACTCTTAGACGACTGATTATCTTACC	1	NZ_JFGR01000030_15	{'None detected'}	FALSE
CAAACCTATCTGTTGTTATTCCTGTTAATGGCG	1	NZ_JFGR01000030_16	{'None detected'}	FALSE
CTTCGGACTGATGATCAAGCACGCGCACCAAG	1	NZ_JFGR01000030_17	{'None detected'}	FALSE
CGGAGCAAGTAAAGCTGCCTCTCGCGCTATCAA	1	NZ_JFGR01000030_18	{'None detected'}	TRUE
TATAACTTTGATGGAGGGGCAGCGGCGTTTCGA	1	NZ_JFGR01000030_19	{'None detected'}	FALSE
TCAGATTAAGAATGAATTACCGATGCCTGATCG	1	NZ_JFGR01000030_20	{'None detected'}	FALSE
CATTGGACAAGTAAATGGGCAGTTGCCGCCAGT	1	NZ_JFGR01000030_23	{'None detected'}	FALSE
CAAAAAACCAGCGGCCAGTCGTGCTCCAGCGAG	1	NZ_JFGR01000030_24	{'None detected'}	FALSE
CAAAGTAGTCTGAAATTTCAGATGCAGCAAAAA	1	NZ_JFGR01000030_25	{'None detected'}	FALSE
CGCTAACGGGCGGCATTACTGGCTTAGTCGGTA	1	NZ_JFGR01000030_26	{'None detected'}	FALSE
TGCTGTTTCAATATCCGTTTGAACCTGCGCTGT	1	NZ_JFGR01000030_27	{'None detected'}	FALSE
TATCGCACTGAATCAATGCCTAGCTTGGTGTTG	1	NZ_JFGR01000030_28	{'None detected'}	FALSE
TCACGGCATCCTTTTGAATTGCGACAGTGGTTT	1	NZ_JFGR01000030_29	{'None detected'}	FALSE
CAACAAAGGAAGCTATAGGGACGCACTAGAGCA	1	NZ_JFGR01000030_30	{'None detected'}	FALSE
CAGAAACTCAGGAAATCAAAGCAGAGGGGGAAG	1	NZ_JFGR01000030_31	{'None detected'}	TRUE
CAAATCGCAGGAATAAAAACCGAACATCACGTA	1	NZ_JFGR01000030_32	{'None detected'}	FALSE
TCCATTCTCGATCTGCTTCATAATGATGCTCTG	1	NZ_JFGR01000030_33	{'None detected'}	FALSE
TGGAGTTGGTCAGGATATCGAAGAAGCTGAATT	1	NZ_JFGR01000030_34	{'None detected'}	FALSE
TAGAAAACCAACGTTATTACCTTTTTCAATATT	1	NZ_JFGR01000030_35	{'None detected'}	FALSE
TACTAAAGTTAAATTCACAAAAGAAATAGAAAA	1	NZ_JFGR01000030_36	{'None detected'}	FALSE
TGATGCTTGAGTCAGCGACAAAAGCTGGACACG	1	NZ_JFGR01000030_37	{'None detected'}	FALSE
CTTCACAGACTGGATTGTTGAAGATTTTGGCAT	1	NZ_JFGR01000030_38	{'None detected'}	FALSE
TGCAAATCCGTACCAAGTTCAACCGACGCGCTA	1	NZ_JFGR01000030_39	{'None detected'}	FALSE
CCTCCTGAGCACCACCCTTGCGGGCTTTCAGAT	1	NZ_VSIJ01000013_2	{'None detected'}	FALSE
TGTAAAGGAATGGTTATATTAAGTGGCTACGAT	1	NZ_VSIJ01000013_4	{'None detected'}	FALSE
TAACCTGCGTGGTTCATTGCTATACCGTCGACC	1	NZ_VSIJ01000013_5	{'None detected'}	TRUE
CAGGCGAGGATAGTCACCCTGTTCATTTCCAAA	1	NZ_VSIJ01000013_6	{'None detected'}	TRUE
CGACGACCATCGGGTATTGAGGTAGCTTGTCGT	1	NZ_VSIJ01000013_7	{'None detected'}	FALSE
TTTCTCCATGGTGCGGAAGTCATCGAAATTGAT	1	NZ_VSIJ01000013_8	{'None detected'}	TRUE
CCGGTTTTCGCGGTTACCCAAATGCCCAAGTGC	1	NZ_VSIJ01000013_9	{'None detected'}	FALSE
TGTTACCAGCGGCATCAATGCGGCGGCTTACTT	1	NZ_VSIJ01000013_10	{'None detected'}	TRUE
TTGCTTTAGCCACAGAAGGTGTAAGAGCAAATT	1	NZ_VSIJ01000013_11	{'None detected'}	TRUE
CCGTGCCGCCAAGCGTCACCACTGTTTTCAAGT	1	NZ_VSIJ01000013_12	{'None detected'}	TRUE
TTCATCCAGAAAAGAACCTACAGCAAGATAGTT	1	NZ_VSIJ01000013_13	{'None detected'}	FALSE
CATTAAAGTCGCCGTAAAATTTATTGTCGCTAC	1	NZ_VSIJ01000013_14	{'None detected'}	FALSE
TGAACACAGGCCGCTCACCCAAATACTGAAATG	1	NZ_VSIJ01000013_15	{'None detected'}	TRUE
CTTATTTGCACGCCGTCATCAATGCTTAACTGA	1	NZ_VSIJ01000013_16	{'None detected'}	FALSE
TGGTTGAGACGTCAGGGAATTCAAACTTGGGTA	1	NZ_VSIJ01000013_17	{'None detected'}	FALSE
TCCATTTGATACGGAAGAGTGGCCGTACAGTGT	1	NZ_VSIJ01000013_18	{'None detected'}	FALSE
CTTGGTATCTTCACCGGGTATTTCAGTGAACTG	1	NZ_VSIJ01000013_19	{'None detected'}	FALSE
TCAGGAAAGCTTGCAAACCGCCACAGCGCCGCA	1	NZ_VSIJ01000013_20	{'None detected'}	FALSE
CCTCAAAGGCGCTTATGTTGAGACCGAATCAAC	1	NZ_VSIJ01000013_21	{'None detected'}	FALSE
TCAGCCGCCAAACTTCCCCGCCGATTTTTCCGC	1	NZ_VSIJ01000013_22	{'None detected'}	FALSE
TCGTCTTTGTTTAGTATTTCGGTGATTTTCATT	1	NZ_VSIJ01000013_23	{'None detected'}	TRUE
TGTACCTGTTTGAAGTGATCAACGCTCGATACG	1	NZ_VSIJ01000013_24	{'None detected'}	TRUE
TCACAGCCCGGCTGATCTTTGCCTCAATGCAAC	1	NZ_VSIJ01000013_25	{'None detected'}	TRUE
CGCTGATCATGGGTGGTAATGTGCTGGGTGATT	1	NZ_VSIJ01000013_26	{'O395:23_A50:27_A68:7_A111:14'}	TRUE
TGTTTAACAGTGAAAATATTCGCTCAATAGAAG	1	NZ_VSIJ01000013_27	{'None detected'}	TRUE
TGCCATCACCAAGCAGCAGGTTGCGATCAGGAA	1	NZ_VSIJ01000013_28	{'None detected'}	TRUE
TCAGTTGAGCTATACATCAAGGCTAAAGCAGGA	1	NZ_VSIJ01000013_29	{'None detected'}	FALSE
TTCACAAGAGAACCAGCACGAGAAGCCAACGTT	1	NZ_VSIJ01000013_30	{'None detected'}	TRUE
TGTGCGAGCGGGGATGCCGCTCATTTTTGGTAT	1	NZ_VSIJ01000013_31	{'None detected'}	FALSE
CTAGTGTCGGATTGTTTCTACTTTCCCCCTCTC	1	NZ_VSIJ01000013_32	{'None detected'}	FALSE
CAAAGACCAAAGCGAAAACTTGCAATCAAAAAT	1	NZ_VSIJ01000013_33	{'None detected'}	FALSE
CACTGACTCACCAAGCTTCGCCACCGCTTCTAG	1	NZ_VSIJ01000013_34	{'A50:3'}	FALSE
CTGGCTGGCCGCTTGGTGGTCGCGCTTGACTCAC	1	NZ_VSIJ01000013_35	{'None detected'}	FALSE
TTTGCTAAATATATCGCTGGCGGAGTTGATAAG	1	NZ_VSIJ01000013_36	{'None detected'}	FALSE
CATGTACTCCTCACTTTTTACCACCACTGCAAC	1	NZ_VSIJ01000013_37	{'None detected'}	FALSE
CACTCAGCGTTTCTTTAAAGCCTGCCAAGTCTT	1	NZ_VSIJ01000013_38	{'None detected'}	TRUE
TGTTTTGTTTGATGCCACTCTATCAGGGGCTCT	1	NZ_VSIJ01000013_39	{'None detected'}	FALSE
TGACCGATCCGGTCACTAGCTGGGACAAAAGAA	1	NZ_VSIJ01000013_40	{'None detected'}	FALSE
TGTTTGAGTTGCCCAGCCCACCGCCTTTATTGC	1	NZ_VSIJ01000013_41	{'None detected'}	FALSE
TCCCGTGGAGAAGCCGCTTGATGTTCACCCCGA	1	NZ_VSIJ01000013_42	{'None detected'}	TRUE
CACCGCAAGTTTCACGACAATCCAAAGGCGTGG	1	NZ_VSIJ01000013_43	{'None detected'}	TRUE
CCCAGGTAAGAAACGAGAGCAAGCGCTGAGTGA	1	NZ_VSIJ01000013_44	{'None detected'}	TRUE
CCGCATCAGCCAAAGCGTAGACGCGGAGATTGA	1	NZ_VSIJ01000013_45	{'None detected'}	TRUE
CGAGCTATGAGTTTGCGCGGGATACATACGTAA	1	NZ_VSIJ01000013_46	{'None detected'}	FALSE
TAGCGAGCGCGAGACTTTAAAAAGCTTATTGAC	1	NZ_VSIJ01000013_47	{'None detected'}	TRUE
CTTGATTCGATCTTGCCAATCGATTGAAAGCGC	1	NZ_VSIJ01000013_48	{'None detected'}	TRUE
CAAAAAAGCCTACGGCATGACAAGCCAGAACGT	1	NZ_VSIJ01000013_49	{'None detected'}	TRUE
CAGTCCTATACTTGGTGATATAGGGAAAAAATT	1	NZ_VSIJ01000013_50	{'None detected'}	FALSE
TGGTTCAAAAATATTTCCCACTGGTACTAGTGA	1	NZ_VSIJ01000013_51	{'None detected'}	TRUE
CTTCGAGAATATCGGCGGGTATTCCACCGCGCG	1	NZ_VSIJ01000013_52	{'None detected'}	FALSE
CAGAGGTGGATACAGAAACCGACGAACGCGAGC	1	NZ_VSIJ01000013_53	{'None detected'}	FALSE
CCACTCACGGCGCATTAGGTAAGCACGGCTACG	1	NZ_VSIJ01000013_54	{'None detected'}	TRUE
CCAGATAGACGGTCTTTTTGTTGGACCTAAACC	1	NZ_VSIJ01000013_56	{'None detected'}	FALSE
TCCATCGTAACGCCCCGCTATCGGAGCAAATTC	1	NZ_VSIJ01000013_57	{'None detected'}	FALSE
TATTAGCAAGGCGCTGCGCTTGATACGGGGATG	1	NZ_VSIJ01000013_58	{'None detected'}	TRUE
CCTGCTTGGCCGATCTGGGCGTCGATTTGTTCG	1	NZ_VSIJ01000013_59	{'None detected'}	TRUE
CCACTCCACGGCCTTCTGAGACGGTTAAGCGGC	1	NZ_VSIJ01000013_60	{'None detected'}	FALSE
TTTTTGCAGATAACGTCAGTAAGGCTAAGGAAC	1	NZ_VSHF01000049_31	{'None detected'}	FALSE
TATATCCAACCCCGCAGAAGTGGCTGGTGCTTT	1	NZ_VSHF01000049_33	{'None detected'}	FALSE
CATCGAAGCCATGTTTAATGCCATTTATGGCAA	1	NZ_VSHF01000049_34	{'None detected'}	FALSE
TGGTCGACTGATTAACTCAGGTTGTGGAGCTGA	1	NZ_VSHF01000049_35	{'None detected'}	FALSE
CTGATTTGCCGACCCACAAATCAGACTCACGAC	1	NZ_VSHF01000049_36	{'None detected'}	FALSE
CACAACTGGGGCACACACTCATGAAGTTCCAAT	1	NZ_VSHF01000049_37	{'None detected'}	FALSE
TAAGTCCCGATTCGGGACAAATCAAGAGGAGTT	1	NZ_VSHF01000049_56	{'None detected'}	TRUE
TCGCATTAGCTAAGCGCGGCGTGTTGTTGGGTC	1	NZ_VSHF01000049_57	{'None detected'}	TRUE
TAAGAACCGCCAACAAAAAGAATACTATTTACC	1	NZ_VSHF01000049_58	{'None detected'}	FALSE
TCATCGAGTGCTGATGTTAGCTCTATCTGCTTC	1	NZ_VSHF01000049_59	{'None detected'}	TRUE
TAAAGCTATGACAACGCGGAACAGACTTGTTTG	1	NZ_VSHF01000049_60	{'None detected'}	FALSE
TTAGATAAAGAAATCGACAAGGTGATAAAAGAG	1	NZ_VSHF01000049_65	{'None detected'}	FALSE
CAAATGATTTCAACTTGCTCTGGTTGTCAGCGC	1	NZ_VSHF01000049_66	{'None detected'}	TRUE
CATGGTTACGCTGCGTGCCGAAGAGCGCTTGGC	1	NZ_VSHF01000049_67	{'None detected'}	TRUE
CATGCAGCACCTTGAGATCAGGCTTCTTCGCCA	1	NZ_VSHF01000049_72	{'None detected'}	TRUE
TGGTGCGCGTCCGCGGGGCGCATGCCGAGCTCA	1	NZ_VSHF01000049_73	{'None detected'}	TRUE
CATGGCCCGGTCTTGCCGGCTGGTATCGATGTG	1	NZ_VSHF01000049_74	{'None detected'}	TRUE
CAAGAACGCAAACGCCGGGCACGTGAAGCCCGG	1	NZ_VSHF01000049_75	{'None detected'}	TRUE
TCAGAAGAATTAGGCAGATTTTTACCTCGTCGG	1	NZ_VSHF01000049_76	{'None detected'}	FALSE
TACGGTCACCAGCTGGTGTCTAGTAGCGCGTTT	1	NZ_VSHF01000049_77	{'None detected'}	TRUE
TAGAAAGCGGCACGGCTTGTGATGCTTCAATCA	1	NZ_VSHF01000049_78	{'None detected'}	FALSE
TTCAAAATCTGCCTCAAACCATTCCCCGCAATC	1	NZ_VSHF01000049_79	{'None detected'}	FALSE
CGGGCAGGCCGCCGCCGCAGTCCATTAGCTGGC	1	NZ_VSHF01000049_80	{'None detected'}	FALSE
TTTAGTCCTTTTGGCTATTTCAGCTTTGGCGGT	1	NZ_VSHF01000049_83	{'None detected'}	TRUE
CGGAACTGTTTCAATTACTCGTTTACCCGATAT	1	NZ_VSHF01000049_84	{'None detected'}	TRUE
TAAGTATCGGCTTTGTCTGTTGGCTTTTTGGTT	1	NZ_VSHF01000049_85	{'None detected'}	TRUE
CGTTATCGTTGATTCTCGCGTTATTCCGGCCAA	1	NZ_VSHF01000049_86	{'None detected'}	TRUE
TGTTGATAAAATAAATCGATTTATTCAGATTCC	1	NZ_VSHF01000049_87	{'None detected'}	FALSE
TATTACCTATTCAAAAGCTGACCGTGTATTTCG	1	NZ_VSHF01000049_88	{'None detected'}	FALSE
CCTCATCTTTGGCTTTTTTGAGCTCATCCGCTG	1	NZ_VSHF01000049_95	{'None detected'}	FALSE
CGGGTTACCGCGCTTGCGCAGGTTCTTGTCTCT	1	NZ_VSHF01000049_96	{'None detected'}	TRUE
GACTTTCAGTTATCTAAAGCCTCAGAGCAAGCC	1	NZ_VSHF01000049_97	{'None detected'}	TRUE
TGTGGTTGGGACAAACAGCATGAAGTGTTCCAC	1	NZ_VSHF01000049_98	{'None detected'}	FALSE
TGGCTAACGAAAGTGCAAGCTGTTCTTGATGAA	1	NZ_VSHF01000049_99	{'None detected'}	FALSE
TGACTCGACATCTTCAAAGCGTTTACGGTTGGG	1	NZ_SMZE01000024_3	{'None detected'}	FALSE
TACAAATAGCTCTGAGGGTGTCACTACGACAGG	1	NZ_SMZE01000023_1	{'None detected'}	FALSE
CTCAGCCCAACCCCATGCTAGGAGTATAGATAT	1	NZ_NEEB01000181_1	{'None detected'}	FALSE
CTGGTAAATTCCCTCTTCCCATACTGGCTCTTC	1	NZ_NEEB01000181_2	{'None detected'}	TRUE
CGCCGTGGAGAATTATTGACGACATCAAAGATG	1	NZ_NEEB01000147_2	{'None detected'}	FALSE
TGATGTATCAATTCGTAAAATGATGTGTATGTC	1	NZ_NEEB01000147_3	{'None detected'}	FALSE
CAAGGTGAGAAAACGAAGCTATCGCATATCTTA	1	NZ_NEEB01000120_1	{'None detected'}	TRUE
TAGTATTGATGGACTCACTTTTTTTTGGCTTCT	1	NZ_NEEB01000120_2	{'None detected'}	FALSE
TATTCTGAACTAGCTTTGCTTTGCTGTTTAGCC	1	NZ_NEEB01000120_3	{'None detected'}	TRUE
CGTAGCAAATAAACAGATGCGCTCTAGTGTACG	1	NZ_NEEB01000120_4	{'None detected'}	TRUE
CTACCCTCACCCTCACCCTCGCCACCGGAACCA	1	NZ_NEEB01000116_1	{'None detected'}	FALSE
CTTATGACCGTGTAATTGATGTTATGAGTAACC	1	NZ_NEEB01000116_2	{'None detected'}	FALSE
TGAGAACGTAATCTGATGCAGCCAGAGCGCAAT	1	NZ_NEEB01000116_3	{'None detected'}	FALSE
TTTCCAAACGCCGCGTGTTACTTGCGTGAGTAA	1	NZ_NEEB01000116_4	{'None detected'}	FALSE
CAATCGATACGTACTCGAAAATGTTGTTCTGGA	1	NZ_CWQE01000009_16	{'None detected'}	TRUE
TGCGTACGATCTGGCAAACATGGTACGACCTTG	1	NZ_CWQE01000009_18	{'None detected'}	TRUE
TCGACCTCGGCGCCGTCCGTGGCATACATCAAG	1	NZ_NCTY01000072_1	{'None detected'}	TRUE
TGAGACTGATTTGGACGCTGTCTTATTGTCACT	1	NZ_NCTY01000072_2	{'None detected'}	FALSE
TTCAAGCTATCGAATTTTACTGAGTCAGGATCT	1	NZ_NCTY01000072_3	{'None detected'}	TRUE
CACAAGGCACTTTCACTCGTTGTTTGGCGTGAT	1	NZ_NCTY01000072_4	{'None detected'}	FALSE
CGTTCAAGAGTGGTCAGCAAGTGATCGACACCG	1	NZ_NCTY01000025_1	{'None detected'}	FALSE
TATCGGCTTCCACCTCCATGACATCCGCAGGGA	1	NZ_NCTY01000025_2	{'None detected'}	FALSE
CGTAACTCGTCCCAGAGATGTTTCCATAGTTTT	1	NZ_NCTY01000025_3	{'None detected'}	FALSE
CTCCACACCTTTTACGTTGTAGTTTGTCGCACC	1	NZ_NCTY01000025_4	{'None detected'}	FALSE
TTTGTTTCAAAAAGGCGAGGTTTTGCGCGGAAA	1	NZ_NCTY01000025_5	{'None detected'}	TRUE
CACTAAACCTTCAAACCTCAGCTGCCGCCATAT	1	NZ_NCTY01000025_6	{'None detected'}	FALSE
TTATCCTCAGCTTGGTCTAACACTTTCGGTGAC	1	NZ_NCTY01000025_7	{'None detected'}	FALSE
TCAAAAATCAAGCTCAACAAGTCTATCAGCGAT	1	NZ_NCTY01000025_8	{'None detected'}	FALSE
CGCACATATCTGTGAGCTTCGCTTTTTCCATGC	1	NZ_NCTY01000025_9	{'None detected'}	FALSE
TACAAAAATAAATAAGCCTCACATGAGGCTTAT	1	NZ_NCTY01000025_10	{'None detected'}	TRUE
CGATCCGGGCGCGGTTGGCAACGGCTTGCAAGA	1	NZ_NCTY01000025_11	{'None detected'}	TRUE
CACTCGGTGATGTAGCGTTTGAGGTGAGCACGG	1	NZ_NCTY01000025_12	{'None detected'}	TRUE
TGTAACCCGTCTAGCCTCTGGGCCTTTGGGTGG	1	NZ_NCTY01000025_13	{'None detected'}	FALSE
TAGCACGATCACTACGCCACTGCTAACCGTAAA	1	NZ_NCTY01000025_14	{'None detected'}	TRUE
TGCCACGCCGAGAAACCAAGCTGCTCAGCTTTA	1	NZ_NCTY01000025_17	{'None detected'}	FALSE
CCTCAAACGTCGAGCGCTGGAAGCCTATCACGC	1	NZ_NCTY01000025_18	{'None detected'}	TRUE
TGAGTGGCTTAACGCTTGAAGAAGCAAAAGAGC	1	NZ_NCTY01000025_19	{'None detected'}	TRUE
TTTGTTAACCATGCTCTAAAGCCTTGCAAAATAA	1	NZ_NCTY01000025_20	{'None detected'}	TRUE
TCTATAAATCATTTTTTTGAGAGTGATGATTTG	1	NZ_NCTY01000025_21	{'None detected'}	FALSE
CATCGCTTCACGCAGTAACTGCGCTTTGCTCGC	1	NZ_NCTY01000025_22	{'None detected'}	FALSE
CGGTTAAAACAAGACGCTTGGATTGCTTAGTTT	1	NZ_NCTY01000025_23	{'None detected'}	FALSE
CATTCGTTAAAACTTGCATCACAAGCCTCAACG	1	NZ_NCTY01000025_24	{'None detected'}	FALSE
TATTGGATGGTGTATTATATGCACTTATTGTTT	1	NZ_NCTY01000025_25	{'None detected'}	TRUE
TTAAAAAACACTTCGCCGCTAGTTTGAAATAAG	1	NZ_NCTY01000025_26	{'None detected'}	FALSE
TGGGATATAGACGTACTCCTAGACCCTGCTGGA	1	NZ_NCTY01000025_27	{'None detected'}	FALSE
CCGCATCCGCTGCCAGCTCAGCCAAGCGTGCCG	1	NZ_NCTY01000025_28	{'None detected'}	TRUE
TGCTAGTGTTGCAGCCTTTCTTACAACCTGACT	1	NZ_NCTY01000025_29	{'None detected'}	TRUE
CGCACCAGAGGCCAACGCTGAAAACGTAAGGCG	1	NZ_NCTY01000025_30	{'None detected'}	TRUE
TATGGAGCATGACTACGCCAAGGATATTGGACT	1	NZ_NCTY01000025_31	{'None detected'}	FALSE
TTACATGAAAAAGATGGATACTACGCTTTAGCT	1	NZ_NCTY01000025_32	{'None detected'}	FALSE
TTATACGAGAGTGAGTTTTTATCAATGGTCACA	1	NZ_NCTY01000025_33	{'None detected'}	FALSE
CCTCACCGCATTGGAAAATAAGGTGCGAGAGGT	1	NZ_NCTY01000025_34	{'None detected'}	FALSE
TTCTGATACATAAGTCACCTATGAATTAGGGTC	1	NZ_NCTY01000025_35	{'None detected'}	FALSE
CCTCGAAAGCGATTTTCTGGTTAAGTAGAGCCT	1	NZ_NCTY01000025_36	{'None detected'}	FALSE
TTACCTTTACGCTTAAAGCCCATTGATGGTGTG	1	NZ_NCTY01000025_37	{'None detected'}	FALSE
TGCTGCTGGTGTTGCAGGTTCTATGGGTGGAGA	1	NZ_NCTY01000025_38	{'None detected'}	TRUE
TTAGGTACTGGGTAACATCATCGTGGATAGTAG	1	NZ_NCTY01000025_39	{'None detected'}	FALSE
TCACAGAGCTTAGTTTACTGCGTGCGTCCGGTT	1	NZ_NCTY01000025_40	{'None detected'}	FALSE
CAAACGAGTGCAAAAACTCGTTGGCATCCTTGC	1	NZ_NCTY01000025_41	{'None detected'}	TRUE
TCGGACGTGATAAACCCGTCAGCAACGGATAGT	1	NZ_NCTY01000025_42	{'None detected'}	FALSE
TTCAAGGAGTGATCTTATTGGCCCTATCTAGCG	1	NZ_NCTY01000025_43	{'None detected'}	FALSE
TGCTCACAAATTCGGTTTTAATCGCGTAGGGCT	1	NZ_NCTY01000025_44	{'None detected'}	FALSE
CCCTCTATTTACTTTTATCTGTCTCTGGGTTAC	1	NZ_NCTY01000025_45	{'None detected'}	FALSE
CAGCTCATCTATCGGTCTGTTAAGCTCGCGCTC	1	NZ_NCTY01000025_46	{'None detected'}	TRUE
TGAGTTTACCCATTCGCAGTCCATTATACGGAG	1	NZ_NCTY01000025_47	{'None detected'}	FALSE
TCATAAGCTGAACGAAATAAGCCTCATGTGAGG	1	NZ_NCTY01000025_48	{'None detected'}	TRUE
TGTGTTTTTAGATGGGTTTTGATTCATTGCGTT	1	NZ_NCTY01000025_49	{'None detected'}	TRUE
CATTATCAGGATCAGAGTACGCGCCAACTTGAG	1	NZ_NCTY01000025_51	{'None detected'}	TRUE
TCTCCGTGAGTAGCGCACAGCTTTAACTCTTTA	1	NZ_NCTY01000025_52	{'None detected'}	TRUE
CTACCAAAAGAAACATATCAACAACTCAAAGAC	1	NZ_NCTY01000025_53	{'None detected'}	FALSE
TGGCTGAAACAACAATATCAGGACTACCAGCAG	1	NZ_NCTY01000025_54	{'None detected'}	FALSE
TATCCATTGAACGCTGCTTATCCCAATCAAGCC	1	NZ_NCTY01000025_55	{'None detected'}	FALSE
TTTAGTCACTGTGAAGTTAAACAAGCCTAGCTC	1	NZ_NCTY01000025_56	{'None detected'}	FALSE
TGCCGTCTCGAAAACCTTGGGACGCTCGAAAAT	1	NZ_NCTY01000025_57	{'None detected'}	FALSE
CCCTGCCATCAACAAAAAAGCGCCCGAAAGGAG	1	NZ_NCTY01000025_58	{'None detected'}	FALSE
CCACTATGTCAGCGGCAATCCAGCATACAGACG	1	NZ_NCTY01000025_59	{'None detected'}	FALSE
TCAAAAGTCGAAAAAGCGAAAGGGGGTAAGATG	1	NZ_NCTY01000025_60	{'None detected'}	FALSE
TTGAAAAGCTAGACCAAGGTCAAAACCTAATCG	1	NZ_NCTY01000025_61	{'None detected'}	FALSE
CAGGGGAAATACGGCGCGCTTCACTATGCATCA	1	NZ_NCTY01000025_62	{'None detected'}	FALSE
GAAAGAATTGATTTAAAGATGTGGGGCAGAGTG	1	NZ_NCTY01000025_63	{'None detected'}	TRUE
TACTGCTATGTTAGGTAGTGCCTCAGTTGCATC	1	NZ_NCTY01000025_64	{'None detected'}	TRUE
CCTTGCATACCGCGAGCCGCCGCCGCTCTATCA	1	NZ_NCTY01000025_65	{'None detected'}	TRUE
CAGACACCAGTCAGCCAAGTGCTGATCGGTATG	1	NZ_NCTY01000025_66	{'None detected'}	TRUE
CAGGAAAAATCTGCCGATTTAAATTTTATTTTT	1	NZ_NCTY01000025_67	{'None detected'}	TRUE
CGAGCGCGAGACTTTAAAAAGCCGATTGACTGA	1	NZ_NCTY01000025_68	{'None detected'}	TRUE
TGCACAAGCTCATGGATGATAGCTGCCTTGGTTG	1	NZ_NCTY01000025_69	{'None detected'}	FALSE
TCTCCTGAAAATTTAGGCGATTACAAAGATTCT	1	NZ_NCTY01000025_70	{'None detected'}	FALSE
CTTTGTTTGAGCGGCTTTATCGTAGCAAACCAG	1	NZ_NCTY01000025_71	{'None detected'}	TRUE
TACCTTACGGATATTTAATCGGAATCGCACTAT	1	NZ_NCTY01000025_72	{'None detected'}	FALSE
CAGTTGATCGCACAAAGAACAGGGCGCAGGAGA	1	NZ_NCTY01000025_73	{'None detected'}	FALSE
TCAGAGTAGACCACGGCGCTCAGTCGTATACAA	1	NZ_NCTY01000025_74	{'None detected'}	FALSE
CTGACACTAAACAAAGCTGACGCGCTTGATTAT	1	NZ_NCTY01000025_75	{'None detected'}	FALSE
TCTCAATGGTCACGGGCTATCCGTTAGAGTTTT	1	NZ_NCTY01000025_76	{'None detected'}	FALSE
TGAAAGGAACAGCGATTAGTGATTTGCGTGTTG	1	NZ_NCTY01000025_77	{'None detected'}	FALSE
CAGTACGACTTTGCATCCTATATGGGCATGTTTA	1	NZ_NCTY01000025_78	{'None detected'}	FALSE
TTAGTCCTTTTGGCTATTTCAGCTTTGGCGGT	1	NZ_JMBM01000109_3	{'None detected'}	TRUE
CCTCATCTTTGGCTTTTTGAGCTCATCCGCTG	1	NZ_JMBM01000082_7	{'None detected'}	FALSE
CGGTTACCGCGCTTGCGCAGGTTCTTGTCTCT	1	NZ_JMBM01000082_8	{'None detected'}	FALSE
TATGGCCGCAGCCTTGAATAAATCGTCCTTGTT	1	NZ_RHPD01000002_2	{'None detected'}	TRUE
CGTTTAAACAGCTTTGATATTGCGGACATCACC	1	NZ_RHPD01000002_3	{'None detected'}	TRUE
TACAGTAATCATCGGCAAGGTAAACCAACCTTA	1	NZ_RHPD01000002_4	{'None detected'}	FALSE
CTCATTCGAGAGTGGGACGCTTCACAGCCAACA	1	NZ_RHPD01000002_5	{'None detected'}	FALSE
CCTTCAAACCTCAGCTGCCGCCATATTGCGCTG	1	NZ_RHPD01000002_6	{'None detected'}	TRUE
CTGTTTACCGCGTGTTACGATATCCCCTGTCAC	1	NZ_RHPD01000002_7	{'None detected'}	TRUE
TCGCCAGAGAGTAAGACGCTTGGCCGCAGTAAG	1	NZ_RHPD01000002_8	{'None detected'}	TRUE
TGACGGGACCGACCCCTTGCCCTTTGATGAGCA	1	NZ_RHPD01000002_10	{'None detected'}	FALSE
TCCCCCATCACAATCAATTGATTTAGCTTTGCT	1	NZ_RHPD01000002_14	{'None detected'}	FALSE
TATATTCCGCGCCAAGCTGTCGAGCGATTCAAA	1	NZ_RHPD01000002_15	{'None detected'}	FALSE
CGCAGCCTAACCGCTGCGTTTCTTTTTGCCTGC	1	NZ_RHPD01000002_16	{'None detected'}	TRUE
TACAAAGTAGCACCGGGTGTGGTGTACGTGGGC	1	NZ_RHPD01000002_17	{'None detected'}	TRUE
TAAAAATGAAGGGCTTGCCGAAGGATGCAGAAG	1	NZ_RHPD01000002_18	{'None detected'}	FALSE
TCATAGAGATGGCTCTGGCCGATTTCAGCCGTT	1	NZ_RHPD01000002_19	{'None detected'}	TRUE
TGATACCCGCAGGCTGGTGCAGCTTTTCAGCTT	1	NZ_RHPD01000002_20	{'None detected'}	TRUE
TAAGCTGCTTGATCGCCGGACATTCATCAATAA	1	NZ_RHPD01000002_22	{'None detected'}	TRUE
CGGGGTGGATAAGTAAAGGCAGCGTTAAAATAA	1	NZ_RHPD01000002_23	{'None detected'}	FALSE
TCGATATATCCGCAGACAACGCCAATGTCTTTC	1	NZ_RHPD01000002_24	{'None detected'}	TRUE
CTCGATGCGACCACTTGCCCACTTGGTGACGCT	1	NZ_RHPD01000002_25	{'None detected'}	FALSE
TGGCTGATTAATGGAAACTCCGTAATCAACATT	1	NZ_RHPD01000002_26	{'None detected'}	FALSE
CCACTCCCACCCCAGAAAATCATCTGGCAGGGA	1	NZ_RHPD01000002_27	{'None detected'}	TRUE
TATGTTTGGCAATGGTCCTGAGTTTGACAACGT	1	NZ_RHPD01000002_28	{'None detected'}	TRUE
TCAAGTATGCAGAAGCGAATCTCATTAAGGATG	1	NZ_RHPD01000002_29	{'None detected'}	FALSE
TCAAAGCCGCTGAGATGCTGAAGAACGAGCTGT	1	NZ_RHPD01000002_30	{'None detected'}	FALSE
TATGCACGTAGCCACAGCCGGAGAACTGATTGA	1	NZ_RHPD01000002_31	{'None detected'}	TRUE
TGCGTTTATCAAAGGCTACTCGCCCCGGTCTGA	1	NZ_RHPD01000002_32	{'None detected'}	TRUE
TCAATCAATCAGCTACAGAACAGCACAACCCAA	1	NZ_RHPD01000002_33	{'None detected'}	FALSE
TAAAAGGAATCTCATTTTCCACTGACACCCCAG	1	NZ_RHPD01000002_34	{'None detected'}	FALSE
CTCAAACGTACAGATGATCTCATTAACTATTGC	1	NZ_RHPD01000002_35	{'None detected'}	FALSE
TAACGCTGATTTAGTTGAAATCATGGAGATTTT	1	NZ_RHPD01000002_36	{'None detected'}	FALSE
