# Supplementary material for: Identification of Spacer and Protospacer Sequence Requirements in the Vibrio cholerae Type I-E CRISPR/Cas System
Source: mSphere. 2020 Nov 18;5(6):e00813-20. doi: 10.1128/mSphere.00813-20 (PMC7677007; doi:10.1128/mSphere.00813-20)
Supplement: TABLE S4 [file mSphere.00813-20-st004.xls]

## Sheet: TableS4
Supplementary Table 4: Overview of mined protospacers from identified V. cholerae sequences harboring the Type I-E CRISPR/Cas system detected by BLAST to the NCBI non-redundant database. Sequence surrounding identified protospacers was analyzed for the presence of protospacer-associated motif and to detect if the protospacer is in an existing CRISPR array.
CRISPRHit Accession	CRISPRHit Description	Spacer Number	Spacer Sequence	Total Spacers in Array	Spacer Hit Accession	Spacer Hit Description	Spacer Hit Annotations	Spacer Hit Sequence Length	Spacer Hit Date of Deposit	Spacer Hit Date of Collection	Spacer Hit Location of Isolation	Spacer Hit Protospacer	Last Protospacer nucleotide	Spacer Hit Start Position	Spacer Hit End Position	Spacer Hit Query Coverage	Spacer Hit Query Similarity	Spacer Hit PAM	True PAM	In existing array?
NZ_VMOM01000091	Vibrio cholerae strain EL2398 contig91, whole genome shotgun sequence	5	CAAAGCGCAAAAGCAAATCGCCTTAACCCGTGAG	28	CP010812	Vibrio cholerae strain 10432-62, complete genome	Target: hypothetical protein, Upstream: mor transcription activator family protein, Downstream: prokaryotic dksA/traR C4-type zinc finger family protein	4077462	2015-05-28	1962	Philippines	CTCACGGGTTAAGGCGATTTGCTTTTGCGCTTTG	G	1688414	1688448	1	1	TTCATG	GTTCATG	FALSE
NZ_VMOM01000091	Vibrio cholerae strain EL2398 contig91, whole genome shotgun sequence	5	CAAAGCGCAAAAGCAAATCGCCTTAACCCGTGAG	28	CP046825	Vibrio mimicus strain 07-2442 chromosome 1, complete sequence	No CDS info in file	3037849	2019-12-18	2006-08-10	USA: Pennsylvania	CTCACGGGTTAAGGCGATTTGCTTTTGCCCTTTG	G	1035016	1035050	1	0.970588	TTCATG	GTTCATG	FALSE
NZ_VMOM01000091	Vibrio cholerae strain EL2398 contig91, whole genome shotgun sequence	5	CAAAGCGCAAAAGCAAATCGCCTTAACCCGTGAG	28	CP046744	Vibrio cholerae strain 3569-08 chromosome 1, complete sequence	No CDS info in file	2969890	2019-12-18	2008-09-06	USA: Louisiana	CTCACGGGTTAAGGCGATTTGCTTTTGCCCTTTG	G	2537737	2537771	1	0.970588	TTCATG	GTTCATG	FALSE
NZ_VMOM01000091	Vibrio cholerae strain EL2398 contig91, whole genome shotgun sequence	5	CAAAGCGCAAAAGCAAATCGCCTTAACCCGTGAG	28	CP045719	Vibrio cholerae O395 chromosome 2, complete genome	Target: hypothetical protein, Upstream: peptidoglycan-binding protein, Downstream: TraR/DksA family transcriptional regulator	3026110	2019-11-09	2016-10	Norway	CTCACGGGTTAAGGCGATTTGCTTTTGCCCTTTG	G	702137	702171	1	0.970588	TTCATG	GTTCATG	FALSE
NZ_VMOM01000091	Vibrio cholerae strain EL2398 contig91, whole genome shotgun sequence	5	CAAAGCGCAAAAGCAAATCGCCTTAACCCGTGAG	28	CP045719	Vibrio cholerae O395 chromosome 2, complete genome	Target: hypothetical protein, Upstream: TraR/DksA family transcriptional regulator, Downstream: peptidoglycan-binding protein	3026110	2019-11-09	2016-10	Norway	CTCACGGGTTAAGGCGATTTGCTTTTGCCCTTTG	G	791541	791575	1	0.970588	TTCATG	GTTCATG	FALSE
NZ_VMOM01000091	Vibrio cholerae strain EL2398 contig91, whole genome shotgun sequence	5	CAAAGCGCAAAAGCAAATCGCCTTAACCCGTGAG	28	LT897798	Vibrio cholerae isolate Vibrio cholerae str. BC1071 genome assembly, chromosome: II	Uncharacterised protein	1217808	2017-12-20	N/A	N/A	CTCACGGGTTAAGGCGATTTGCTTTTGCCCTTTG	G	131071	131105	1	0.970588	TTCATG	GTTCATG	FALSE
NZ_VMOM01000091	Vibrio cholerae strain EL2398 contig91, whole genome shotgun sequence	5	CAAAGCGCAAAAGCAAATCGCCTTAACCCGTGAG	28	CP013313	Vibrio cholerae strain E9120 chromosome 1, complete sequence	Target: hypothetical protein, Upstream: F protein, Downstream: Mu phage endolysin Lys	2961701	2016-11-30	1961	Indonesia	CTCACGGGTTAAGGCGATTTGCTTTTGCCCTTTG	G	620027	620061	1	0.970588	TTCATG	GTTCATG	FALSE
NZ_VMOM01000091	Vibrio cholerae strain EL2398 contig91, whole genome shotgun sequence	5	CAAAGCGCAAAAGCAAATCGCCTTAACCCGTGAG	28	CP013307	Vibrio cholerae strain E506 chromosome 1, complete sequence	Target: hypothetical protein, Upstream: positive regulator of late transcription, Downstream: conjugal transfer protein TraR	2969901	2016-11-30	1974	USA	CTCACGGGTTAAGGCGATTTGCTTTTGCCCTTTG	G	2396457	2396491	1	0.970588	TTCATG	GTTCATG	FALSE
NZ_VMOM01000091	Vibrio cholerae strain EL2398 contig91, whole genome shotgun sequence	5	CAAAGCGCAAAAGCAAATCGCCTTAACCCGTGAG	28	CP016383	Vibrio mimicus strain SCCF01 chromosome 1, complete sequence	Target: hypothetical protein, Upstream: peptidoglycan-binding protein, Downstream: conjugal transfer protein TraR	3213040	2016-10-18	2013-08-26	China: Sichuan	CTCACGGGTTAAGGCGATTTGCTTTTGCCCTTTG	G	253634	253668	1	0.970588	TTCATG	GTTCATG	FALSE
NZ_VMOM01000091	Vibrio cholerae strain EL2398 contig91, whole genome shotgun sequence	5	CAAAGCGCAAAAGCAAATCGCCTTAACCCGTGAG	28	CP016383	Vibrio mimicus strain SCCF01 chromosome 1, complete sequence	Target: hypothetical protein, Upstream: peptidoglycan-binding protein, Downstream: conjugal transfer protein TraR	3213040	2016-10-18	2013-08-26	China: Sichuan	CTCACGGGTTAAGGCGATTTGCTTTTGCCCTTTG	G	2352152	2352186	1	0.970588	TTCATG	GTTCATG	FALSE
NZ_VMOM01000091	Vibrio cholerae strain EL2398 contig91, whole genome shotgun sequence	5	CAAAGCGCAAAAGCAAATCGCCTTAACCCGTGAG	28	CP016324	Vibrio cholerae 2740-80 chromosome 1, complete sequence	Target: hypothetical protein, Upstream: conjugal transfer protein TraR, Downstream: peptidoglycan-binding protein	2987030	2016-07-11	N/A	N/A	CTCACGGGTTAAGGCGATTTGCTTTTGCCCTTTG	G	300175	300209	1	0.970588	TTCATG	GTTCATG	FALSE
NZ_VMOM01000091	Vibrio cholerae strain EL2398 contig91, whole genome shotgun sequence	5	CAAAGCGCAAAAGCAAATCGCCTTAACCCGTGAG	28	CP001235	Vibrio cholerae O395 chromosome I, complete sequence	Target: hypothetical protein, Upstream: putative middle operon regulator, Downstream: Mu-like prophage FluMu protein gp27	3024078	2014-01-31	N/A	N/A	CTCACGGGTTAAGGCGATTTGCTTTTGCCCTTTG	G	1231064	1231098	1	0.970588	TTCATG	GTTCATG	FALSE
NZ_VMOM01000091	Vibrio cholerae strain EL2398 contig91, whole genome shotgun sequence	5	CAAAGCGCAAAAGCAAATCGCCTTAACCCGTGAG	28	CP001235	Vibrio cholerae O395 chromosome I, complete sequence	Target: hypothetical protein, Upstream: Mu-like prophage FluMu protein gp27, Downstream: putative middle operon regulator	3024078	2014-01-31	N/A	N/A	CTCACGGGTTAAGGCGATTTGCTTTTGCCCTTTG	G	1320468	1320502	1	0.970588	TTCATG	GTTCATG	FALSE
NZ_VMOM01000091	Vibrio cholerae strain EL2398 contig91, whole genome shotgun sequence	5	CAAAGCGCAAAAGCAAATCGCCTTAACCCGTGAG	28	CP000627	Vibrio cholerae O395 chromosome 1, complete sequence	Target: conserved hypothetical protein, Upstream: positive regulator of late transcription, Downstream: conserved domain protein	3024069	2019-03-11	N/A	N/A	CTCACGGGTTAAGGCGATTTGCTTTTGCCCTTTG	G	699645	699679	1	0.970588	TTCATG	GTTCATG	FALSE
NZ_VMOM01000091	Vibrio cholerae strain EL2398 contig91, whole genome shotgun sequence	5	CAAAGCGCAAAAGCAAATCGCCTTAACCCGTGAG	28	CP000627	Vibrio cholerae O395 chromosome 1, complete sequence	Target: conserved hypothetical protein, Upstream: conserved domain protein, Downstream: positive regulator of late transcription	3024069	2019-03-11	N/A	N/A	CTCACGGGTTAAGGCGATTTGCTTTTGCCCTTTG	G	789049	789083	1	0.970588	TTCATG	GTTCATG	FALSE
NZ_VMOM01000091	Vibrio cholerae strain EL2398 contig91, whole genome shotgun sequence	5	CAAAGCGCAAAAGCAAATCGCCTTAACCCGTGAG	28	CP046791	Vibrio navarrensis strain 2462-79 chromosome 1, complete sequence	No CDS info in file	3275152	2019-12-18	N/A	USA: Maryland	CTCACGGGTTAGGGCAATTTGCTTTTGCGCTTTG	G	1918567	1918601	1	0.941176	TTCATG	GTTCATG	FALSE
NZ_VMOM01000091	Vibrio cholerae strain EL2398 contig91, whole genome shotgun sequence	6	TAGTGGCGATCTGTAACTACGGGCATATCAAAA	28	CP016987	Vibrio cholerae strain FORC_055 chromosome 1, complete sequence	Target: hypothetical protein, Upstream: Integrase, Downstream: Phage-related protein	3028272	2017-09-19	2014-07-08	South Korea: Jeollanam-do	TTTTGATATGCCCGTAGTTACAGATCGCCACTA	A	1191187	1191220	1	1	TTCAGC	ATTCAGC	FALSE
NZ_VMOM01000091	Vibrio cholerae strain EL2398 contig91, whole genome shotgun sequence	10	CTTAAGTCGCTTCAGAAAAAAGCCAGACCAACAA	28	MK575466	Vibrio phage Rostov 7, complete genome	Target: [], Upstream: DUF1064 domain-containing protein, Downstream: terminase large subunit family protein	45903	2019-03-10	N/A	N/A	TTGTTGGTCTGGCTTTCTTCTGAAGCGACTTAAG	G	17588	17622	1	0.970588	CTGTTC	GCTGTTC	FALSE
NZ_VMOM01000091	Vibrio cholerae strain EL2398 contig91, whole genome shotgun sequence	12	CCTTTCTTACAGCCATACGTTGAGCCCATCTGC	28	CP045718	Vibrio cholerae O395 chromosome 1, complete genome	transcriptional regulator	1106423	2019-11-09	2016-10	Norway	GCAGATGGGCTCAACGTATGGCTGTAAGAAAGG	G	1033362	1033395	1	1	TTCATC	GTTCATC	FALSE
NZ_VMOM01000091	Vibrio cholerae strain EL2398 contig91, whole genome shotgun sequence	12	CCTTTCTTACAGCCATACGTTGAGCCCATCTGC	28	CP013312	Vibrio cholerae strain E1320 chromosome 2, complete sequence	Ogr/Delta-like zinc finger	1158995	2016-11-30	1974	China:Shanghai	GCAGATGGGCTCAACGTATGGCTGTAAGAAAGG	G	574835	574868	1	1	TTCATC	GTTCATC	FALSE
NZ_VMOM01000091	Vibrio cholerae strain EL2398 contig91, whole genome shotgun sequence	12	CCTTTCTTACAGCCATACGTTGAGCCCATCTGC	28	CP001236	Vibrio cholerae O395 chromosome II, complete sequence	zinc-finger protein	1111222	2014-01-31	N/A	N/A	GCAGATGGGCTCAACGTATGGCTGTAAGAAAGG	G	225746	225779	1	1	TTCATC	GTTCATC	FALSE
NZ_VMOM01000091	Vibrio cholerae strain EL2398 contig91, whole genome shotgun sequence	12	CCTTTCTTACAGCCATACGTTGAGCCCATCTGC	28	CP000626	Vibrio cholerae O395 chromosome 2, complete sequence	zinc-finger protein	1108250	2019-03-11	N/A	N/A	GCAGATGGGCTCAACGTATGGCTGTAAGAAAGG	G	1035189	1035222	1	1	TTCATC	GTTCATC	FALSE
NZ_VMOM01000091	Vibrio cholerae strain EL2398 contig91, whole genome shotgun sequence	12	CCTTTCTTACAGCCATACGTTGAGCCCATCTGC	28	AY147036	Bacteriophage O395 ORF10, ORF11, ORF12, ORF13, ORF14a, ORF14b, and ORF14c genes, complete cds	ORF13	3736	2002-11-27	N/A	N/A	GCAGATGGGCTCAACGTATGGCTGTAAGAAAGG	G	1596	1629	1	1	TTCATC	GTTCATC	FALSE
NZ_VMOM01000091	Vibrio cholerae strain EL2398 contig91, whole genome shotgun sequence	12	CCTTTCTTACAGCCATACGTTGAGCCCATCTGC	28	CP046826	Vibrio mimicus strain 07-2442 chromosome 2, complete sequence	No CDS info in file	1172705	2019-12-18	2006-08-10	USA: Pennsylvania	GCAGATGGGCTCAATGTATGGCTGTAAGAAAGG	G	83508	83541	1	0.969697	TTCATC	GTTCATC	FALSE
NZ_VMOM01000091	Vibrio cholerae strain EL2398 contig91, whole genome shotgun sequence	12	CCTTTCTTACAGCCATACGTTGAGCCCATCTGC	28	CP046748	Vibrio cholerae strain 3541-04 chromosome 2, complete sequence	No CDS info in file	1063121	2019-12-18	N/A	N/A	GCTGATGGGCTCAACGTATGGCTGTAAGAAAGG	G	777518	777551	1	0.969697	TTCATC	GTTCATC	FALSE
NZ_VMOM01000091	Vibrio cholerae strain EL2398 contig91, whole genome shotgun sequence	12	CCTTTCTTACAGCCATACGTTGAGCCCATCTGC	28	CP046750	Vibrio cholerae strain 2015V-1118 chromosome 2, complete sequence	No CDS info in file	1102732	2019-12-18	2015-08-06	USA: Texas	GCTGATGGGCTCAACGTATGGCTGTAAGAAAGG	G	194625	194658	1	0.969697	TTCATC	GTTCATC	FALSE
NZ_VMOM01000091	Vibrio cholerae strain EL2398 contig91, whole genome shotgun sequence	12	CCTTTCTTACAGCCATACGTTGAGCCCATCTGC	28	CP014042	Vibrio mimicus strain FDAARGOS_112 chromosome 1, complete sequence	transcriptional regulator	1347652	2019-09-30	N/A	USA:LA	GCAGATGGGCTCAGCGTATGGCTGTAAGAAAGG	G	589717	589750	1	0.969697	TTCATC	GTTCATC	FALSE
NZ_VMOM01000091	Vibrio cholerae strain EL2398 contig91, whole genome shotgun sequence	12	CCTTTCTTACAGCCATACGTTGAGCCCATCTGC	28	AY147034	Bacteriophage E8498 ORF10a, ORF12, ORF13, and ORF14 genes, complete cds	ORF13	2376	2002-11-27	N/A	N/A	GCTGATGGGCTCAACGTATGGCTGTAAGAAAGG	G	1828	1861	1	0.969697	TTCATC	GTTCATC	FALSE
NZ_VMOM01000091	Vibrio cholerae strain EL2398 contig91, whole genome shotgun sequence	12	CCTTTCTTACAGCCATACGTTGAGCCCATCTGC	28	CP013318	Vibrio cholerae strain NCTC5395 chromosome 2, complete sequence	transcriptional regulator	1188831	2016-11-30	1938	Iraq	GCTGATGGGCTCAGCGTATGGCTGTAAGAAAGG	G	224882	224915	1	0.939394	TTCATC	GTTCATC	FALSE
NZ_VMOM01000091	Vibrio cholerae strain EL2398 contig91, whole genome shotgun sequence	13	CCTTTCTTACAGCCATACGTTGAGCCCATCTGC	28	CP045718	Vibrio cholerae O395 chromosome 1, complete genome	transcriptional regulator	1106423	2019-11-09	2016-10	Norway	GCAGATGGGCTCAACGTATGGCTGTAAGAAAGG	G	1033362	1033395	1	1	TTCATC	GTTCATC	FALSE
NZ_VMOM01000091	Vibrio cholerae strain EL2398 contig91, whole genome shotgun sequence	13	CCTTTCTTACAGCCATACGTTGAGCCCATCTGC	28	CP013312	Vibrio cholerae strain E1320 chromosome 2, complete sequence	Ogr/Delta-like zinc finger	1158995	2016-11-30	1974	China:Shanghai	GCAGATGGGCTCAACGTATGGCTGTAAGAAAGG	G	574835	574868	1	1	TTCATC	GTTCATC	FALSE
NZ_VMOM01000091	Vibrio cholerae strain EL2398 contig91, whole genome shotgun sequence	13	CCTTTCTTACAGCCATACGTTGAGCCCATCTGC	28	CP001236	Vibrio cholerae O395 chromosome II, complete sequence	zinc-finger protein	1111222	2014-01-31	N/A	N/A	GCAGATGGGCTCAACGTATGGCTGTAAGAAAGG	G	225746	225779	1	1	TTCATC	GTTCATC	FALSE
NZ_VMOM01000091	Vibrio cholerae strain EL2398 contig91, whole genome shotgun sequence	13	CCTTTCTTACAGCCATACGTTGAGCCCATCTGC	28	CP000626	Vibrio cholerae O395 chromosome 2, complete sequence	zinc-finger protein	1108250	2019-03-11	N/A	N/A	GCAGATGGGCTCAACGTATGGCTGTAAGAAAGG	G	1035189	1035222	1	1	TTCATC	GTTCATC	FALSE
NZ_VMOM01000091	Vibrio cholerae strain EL2398 contig91, whole genome shotgun sequence	13	CCTTTCTTACAGCCATACGTTGAGCCCATCTGC	28	AY147036	Bacteriophage O395 ORF10, ORF11, ORF12, ORF13, ORF14a, ORF14b, and ORF14c genes, complete cds	ORF13	3736	2002-11-27	N/A	N/A	GCAGATGGGCTCAACGTATGGCTGTAAGAAAGG	G	1596	1629	1	1	TTCATC	GTTCATC	FALSE
NZ_VMOM01000091	Vibrio cholerae strain EL2398 contig91, whole genome shotgun sequence	13	CCTTTCTTACAGCCATACGTTGAGCCCATCTGC	28	CP046826	Vibrio mimicus strain 07-2442 chromosome 2, complete sequence	No CDS info in file	1172705	2019-12-18	2006-08-10	USA: Pennsylvania	GCAGATGGGCTCAATGTATGGCTGTAAGAAAGG	G	83508	83541	1	0.969697	TTCATC	GTTCATC	FALSE
NZ_VMOM01000091	Vibrio cholerae strain EL2398 contig91, whole genome shotgun sequence	13	CCTTTCTTACAGCCATACGTTGAGCCCATCTGC	28	CP046748	Vibrio cholerae strain 3541-04 chromosome 2, complete sequence	No CDS info in file	1063121	2019-12-18	N/A	N/A	GCTGATGGGCTCAACGTATGGCTGTAAGAAAGG	G	777518	777551	1	0.969697	TTCATC	GTTCATC	FALSE
NZ_VMOM01000091	Vibrio cholerae strain EL2398 contig91, whole genome shotgun sequence	13	CCTTTCTTACAGCCATACGTTGAGCCCATCTGC	28	CP046750	Vibrio cholerae strain 2015V-1118 chromosome 2, complete sequence	No CDS info in file	1102732	2019-12-18	2015-08-06	USA: Texas	GCTGATGGGCTCAACGTATGGCTGTAAGAAAGG	G	194625	194658	1	0.969697	TTCATC	GTTCATC	FALSE
NZ_VMOM01000091	Vibrio cholerae strain EL2398 contig91, whole genome shotgun sequence	13	CCTTTCTTACAGCCATACGTTGAGCCCATCTGC	28	CP014042	Vibrio mimicus strain FDAARGOS_112 chromosome 1, complete sequence	transcriptional regulator	1347652	2019-09-30	N/A	USA:LA	GCAGATGGGCTCAGCGTATGGCTGTAAGAAAGG	G	589717	589750	1	0.969697	TTCATC	GTTCATC	FALSE
NZ_VMOM01000091	Vibrio cholerae strain EL2398 contig91, whole genome shotgun sequence	13	CCTTTCTTACAGCCATACGTTGAGCCCATCTGC	28	AY147034	Bacteriophage E8498 ORF10a, ORF12, ORF13, and ORF14 genes, complete cds	ORF13	2376	2002-11-27	N/A	N/A	GCTGATGGGCTCAACGTATGGCTGTAAGAAAGG	G	1828	1861	1	0.969697	TTCATC	GTTCATC	FALSE
NZ_VMOM01000091	Vibrio cholerae strain EL2398 contig91, whole genome shotgun sequence	13	CCTTTCTTACAGCCATACGTTGAGCCCATCTGC	28	CP013318	Vibrio cholerae strain NCTC5395 chromosome 2, complete sequence	transcriptional regulator	1188831	2016-11-30	1938	Iraq	GCTGATGGGCTCAGCGTATGGCTGTAAGAAAGG	G	224882	224915	1	0.939394	TTCATC	GTTCATC	FALSE
NZ_VMOM01000091	Vibrio cholerae strain EL2398 contig91, whole genome shotgun sequence	14	TGCTAGAGCACGTCGAAGATGCCATCGAAATCA	28	CP046840	Vibrio cholerae strain F9993 chromosome 1, complete sequence	No CDS info in file	3082401	2019-12-18	N/A	N/A	TGATTTCGATGGCATCTTCGACGTGCTCTAGCA	A	2463084	2463117	1	1	TTAACG	ATTAACG	FALSE
NZ_VMOM01000091	Vibrio cholerae strain EL2398 contig91, whole genome shotgun sequence	14	TGCTAGAGCACGTCGAAGATGCCATCGAAATCA	28	CP046826	Vibrio mimicus strain 07-2442 chromosome 2, complete sequence	No CDS info in file	1172705	2019-12-18	2006-08-10	USA: Pennsylvania	TGATTTCGATGGCATCTTCGACGTGCTCTAGCA	A	64719	64752	1	1	TTAACG	ATTAACG	FALSE
NZ_VMOM01000091	Vibrio cholerae strain EL2398 contig91, whole genome shotgun sequence	14	TGCTAGAGCACGTCGAAGATGCCATCGAAATCA	28	CP024162	Vibrio cholerae strain E7946 chromosome 1, complete sequence	phage tail protein	2992571	2017-11-03	1978	Bahrain	TGATTTCGATGGCATCTTCGACGTGCTCTAGCA	A	2336831	2336864	1	1	TTAACG	ATTAACG	FALSE
NZ_VMOM01000091	Vibrio cholerae strain EL2398 contig91, whole genome shotgun sequence	14	TGCTAGAGCACGTCGAAGATGCCATCGAAATCA	28	CP013309	Vibrio cholerae strain E1162 chromosome 1, complete sequence	Target: hypothetical protein, Upstream: Tail fiber protein, Downstream: Flagellin C	2996535	2016-11-30	1962	China:Shanghai	TGATTTCGATGGCATCTTCGACGTGCTCTAGCA	A	2598265	2598298	1	1	TTAACG	ATTAACG	FALSE
NZ_VMOM01000091	Vibrio cholerae strain EL2398 contig91, whole genome shotgun sequence	14	TGCTAGAGCACGTCGAAGATGCCATCGAAATCA	28	CP013305	Vibrio cholerae strain CRC1106 chromosome 1, complete sequence	hypothetical protein - No nearby annotated ORFs	2999012	2016-11-30	1962	India	TGATTTCGATGGCATCTTCGACGTGCTCTAGCA	A	2343309	2343342	1	1	TTAACG	ATTAACG	FALSE
NZ_VMOM01000091	Vibrio cholerae strain EL2398 contig91, whole genome shotgun sequence	14	TGCTAGAGCACGTCGAAGATGCCATCGAAATCA	28	CP013303	Vibrio cholerae strain CRC711 chromosome 1, complete sequence	putative tail fiber assembly protein	2993255	2016-11-30	1964	India	TGATTTCGATGGCATCTTCGACGTGCTCTAGCA	A	2343282	2343315	1	1	TTAACG	ATTAACG	FALSE
NZ_VMOM01000091	Vibrio cholerae strain EL2398 contig91, whole genome shotgun sequence	14	TGCTAGAGCACGTCGAAGATGCCATCGAAATCA	28	CP013301	Vibrio cholerae strain C5 chromosome 1, complete sequence	putative tail fiber assembly protein	2996195	2016-11-30	1957	Indonesia:Makassar	TGATTTCGATGGCATCTTCGACGTGCTCTAGCA	A	2346113	2346146	1	1	TTAACG	ATTAACG	FALSE
NZ_VMOM01000091	Vibrio cholerae strain EL2398 contig91, whole genome shotgun sequence	14	TGCTAGAGCACGTCGAAGATGCCATCGAAATCA	28	KX058879	Vibrio phage VcP032, complete genome	tail fiber protein II	33108	2016-05-31	2015	Germany	TGATTTCGATGGCATCTTCGACGTGCTCTAGCA	A	29478	29511	1	1	TTAACG	ATTAACG	FALSE
NZ_VMOM01000091	Vibrio cholerae strain EL2398 contig91, whole genome shotgun sequence	14	TGCTAGAGCACGTCGAAGATGCCATCGAAATCA	28	KF361475	Vibrio phage VPUSM 8, complete genome	putative tail fiber assembly protein	34145	2013-09-29	N/A	Malaysia	TGATTTCGATGGCATCTTCGACGTGCTCTAGCA	A	30533	30566	1	1	TTAACG	ATTAACG	FALSE
NZ_VMOM01000091	Vibrio cholerae strain EL2398 contig91, whole genome shotgun sequence	14	TGCTAGAGCACGTCGAAGATGCCATCGAAATCA	28	CP001485	Vibrio cholerae MJ-1236 chromosome 1, complete sequence	Target: hypothetical protein, Upstream: phage-related tail protein, Downstream: flagellin protein FlaD	3149584	2014-01-31	N/A	N/A	TGATTTCGATGGCATCTTCGACGTGCTCTAGCA	A	1289199	1289232	1	1	TTAACG	ATTAACG	FALSE
NZ_VMOM01000091	Vibrio cholerae strain EL2398 contig91, whole genome shotgun sequence	14	TGCTAGAGCACGTCGAAGATGCCATCGAAATCA	28	NC_010275	Vibrio phage kappa proviral DNA, complete genome	putative tail fiber assembly protein	33507	2019-06-28	N/A	N/A	TGATTTCGATGGCATCTTCGACGTGCTCTAGCA	A	29123	29156	1	1	TTAACG	ATTAACG	FALSE
NZ_VMOM01000091	Vibrio cholerae strain EL2398 contig91, whole genome shotgun sequence	14	TGCTAGAGCACGTCGAAGATGCCATCGAAATCA	28	AY147033	Bacteriophage E8498 ORF35 and ORF36 genes, complete cds	ORF36	2724	2002-11-27	N/A	N/A	TGATTTCGATGGCATCTTCGACGTGCTCTAGCA	A	2008	2041	1	1	TTAACG	ATTAACG	FALSE
NZ_VMOM01000091	Vibrio cholerae strain EL2398 contig91, whole genome shotgun sequence	14	TGCTAGAGCACGTCGAAGATGCCATCGAAATCA	28	AY147032	Bacteriophage Ch457 ORF35 and ORF36 genes, complete cds	ORF36	2614	2002-11-27	N/A	N/A	TGATTTCGATGGCATCTTCGACGTGCTCTAGCA	A	1935	1968	1	1	TTAACG	ATTAACG	FALSE
NZ_VMOM01000091	Vibrio cholerae strain EL2398 contig91, whole genome shotgun sequence	14	TGCTAGAGCACGTCGAAGATGCCATCGAAATCA	28	AF125163	Bacteriophage K139, complete genome	orf36	33106	2002-11-12	N/A	N/A	TGATTTCGATGGCATCTTCGACGTGCTCTAGCA	A	29477	29510	1	1	TTAACG	ATTAACG	FALSE
NZ_VMOM01000091	Vibrio cholerae strain EL2398 contig91, whole genome shotgun sequence	14	TGCTAGAGCACGTCGAAGATGCCATCGAAATCA	28	CP016383	Vibrio mimicus strain SCCF01 chromosome 1, complete sequence	Target: hypothetical protein, Upstream: phage tail protein, Downstream: K+/H+ antiporter	3213040	2016-10-18	2013-08-26	China: Sichuan	TGATTTCGATGGCATCTTCGACGTGATCTAGCA	A	276099	276132	1	0.969697	TTAACG	ATTAACG	FALSE
NZ_VMOM01000091	Vibrio cholerae strain EL2398 contig91, whole genome shotgun sequence	14	TGCTAGAGCACGTCGAAGATGCCATCGAAATCA	28	CP016383	Vibrio mimicus strain SCCF01 chromosome 1, complete sequence	Target: hypothetical protein, Upstream: phage tail protein, Downstream: integrase	3213040	2016-10-18	2013-08-26	China: Sichuan	TGATTTCGATGGCATCTTCGACGTGATCTAGCA	A	2374664	2374697	1	0.969697	TCAACG	ATCAACG	FALSE
NZ_VMOM01000091	Vibrio cholerae strain EL2398 contig91, whole genome shotgun sequence	14	TGCTAGAGCACGTCGAAGATGCCATCGAAATCA	28	CP042299	Vibrio cholerae O1 strain AAS91 chromosome 1, complete sequence	phage tail protein	2961008	2020-01-28	N/A	N/A	TGATTTCGATGGCACCTTCGACGTGTTCTAGCA	A	1676342	1676375	1	0.939394	TTAACG	ATTAACG	FALSE
NZ_VMOM01000091	Vibrio cholerae strain EL2398 contig91, whole genome shotgun sequence	14	TGCTAGAGCACGTCGAAGATGCCATCGAAATCA	28	CP013014	Vibrio cholerae strain Env-390 chromosome 2, complete sequence	phage tail protein	2925021	2016-10-26	2012-09	Haiti	TGATTTCGATGGCACCTTCGACGTGTTCTAGCA	A	1651578	1651611	1	0.939394	TTAACG	ATTAACG	FALSE
NZ_VMOM01000091	Vibrio cholerae strain EL2398 contig91, whole genome shotgun sequence	14	TGCTAGAGCACGTCGAAGATGCCATCGAAATCA	28	CP012998	Vibrio cholerae strain 2012Env-9 chromosome 2, complete sequence	phage tail protein	2937102	2016-10-26	2012-04-24	Haiti: Lassalle	TGATTTCGATGGCACCTTCGACGTGTTCTAGCA	A	1652441	1652474	1	0.939394	TTAACG	ATTAACG	FALSE
NZ_VMOM01000091	Vibrio cholerae strain EL2398 contig91, whole genome shotgun sequence	15	TTATACCATTAGTAGGTGGTGCCACTAACGCCC	28	MN379461	Vibrio phage Rostov M3 clone NODE_2_length_12308_cov_191.405 genomic sequence	Target: [], Upstream: putative baseplate protein, Downstream: putative tail-fiber/lysozyme protein	12308	2019-11-18	1996	Russia	GGGCGTTAGTGGCACCACCTACTAATGGTATAA	A	5774	5807	1	1	TTTTTC	ATTTTTC	FALSE
NZ_VMOM01000091	Vibrio cholerae strain EL2398 contig91, whole genome shotgun sequence	15	TTATACCATTAGTAGGTGGTGCCACTAACGCCC	28	KJ572844	Vibrio phage 24, complete genome	Target: hypothetical protein, Upstream: putative tail-fiber/lysozyme protein, Downstream: putative baseplate protein	44395	2014-12-26	N/A	N/A	GGGCGTTAGTGGCACCACCTACTAATGGTATAA	A	36641	36674	1	1	TTTTTC	ATTTTTC	FALSE
NZ_VMOM01000091	Vibrio cholerae strain EL2398 contig91, whole genome shotgun sequence	15	TTATACCATTAGTAGGTGGTGCCACTAACGCCC	28	JQ177061	Vibrio phage CP-T1, complete genome	Target: hypothetical protein, Upstream: putative tail-fiber/lysozyme protein, Downstream: putative baseplate protein	44492	2012-07-24	1978	USA	GGGCGTTAGTGGCACCACCTACTAATGGTATAA	A	36738	36771	1	1	TTTTTC	ATTTTTC	FALSE
NZ_VMOM01000091	Vibrio cholerae strain EL2398 contig91, whole genome shotgun sequence	15	TTATACCATTAGTAGGTGGTGCCACTAACGCCC	28	JQ177064	Vibrio phage vB_VchM-138, complete genome	Target: hypothetical protein, Upstream: putative tail-fiber/lysozyme protein, Downstream: putative baseplate protein	44485	2012-07-24	1956	India	GGGCGTTAGTGGCACCACCTACTAGGGGTATAA	A	36764	36797	1	0.939394	TTTTTC	ATTTTTC	FALSE
NZ_VMOM01000091	Vibrio cholerae strain EL2398 contig91, whole genome shotgun sequence	16	TACTCGCATTTCGCCGCAAGGGTTAGCGTTTGC	28	MN379461	Vibrio phage Rostov M3 clone NODE_2_length_12308_cov_191.405 genomic sequence	Target: hypothetical protein, Upstream: putative tail-fiber/lysozyme protein, Downstream: None	12308	2019-11-18	1996	Russia	GCAAACGCTAACCCTTGCGGCGAAATGCGAGTA	A	10985	11018	1	1	TTAATG	ATTAATG	FALSE
NZ_VMOM01000091	Vibrio cholerae strain EL2398 contig91, whole genome shotgun sequence	16	TACTCGCATTTCGCCGCAAGGGTTAGCGTTTGC	28	KJ572844	Vibrio phage 24, complete genome	Target: hypothetical protein, Upstream: putative major capsid protein, Downstream: putative tail-fiber/lysozyme protein	44395	2014-12-26	N/A	N/A	GCAAACGCTAACCCTTGCGGCGAAATGCGAGTA	A	32034	32067	1	1	TTAATG	ATTAATG	FALSE
NZ_VMOM01000091	Vibrio cholerae strain EL2398 contig91, whole genome shotgun sequence	16	TACTCGCATTTCGCCGCAAGGGTTAGCGTTTGC	28	JQ177064	Vibrio phage vB_VchM-138, complete genome	Target: hypothetical protein, Upstream: None, Downstream: putative tail-fiber/lysozyme protein	44485	2012-07-24	1956	India	GCAAACGCTAACCCTTGCGGCGAAATGCGAGTA	A	31553	31586	1	1	TTAATG	ATTAATG	FALSE
NZ_VMOM01000091	Vibrio cholerae strain EL2398 contig91, whole genome shotgun sequence	16	TACTCGCATTTCGCCGCAAGGGTTAGCGTTTGC	28	JQ177061	Vibrio phage CP-T1, complete genome	Target: hypothetical protein, Upstream: putative major capsid protein, Downstream: putative tail-fiber/lysozyme protein	44492	2012-07-24	1978	USA	GCAAACGCTAACCCTTGCGGCGAAATGCGAGTA	A	32131	32164	1	1	TTAATG	ATTAATG	FALSE
NZ_VMOM01000091	Vibrio cholerae strain EL2398 contig91, whole genome shotgun sequence	17	CTATTACTTGCGCTACAAATGGCGCGTGAATCA	28	MN379461	Vibrio phage Rostov M3 clone NODE_2_length_12308_cov_191.405 genomic sequence	Target: hypothetical protein, Upstream: putative baseplate protein, Downstream: putative tail-fiber/lysozyme protein	12308	2019-11-18	1996	Russia	TGATTCACGCGCCATTTGTAGCGCAAGTAATAG	G	6098	6131	1	1	TTGAAG	GTTGAAG	FALSE
NZ_VMOM01000091	Vibrio cholerae strain EL2398 contig91, whole genome shotgun sequence	17	CTATTACTTGCGCTACAAATGGCGCGTGAATCA	28	KJ572844	Vibrio phage 24, complete genome	Target: hypothetical protein, Upstream: putative tail-fiber/lysozyme protein, Downstream: putative baseplate protein	44395	2014-12-26	N/A	N/A	TGATTCACGCGCCATTTGTAGCGCAAGTAATAG	G	36317	36350	1	1	TTGAAG	GTTGAAG	FALSE
NZ_VMOM01000091	Vibrio cholerae strain EL2398 contig91, whole genome shotgun sequence	17	CTATTACTTGCGCTACAAATGGCGCGTGAATCA	28	JQ177064	Vibrio phage vB_VchM-138, complete genome	Target: hypothetical protein, Upstream: putative tail-fiber/lysozyme protein, Downstream: putative baseplate protein	44485	2012-07-24	1956	India	TGATTCACGCGCCATTTGTAGCGCAAGTAATAG	G	36440	36473	1	1	TTGAAG	GTTGAAG	FALSE
NZ_VMOM01000091	Vibrio cholerae strain EL2398 contig91, whole genome shotgun sequence	17	CTATTACTTGCGCTACAAATGGCGCGTGAATCA	28	JQ177061	Vibrio phage CP-T1, complete genome	Target: hypothetical protein, Upstream: putative tail-fiber/lysozyme protein, Downstream: putative baseplate protein	44492	2012-07-24	1978	USA	TGATTCACGCGCCATTTGTAGCGCAAGTAATAG	G	36414	36447	1	1	TTGAAG	GTTGAAG	FALSE
NZ_VMOM01000091	Vibrio cholerae strain EL2398 contig91, whole genome shotgun sequence	18	TGTCATAAGGTGGATCGGTCACTATCAAGTCTA	28	MN379460	Vibrio phage Rostov M3 clone NODE_1_length_31129_cov_194.645 genomic sequence	putative methylase	31129	2019-11-18	1996	Russia	TAGACTTGATAGTGACCGACCCACCATATGACA	A	17776	17809	1	0.939394	TTAAGA	ATTAAGA	FALSE
NZ_VMOM01000091	Vibrio cholerae strain EL2398 contig91, whole genome shotgun sequence	18	TGTCATAAGGTGGATCGGTCACTATCAAGTCTA	28	JQ177064	Vibrio phage vB_VchM-138, complete genome	putative methylase	44485	2012-07-24	1956	India	TAGACTTGATAGTGACCGACCCACCATATGACA	A	11267	11300	1	0.939394	TTAAGA	ATTAAGA	FALSE
NZ_VMOM01000091	Vibrio cholerae strain EL2398 contig91, whole genome shotgun sequence	23	CAGTGTGATTATGGACATTGGTACCCCTTATCG	28	MN379461	Vibrio phage Rostov M3 clone NODE_2_length_12308_cov_191.405 genomic sequence	Target: [], Upstream: putative baseplate protein, Downstream: None	12308	2019-11-18	1996	Russia	CGATAAGGGGTACCAATGTCCATAATCACACTG	G	6446	6479	1	1	TTTACT	GTTTACT	FALSE
NZ_VMOM01000091	Vibrio cholerae strain EL2398 contig91, whole genome shotgun sequence	23	CAGTGTGATTATGGACATTGGTACCCCTTATCG	28	KJ572844	Vibrio phage 24, complete genome	Target: [], Upstream: None, Downstream: putative baseplate protein	44395	2014-12-26	N/A	N/A	CGATAAGGGGTACCAATGTCCATAATCACACTG	G	35969	36002	1	1	TTTACT	GTTTACT	FALSE
NZ_VMOM01000091	Vibrio cholerae strain EL2398 contig91, whole genome shotgun sequence	23	CAGTGTGATTATGGACATTGGTACCCCTTATCG	28	JQ177061	Vibrio phage CP-T1, complete genome	Target: [], Upstream: None, Downstream: putative baseplate protein	44492	2012-07-24	1978	USA	CGATAAGGGGTACCAATGTCCATAATCACACTG	G	36066	36099	1	1	TTTACT	GTTTACT	FALSE
NZ_VMOM01000091	Vibrio cholerae strain EL2398 contig91, whole genome shotgun sequence	23	CAGTGTGATTATGGACATTGGTACCCCTTATCG	28	JQ177064	Vibrio phage vB_VchM-138, complete genome	Target: [], Upstream: None, Downstream: putative baseplate protein	44485	2012-07-24	1956	India	CGGTAAGGGGTACCAATGTCCATAATCACACTG	G	36092	36125	1	0.969697	TTTACT	GTTTACT	FALSE
NZ_VMOM01000091	Vibrio cholerae strain EL2398 contig91, whole genome shotgun sequence	24	CTGCTCAATGCCACCTTCCGCACGACACATGCC	28	CP046825	Vibrio mimicus strain 07-2442 chromosome 1, complete sequence	No CDS info in file	3037849	2019-12-18	2006-08-10	USA: Pennsylvania	GGCATGTGTCGTGCGGAAGGTGGCATTGAGCAG	G	1025997	1026030	1	1	TTCAAG	GTTCAAG	FALSE
NZ_VMOM01000091	Vibrio cholerae strain EL2398 contig91, whole genome shotgun sequence	24	CTGCTCAATGCCACCTTCCGCACGACACATGCC	28	LT897798	Vibrio cholerae isolate Vibrio cholerae str. BC1071 genome assembly, chromosome: II	Mu-like prophage I protein	1217808	2017-12-20	N/A	N/A	GGCATGTGTCGTGCGGAAGGTGGCATTGAGCAG	G	122445	122478	1	1	TTCAAG	GTTCAAG	FALSE
NZ_VMOM01000091	Vibrio cholerae strain EL2398 contig91, whole genome shotgun sequence	24	CTGCTCAATGCCACCTTCCGCACGACACATGCC	28	CP013313	Vibrio cholerae strain E9120 chromosome 1, complete sequence	I protein	2961701	2016-11-30	1961	Indonesia	GGCATGTGTCGTGCGGAAGGTGGCATTGAGCAG	G	611306	611339	1	1	TTCAAG	GTTCAAG	FALSE
NZ_VMOM01000091	Vibrio cholerae strain EL2398 contig91, whole genome shotgun sequence	24	CTGCTCAATGCCACCTTCCGCACGACACATGCC	28	CP016383	Vibrio mimicus strain SCCF01 chromosome 1, complete sequence	peptidase	3213040	2016-10-18	2013-08-26	China: Sichuan	GGCATGTGTCGTGCGGAAGGTGGCATTGAGCAG	G	262424	262457	1	1	TTCAAG	GTTCAAG	FALSE
NZ_VMOM01000091	Vibrio cholerae strain EL2398 contig91, whole genome shotgun sequence	24	CTGCTCAATGCCACCTTCCGCACGACACATGCC	28	CP016383	Vibrio mimicus strain SCCF01 chromosome 1, complete sequence	peptidase	3213040	2016-10-18	2013-08-26	China: Sichuan	GGCATGTGTCGTGCGGAAGGTGGCATTGAGCAG	G	2360959	2360992	1	1	TTCAAG	GTTCAAG	FALSE
NZ_VMOM01000091	Vibrio cholerae strain EL2398 contig91, whole genome shotgun sequence	24	CTGCTCAATGCCACCTTCCGCACGACACATGCC	28	CP046744	Vibrio cholerae strain 3569-08 chromosome 1, complete sequence	No CDS info in file	2969890	2019-12-18	2008-09-06	USA: Louisiana	AGCATGTGTCGTGCGGAAGGTGGCATTGAGCAG	G	2529232	2529264	0.969697	1	TTCAAG	GTTCAAG	FALSE
NZ_VMOM01000091	Vibrio cholerae strain EL2398 contig91, whole genome shotgun sequence	24	CTGCTCAATGCCACCTTCCGCACGACACATGCC	28	CP045719	Vibrio cholerae O395 chromosome 2, complete genome	peptidase	3026110	2019-11-09	2016-10	Norway	AGCATGTGTCGTGCGGAAGGTGGCATTGAGCAG	G	710655	710687	0.969697	1	TTCAAG	GTTCAAG	FALSE
NZ_VMOM01000091	Vibrio cholerae strain EL2398 contig91, whole genome shotgun sequence	24	CTGCTCAATGCCACCTTCCGCACGACACATGCC	28	CP045719	Vibrio cholerae O395 chromosome 2, complete genome	peptidase	3026110	2019-11-09	2016-10	Norway	AGCATGTGTCGTGCGGAAGGTGGCATTGAGCAG	G	783025	783057	0.969697	1	TTCAAG	GTTCAAG	FALSE
NZ_VMOM01000091	Vibrio cholerae strain EL2398 contig91, whole genome shotgun sequence	24	CTGCTCAATGCCACCTTCCGCACGACACATGCC	28	CP013307	Vibrio cholerae strain E506 chromosome 1, complete sequence	I protein	2969901	2016-11-30	1974	USA	AGCATGTGTCGTGCGGAAGGTGGCATTGAGCAG	G	2404964	2404996	0.969697	1	TTCAAG	GTTCAAG	FALSE
NZ_VMOM01000091	Vibrio cholerae strain EL2398 contig91, whole genome shotgun sequence	24	CTGCTCAATGCCACCTTCCGCACGACACATGCC	28	CP016324	Vibrio cholerae 2740-80 chromosome 1, complete sequence	peptidase	2987030	2016-07-11	N/A	N/A	AGCATGTGTCGTGCGGAAGGTGGCATTGAGCAG	G	291670	291702	0.969697	1	TTCAAG	GTTCAAG	FALSE
NZ_VMOM01000091	Vibrio cholerae strain EL2398 contig91, whole genome shotgun sequence	24	CTGCTCAATGCCACCTTCCGCACGACACATGCC	28	CP001235	Vibrio cholerae O395 chromosome I, complete sequence	Target: hypothetical protein, Upstream: F protein, Downstream: Mu-like prophage FluMu major head subunit	3024078	2014-01-31	N/A	N/A	AGCATGTGTCGTGCGGAAGGTGGCATTGAGCAG	G	1239582	1239614	0.969697	1	TTCAAG	GTTCAAG	FALSE
NZ_VMOM01000091	Vibrio cholerae strain EL2398 contig91, whole genome shotgun sequence	24	CTGCTCAATGCCACCTTCCGCACGACACATGCC	28	CP001235	Vibrio cholerae O395 chromosome I, complete sequence	Target: hypothetical protein, Upstream: Mu-like prophage FluMu major head subunit, Downstream: F protein	3024078	2014-01-31	N/A	N/A	AGCATGTGTCGTGCGGAAGGTGGCATTGAGCAG	G	1311952	1311984	0.969697	1	TTCAAG	GTTCAAG	FALSE
NZ_VMOM01000091	Vibrio cholerae strain EL2398 contig91, whole genome shotgun sequence	24	CTGCTCAATGCCACCTTCCGCACGACACATGCC	28	CP000627	Vibrio cholerae O395 chromosome 1, complete sequence	I protein	3024069	2019-03-11	N/A	N/A	AGCATGTGTCGTGCGGAAGGTGGCATTGAGCAG	G	708163	708195	0.969697	1	TTCAAG	GTTCAAG	FALSE
NZ_VMOM01000091	Vibrio cholerae strain EL2398 contig91, whole genome shotgun sequence	24	CTGCTCAATGCCACCTTCCGCACGACACATGCC	28	CP000627	Vibrio cholerae O395 chromosome 1, complete sequence	I protein	3024069	2019-03-11	N/A	N/A	AGCATGTGTCGTGCGGAAGGTGGCATTGAGCAG	G	780533	780565	0.969697	1	TTCAAG	GTTCAAG	FALSE
NZ_VMOM01000091	Vibrio cholerae strain EL2398 contig91, whole genome shotgun sequence	24	CTGCTCAATGCCACCTTCCGCACGACACATGCC	28	CP010812	Vibrio cholerae strain 10432-62, complete genome	mu-like prophage I family protein	4077462	2015-05-28	1962	Philippines	GGCATGTGTCGTGCTGAAGGTGGCATTGAGCAG	G	1696060	1696093	1	0.969697	TTCAAG	GTTCAAG	FALSE
NZ_VMOM01000091	Vibrio cholerae strain EL2398 contig91, whole genome shotgun sequence	27	TCGTGATAACCCATTAAACGCGATAGGTATCAC	28	MN379461	Vibrio phage Rostov M3 clone NODE_2_length_12308_cov_191.405 genomic sequence	putative baseplate protein	12308	2019-11-18	1996	Russia	GTGATACCTATCGCGTTTAATGAGTTATCACGA	A	2116	2149	1	0.969697	TTTACT	ATTTACT	FALSE
NZ_VMOM01000091	Vibrio cholerae strain EL2398 contig91, whole genome shotgun sequence	27	TCGTGATAACCCATTAAACGCGATAGGTATCAC	28	KJ572844	Vibrio phage 24, complete genome	putative baseplate protein	44395	2014-12-26	N/A	N/A	GTGATACCTATCGCGTTTAATGAGTTATCACGA	A	40299	40332	1	0.969697	TTTACT	ATTTACT	FALSE
NZ_VMOM01000091	Vibrio cholerae strain EL2398 contig91, whole genome shotgun sequence	27	TCGTGATAACCCATTAAACGCGATAGGTATCAC	28	JQ177064	Vibrio phage vB_VchM-138, complete genome	putative baseplate protein	44485	2012-07-24	1956	India	GTGATACCTATCGCGTTTAATGAGTTATCACGA	A	40422	40455	1	0.969697	TTTACT	ATTTACT	FALSE
NZ_VMOM01000091	Vibrio cholerae strain EL2398 contig91, whole genome shotgun sequence	27	TCGTGATAACCCATTAAACGCGATAGGTATCAC	28	JQ177061	Vibrio phage CP-T1, complete genome	putative baseplate protein	44492	2012-07-24	1978	USA	GTGATACCTATCGCGTTTAATGAGTTATCACGA	A	40396	40429	1	0.969697	TTTACT	ATTTACT	FALSE
NZ_VMOM01000091	Vibrio cholerae strain EL2398 contig91, whole genome shotgun sequence	31	CAACCAGAGGCGTACCGTCAGCGCGTTTCATCG	28	CP046825	Vibrio mimicus strain 07-2442 chromosome 1, complete sequence	No CDS info in file	3037849	2019-12-18	2006-08-10	USA: Pennsylvania	CGATGAAACGCGCTGACGGTACGCCTCTGGGTG	G	1025058	1025091	1	0.969697	TTCGCC	GTTCGCC	FALSE
NZ_VMOM01000091	Vibrio cholerae strain EL2398 contig91, whole genome shotgun sequence	31	CAACCAGAGGCGTACCGTCAGCGCGTTTCATCG	28	CP046744	Vibrio cholerae strain 3569-08 chromosome 1, complete sequence	No CDS info in file	2969890	2019-12-18	2008-09-06	USA: Louisiana	CGATGAAACGCGCTGACGGTACGCCTCTGGGTG	G	2528293	2528326	1	0.969697	TTCGTC	GTTCGTC	FALSE
NZ_VMOM01000091	Vibrio cholerae strain EL2398 contig91, whole genome shotgun sequence	31	CAACCAGAGGCGTACCGTCAGCGCGTTTCATCG	28	CP045719	Vibrio cholerae O395 chromosome 2, complete genome	phage head protein	3026110	2019-11-09	2016-10	Norway	CGATGAAACGCGCTGACGGTACGCCTCTGGGTG	G	711593	711626	1	0.969697	TTCGTC	GTTCGTC	FALSE
NZ_VMOM01000091	Vibrio cholerae strain EL2398 contig91, whole genome shotgun sequence	31	CAACCAGAGGCGTACCGTCAGCGCGTTTCATCG	28	CP045719	Vibrio cholerae O395 chromosome 2, complete genome	phage head protein	3026110	2019-11-09	2016-10	Norway	CGATGAAACGCGCTGACGGTACGCCTCTGGGTG	G	782086	782119	1	0.969697	TTCGTC	GTTCGTC	FALSE
NZ_VMOM01000091	Vibrio cholerae strain EL2398 contig91, whole genome shotgun sequence	31	CAACCAGAGGCGTACCGTCAGCGCGTTTCATCG	28	CP013313	Vibrio cholerae strain E9120 chromosome 1, complete sequence	Target: hypothetical protein, Upstream: phage virion morphogenesis protein, Downstream: I protein	2961701	2016-11-30	1961	Indonesia	CGATGAAACGCGCTGACGGTACGCCTCTGGGTG	G	610367	610400	1	0.969697	TTCGTC	GTTCGTC	FALSE
NZ_VMOM01000091	Vibrio cholerae strain EL2398 contig91, whole genome shotgun sequence	31	CAACCAGAGGCGTACCGTCAGCGCGTTTCATCG	28	CP013307	Vibrio cholerae strain E506 chromosome 1, complete sequence	Target: hypothetical protein, Upstream: I protein, Downstream: phage morphogeneis protein	2969901	2016-11-30	1974	USA	CGATGAAACGCGCTGACGGTACGCCTCTGGGTG	G	2405902	2405935	1	0.969697	TTCGTC	GTTCGTC	FALSE
NZ_VMOM01000091	Vibrio cholerae strain EL2398 contig91, whole genome shotgun sequence	31	CAACCAGAGGCGTACCGTCAGCGCGTTTCATCG	28	CP016383	Vibrio mimicus strain SCCF01 chromosome 1, complete sequence	phage head protein	3213040	2016-10-18	2013-08-26	China: Sichuan	CGATGAAACGCGCTGACGGTACGCCTCTGGGTG	G	263363	263396	1	0.969697	TTCGTC	GTTCGTC	FALSE
NZ_VMOM01000091	Vibrio cholerae strain EL2398 contig91, whole genome shotgun sequence	31	CAACCAGAGGCGTACCGTCAGCGCGTTTCATCG	28	CP016383	Vibrio mimicus strain SCCF01 chromosome 1, complete sequence	phage head protein	3213040	2016-10-18	2013-08-26	China: Sichuan	CGATGAAACGCGCTGACGGTACGCCTCTGGGTG	G	2361898	2361931	1	0.969697	TTCGTC	GTTCGTC	FALSE
NZ_VMOM01000091	Vibrio cholerae strain EL2398 contig91, whole genome shotgun sequence	31	CAACCAGAGGCGTACCGTCAGCGCGTTTCATCG	28	CP016324	Vibrio cholerae 2740-80 chromosome 1, complete sequence	phage head protein	2987030	2016-07-11	N/A	N/A	CGATGAAACGCGCTGACGGTACGCCTCTGGGTG	G	290731	290764	1	0.969697	TTCGTC	GTTCGTC	FALSE
NZ_VMOM01000091	Vibrio cholerae strain EL2398 contig91, whole genome shotgun sequence	31	CAACCAGAGGCGTACCGTCAGCGCGTTTCATCG	28	CP001235	Vibrio cholerae O395 chromosome I, complete sequence	Mu-like prophage FluMu major head subunit	3024078	2014-01-31	N/A	N/A	CGATGAAACGCGCTGACGGTACGCCTCTGGGTG	G	1240520	1240553	1	0.969697	TTCGTC	GTTCGTC	FALSE
NZ_VMOM01000091	Vibrio cholerae strain EL2398 contig91, whole genome shotgun sequence	31	CAACCAGAGGCGTACCGTCAGCGCGTTTCATCG	28	CP001235	Vibrio cholerae O395 chromosome I, complete sequence	Mu-like prophage FluMu major head subunit	3024078	2014-01-31	N/A	N/A	CGATGAAACGCGCTGACGGTACGCCTCTGGGTG	G	1311013	1311046	1	0.969697	TTCGTC	GTTCGTC	FALSE
NZ_VMOM01000091	Vibrio cholerae strain EL2398 contig91, whole genome shotgun sequence	31	CAACCAGAGGCGTACCGTCAGCGCGTTTCATCG	28	CP000627	Vibrio cholerae O395 chromosome 1, complete sequence	major head subunit	3024069	2019-03-11	N/A	N/A	CGATGAAACGCGCTGACGGTACGCCTCTGGGTG	G	709101	709134	1	0.969697	TTCGTC	GTTCGTC	FALSE
NZ_VMOM01000091	Vibrio cholerae strain EL2398 contig91, whole genome shotgun sequence	31	CAACCAGAGGCGTACCGTCAGCGCGTTTCATCG	28	CP000627	Vibrio cholerae O395 chromosome 1, complete sequence	major head subunit	3024069	2019-03-11	N/A	N/A	CGATGAAACGCGCTGACGGTACGCCTCTGGGTG	G	779594	779627	1	0.969697	TTCGTC	GTTCGTC	FALSE
NZ_VMOM01000091	Vibrio cholerae strain EL2398 contig91, whole genome shotgun sequence	31	CAACCAGAGGCGTACCGTCAGCGCGTTTCATCG	28	CP010812	Vibrio cholerae strain 10432-62, complete genome	mu-like prophage major head subunit gpT family protein	4077462	2015-05-28	1962	Philippines	CGATGAAGCGCGCTGACGGTACGCCTCTGGGTG	G	1696999	1697032	1	0.939394	TTCGTC	GTTCGTC	FALSE
NZ_KB661998	Vibrio cholerae O1 str. 95412 vco95412.contig.11, whole genome shotgun sequence	2	TCTGATGCGGCAAGCTCTTTCGCTAGCTCGATT	30	CP045719	Vibrio cholerae O395 chromosome 2, complete genome	Part of CRISPR array	3026110	2019-11-09	2016-10	Norway	AATCGAGCTAGCGAAAGAGCTTGCCGCATCAGA	A	2840365	2840398	1	1	GAAACA	AGAAACA	TRUE
NZ_KB661998	Vibrio cholerae O1 str. 95412 vco95412.contig.11, whole genome shotgun sequence	2	TCTGATGCGGCAAGCTCTTTCGCTAGCTCGATT	30	CP001235	Vibrio cholerae O395 chromosome I, complete sequence	Part of CRISPR array	3024078	2014-01-31	N/A	N/A	AATCGAGCTAGCGAAAGAGCTTGCCGCATCAGA	A	345672	345705	1	1	GAAACA	AGAAACA	TRUE
NZ_KB661998	Vibrio cholerae O1 str. 95412 vco95412.contig.11, whole genome shotgun sequence	2	TCTGATGCGGCAAGCTCTTTCGCTAGCTCGATT	30	CP000627	Vibrio cholerae O395 chromosome 1, complete sequence	Part of CRISPR array	3024069	2019-03-11	N/A	N/A	AATCGAGCTAGCGAAAGAGCTTGCCGCATCAGA	A	2838324	2838357	1	1	GAAACA	AGAAACA	TRUE
NZ_KB661998	Vibrio cholerae O1 str. 95412 vco95412.contig.11, whole genome shotgun sequence	3	TCCTCCCTGCTCATATGCCGTTAAAACTTTCTC	30	CP045719	Vibrio cholerae O395 chromosome 2, complete genome	Part of CRISPR array	3026110	2019-11-09	2016-10	Norway	GAGAAAGTTTTAACGGCATATGAGCAGGGAGGA	A	2840304	2840337	1	1	GAAACA	AGAAACA	TRUE
NZ_KB661998	Vibrio cholerae O1 str. 95412 vco95412.contig.11, whole genome shotgun sequence	3	TCCTCCCTGCTCATATGCCGTTAAAACTTTCTC	30	CP001235	Vibrio cholerae O395 chromosome I, complete sequence	Part of CRISPR array	3024078	2014-01-31	N/A	N/A	GAGAAAGTTTTAACGGCATATGAGCAGGGAGGA	A	345611	345644	1	1	GAAACA	AGAAACA	TRUE
NZ_KB661998	Vibrio cholerae O1 str. 95412 vco95412.contig.11, whole genome shotgun sequence	3	TCCTCCCTGCTCATATGCCGTTAAAACTTTCTC	30	CP000627	Vibrio cholerae O395 chromosome 1, complete sequence	Part of CRISPR array	3024069	2019-03-11	N/A	N/A	GAGAAAGTTTTAACGGCATATGAGCAGGGAGGA	A	2838263	2838296	1	1	GAAACA	AGAAACA	TRUE
NZ_KB661998	Vibrio cholerae O1 str. 95412 vco95412.contig.11, whole genome shotgun sequence	4	TACGTCCAGCATTACCGCCGCGCCGTGTCGAGT	30	CP045719	Vibrio cholerae O395 chromosome 2, complete genome	Part of CRISPR array	3026110	2019-11-09	2016-10	Norway	ACTCGACACGGCGCGGCGGTAATGCTGGACGTA	A	2840243	2840276	1	1	GAAACA	AGAAACA	TRUE
NZ_KB661998	Vibrio cholerae O1 str. 95412 vco95412.contig.11, whole genome shotgun sequence	4	TACGTCCAGCATTACCGCCGCGCCGTGTCGAGT	30	CP001235	Vibrio cholerae O395 chromosome I, complete sequence	Part of CRISPR array	3024078	2014-01-31	N/A	N/A	ACTCGACACGGCGCGGCGGTAATGCTGGACGTA	A	345550	345583	1	1	GAAACA	AGAAACA	TRUE
NZ_KB661998	Vibrio cholerae O1 str. 95412 vco95412.contig.11, whole genome shotgun sequence	4	TACGTCCAGCATTACCGCCGCGCCGTGTCGAGT	30	CP000627	Vibrio cholerae O395 chromosome 1, complete sequence	Part of CRISPR array	3024069	2019-03-11	N/A	N/A	ACTCGACACGGCGCGGCGGTAATGCTGGACGTA	A	2838202	2838235	1	1	GAAACA	AGAAACA	TRUE
NZ_KB661998	Vibrio cholerae O1 str. 95412 vco95412.contig.11, whole genome shotgun sequence	5	TATTTTGCGTATCACCGAAGCGCTGTAGGTTAT	30	CP045719	Vibrio cholerae O395 chromosome 2, complete genome	Part of CRISPR array	3026110	2019-11-09	2016-10	Norway	ATAACCTACAGCGCTTCGGTGATACGCAAAATA	A	2840182	2840215	1	1	GAAACA	AGAAACA	TRUE
NZ_KB661998	Vibrio cholerae O1 str. 95412 vco95412.contig.11, whole genome shotgun sequence	5	TATTTTGCGTATCACCGAAGCGCTGTAGGTTAT	30	CP001235	Vibrio cholerae O395 chromosome I, complete sequence	Part of CRISPR array	3024078	2014-01-31	N/A	N/A	ATAACCTACAGCGCTTCGGTGATACGCAAAATA	A	345489	345522	1	1	GAAACA	AGAAACA	TRUE
NZ_KB661998	Vibrio cholerae O1 str. 95412 vco95412.contig.11, whole genome shotgun sequence	5	TATTTTGCGTATCACCGAAGCGCTGTAGGTTAT	30	CP000627	Vibrio cholerae O395 chromosome 1, complete sequence	Part of CRISPR array	3024069	2019-03-11	N/A	N/A	ATAACCTACAGCGCTTCGGTGATACGCAAAATA	A	2838141	2838174	1	1	GAAACA	AGAAACA	TRUE
NZ_KB661998	Vibrio cholerae O1 str. 95412 vco95412.contig.11, whole genome shotgun sequence	6	TACGTCCAGCATTACCGCCGCGCCGTGTCGAGT	30	CP045719	Vibrio cholerae O395 chromosome 2, complete genome	Part of CRISPR array	3026110	2019-11-09	2016-10	Norway	ACTCGACACGGCGCGGCGGTAATGCTGGACGTA	A	2840243	2840276	1	1	GAAACA	AGAAACA	TRUE
NZ_KB661998	Vibrio cholerae O1 str. 95412 vco95412.contig.11, whole genome shotgun sequence	6	TACGTCCAGCATTACCGCCGCGCCGTGTCGAGT	30	CP001235	Vibrio cholerae O395 chromosome I, complete sequence	Part of CRISPR array	3024078	2014-01-31	N/A	N/A	ACTCGACACGGCGCGGCGGTAATGCTGGACGTA	A	345550	345583	1	1	GAAACA	AGAAACA	TRUE
NZ_KB661998	Vibrio cholerae O1 str. 95412 vco95412.contig.11, whole genome shotgun sequence	6	TACGTCCAGCATTACCGCCGCGCCGTGTCGAGT	30	CP000627	Vibrio cholerae O395 chromosome 1, complete sequence	Part of CRISPR array	3024069	2019-03-11	N/A	N/A	ACTCGACACGGCGCGGCGGTAATGCTGGACGTA	A	2838202	2838235	1	1	GAAACA	AGAAACA	TRUE
NZ_KB661998	Vibrio cholerae O1 str. 95412 vco95412.contig.11, whole genome shotgun sequence	7	CCGAATACAACGGGCAAGCCTGCGCTAACGTTC	30	MK575466	Vibrio phage Rostov 7, complete genome	tail sheath protein	45903	2019-03-10	N/A	N/A	GAACGTTAGCGCAGGCTTGCCCGTTGTATTCGG	G	31946	31979	1	1	TTCAGC	GTTCAGC	FALSE
NZ_KB661998	Vibrio cholerae O1 str. 95412 vco95412.contig.11, whole genome shotgun sequence	7	CCGAATACAACGGGCAAGCCTGCGCTAACGTTC	30	KJ545483	Vibrio phage phi 2, complete genome	tail protein	41476	2014-12-26	N/A	N/A	GAACGTTAGCGCAGGCTTGCCCGTTGTATTCGG	G	10560	10593	1	1	TTCAGC	GTTCAGC	FALSE
NZ_KB661998	Vibrio cholerae O1 str. 95412 vco95412.contig.11, whole genome shotgun sequence	7	CCGAATACAACGGGCAAGCCTGCGCTAACGTTC	30	KJ572845	Vibrio phage X29, complete genome	tail sheath protein	41569	2014-12-26	N/A	N/A	GAACGTTAGCGCAGGCTTGCCCGTTGTATTCGG	G	10560	10593	1	1	TTCAGC	GTTCAGC	FALSE
NZ_KB661998	Vibrio cholerae O1 str. 95412 vco95412.contig.11, whole genome shotgun sequence	9	TATTGCATTGAATTGCCCCACTCTTTGACCACA	30	MG592641	Vibrio phage 1.273.O._10N.286.54.C7, partial genome	TMhelix containing protein	48145	2018-01-24	2010-10-13	USA: Massachusetts, Nahant, Canoe Cove	GGTAGTTAAAGAGTGGGGCAATTCAATGCAATA	A	10055	10087	0.969697	0.9375	CTGGTT	ACTGGTT	FALSE
NZ_KB661998	Vibrio cholerae O1 str. 95412 vco95412.contig.11, whole genome shotgun sequence	11	CCAAGCAGCAATAAAAATGGAGAGCAATCCTAT	30	MK575466	Vibrio phage Rostov 7, complete genome	Target: [], Upstream: DUF1064 domain-containing protein, Downstream: terminase large subunit family protein	45903	2019-03-10	N/A	N/A	ATAGGATTGCTCTCCATTTTTATTGCTGCTTGG	G	13428	13461	1	1	TTTCTT	GTTTCTT	FALSE
NZ_KB661998	Vibrio cholerae O1 str. 95412 vco95412.contig.11, whole genome shotgun sequence	11	CCAAGCAGCAATAAAAATGGAGAGCAATCCTAT	30	KJ545483	Vibrio phage phi 2, complete genome	Target: [], Upstream: DNA recombination-dependent growth factor C, Downstream: single-stranded DNA-binding protein	41476	2014-12-26	N/A	N/A	ATAGGATTGCTCTCCATTTTTATTGCTGCTTGG	G	36130	36163	1	1	TTTCTT	GTTTCTT	FALSE
NZ_KB661998	Vibrio cholerae O1 str. 95412 vco95412.contig.11, whole genome shotgun sequence	11	CCAAGCAGCAATAAAAATGGAGAGCAATCCTAT	30	KJ572845	Vibrio phage X29, complete genome	Target: [], Upstream: exonuclease:ribonuclease T, Downstream: ASCH domain protein	41569	2014-12-26	N/A	N/A	ATAGGATTGCTCTCCATTTTTATTGCTGCTTGG	G	36130	36163	1	1	TTTCTT	GTTTCTT	FALSE
NZ_KB661998	Vibrio cholerae O1 str. 95412 vco95412.contig.11, whole genome shotgun sequence	12	CAAGGAAATTTGCTACCAAAAGACGTGATCGAG	30	KJ545483	Vibrio phage phi 2, complete genome	Target: hypothetical protein, Upstream: DNA modification methylase, Downstream: terminase large subunit	41476	2014-12-26	N/A	N/A	CTCGATCACGTCTTTTGGTAGCAAATTTCCTTG	G	1168	1201	1	1	TTTTTC	GTTTTTC	FALSE
NZ_KB661998	Vibrio cholerae O1 str. 95412 vco95412.contig.11, whole genome shotgun sequence	12	CAAGGAAATTTGCTACCAAAAGACGTGATCGAG	30	KJ572845	Vibrio phage X29, complete genome	Target: hypothetical protein, Upstream: DNA modification methylase, Downstream: terminase large subunit	41569	2014-12-26	N/A	N/A	CTCGATCACGTCTTTTGGTAGCAAATTTCCTTG	G	1168	1201	1	1	TTTTTC	GTTTTTC	FALSE
NZ_KB661998	Vibrio cholerae O1 str. 95412 vco95412.contig.11, whole genome shotgun sequence	12	CAAGGAAATTTGCTACCAAAAGACGTGATCGAG	30	MK575466	Vibrio phage Rostov 7, complete genome	Target: [], Upstream: DUF1064 domain-containing protein, Downstream: terminase large subunit family protein	45903	2019-03-10	N/A	N/A	CTCAATCACGTCTTTTGGTAGCAAATTTCCTTG	G	22298	22331	1	0.969697	TTTTTC	GTTTTTC	FALSE
NZ_KB661998	Vibrio cholerae O1 str. 95412 vco95412.contig.11, whole genome shotgun sequence	13	TACATTCGTGATATCAGCGGATGCGCTTGGTCA	30	KJ545483	Vibrio phage phi 2, complete genome	integrase	41476	2014-12-26	N/A	N/A	TGACCAAGCGCATCCGCTGATATCACGAATGTA	A	31724	31757	1	1	TTCACT	ATTCACT	FALSE
NZ_KB661998	Vibrio cholerae O1 str. 95412 vco95412.contig.11, whole genome shotgun sequence	13	TACATTCGTGATATCAGCGGATGCGCTTGGTCA	30	KJ572845	Vibrio phage X29, complete genome	integrase	41569	2014-12-26	N/A	N/A	TGACCAAGCGCATCCGCTGATATCACGAATGTA	A	31724	31757	1	1	TTCACT	ATTCACT	FALSE
NZ_KB661998	Vibrio cholerae O1 str. 95412 vco95412.contig.11, whole genome shotgun sequence	14	CGCTTCTGTAGAGGTGATGGGTCCAAAGATGTT	30	KJ545483	Vibrio phage phi 2, complete genome	Target: hypothetical protein, Upstream: single-stranded DNA-binding protein, Downstream: None	41476	2014-12-26	N/A	N/A	AACATCTTTGGACCCATCACCTCTACAGAAGCG	G	40575	40608	1	1	TTAACC	GTTAACC	FALSE
NZ_KB661998	Vibrio cholerae O1 str. 95412 vco95412.contig.11, whole genome shotgun sequence	14	CGCTTCTGTAGAGGTGATGGGTCCAAAGATGTT	30	KJ572845	Vibrio phage X29, complete genome	Target: hypothetical protein, Upstream: helix-turn-helix domain protein, Downstream: None	41569	2014-12-26	N/A	N/A	AACATCTTTGGACCCATCACCTCTACAGAAGCG	G	40667	40700	1	1	TTAACC	GTTAACC	FALSE
NZ_KB661998	Vibrio cholerae O1 str. 95412 vco95412.contig.11, whole genome shotgun sequence	15	CAGATTGTAGATAAGCAGGAGACTGCCCACCAG	30	CP045719	Vibrio cholerae O395 chromosome 2, complete genome	Part of CRISPR array	3026110	2019-11-09	2016-10	Norway	CTGGTGGGCAGTCTCCTGCTTATCTACAATCTG	G	2839145	2839178	1	1	GAAACA	GGAAACA	TRUE
NZ_KB661998	Vibrio cholerae O1 str. 95412 vco95412.contig.11, whole genome shotgun sequence	15	CAGATTGTAGATAAGCAGGAGACTGCCCACCAG	30	CP001235	Vibrio cholerae O395 chromosome I, complete sequence	Part of CRISPR array	3024078	2014-01-31	N/A	N/A	CTGGTGGGCAGTCTCCTGCTTATCTACAATCTG	G	344452	344485	1	1	GAAACA	GGAAACA	TRUE
NZ_KB661998	Vibrio cholerae O1 str. 95412 vco95412.contig.11, whole genome shotgun sequence	15	CAGATTGTAGATAAGCAGGAGACTGCCCACCAG	30	CP000627	Vibrio cholerae O395 chromosome 1, complete sequence	Part of CRISPR array	3024069	2019-03-11	N/A	N/A	CTGGTGGGCAGTCTCCTGCTTATCTACAATCTG	G	2837104	2837137	1	1	GAAACA	GGAAACA	TRUE
NZ_KB661998	Vibrio cholerae O1 str. 95412 vco95412.contig.11, whole genome shotgun sequence	16	TAGATCTTAATTGTTCGCGTTGAATGGGAAATT	30	CP045719	Vibrio cholerae O395 chromosome 2, complete genome	Part of CRISPR array	3026110	2019-11-09	2016-10	Norway	AATTTCCCATTCAACGCGAACAATTAAGATCTA	A	2839084	2839117	1	1	GAAACA	AGAAACA	TRUE
NZ_KB661998	Vibrio cholerae O1 str. 95412 vco95412.contig.11, whole genome shotgun sequence	16	TAGATCTTAATTGTTCGCGTTGAATGGGAAATT	30	CP001235	Vibrio cholerae O395 chromosome I, complete sequence	Part of CRISPR array	3024078	2014-01-31	N/A	N/A	AATTTCCCATTCAACGCGAACAATTAAGATCTA	A	344391	344424	1	1	GAAACA	AGAAACA	TRUE
NZ_KB661998	Vibrio cholerae O1 str. 95412 vco95412.contig.11, whole genome shotgun sequence	16	TAGATCTTAATTGTTCGCGTTGAATGGGAAATT	30	CP000627	Vibrio cholerae O395 chromosome 1, complete sequence	Part of CRISPR array	3024069	2019-03-11	N/A	N/A	AATTTCCCATTCAACGCGAACAATTAAGATCTA	A	2837043	2837076	1	1	GAAACA	AGAAACA	TRUE
NZ_KB661998	Vibrio cholerae O1 str. 95412 vco95412.contig.11, whole genome shotgun sequence	17	TTGATCGCTCTGAAATTGTGACTTGTTTTGTTA	30	CP045719	Vibrio cholerae O395 chromosome 2, complete genome	Part of CRISPR array	3026110	2019-11-09	2016-10	Norway	TAACAAAACAAGTCACAATTTCAGAGCGATCAA	A	2839023	2839056	1	1	GAAACA	AGAAACA	TRUE
NZ_KB661998	Vibrio cholerae O1 str. 95412 vco95412.contig.11, whole genome shotgun sequence	17	TTGATCGCTCTGAAATTGTGACTTGTTTTGTTA	30	CP001235	Vibrio cholerae O395 chromosome I, complete sequence	Part of CRISPR array	3024078	2014-01-31	N/A	N/A	TAACAAAACAAGTCACAATTTCAGAGCGATCAA	A	344330	344363	1	1	GAAACA	AGAAACA	TRUE
NZ_KB661998	Vibrio cholerae O1 str. 95412 vco95412.contig.11, whole genome shotgun sequence	17	TTGATCGCTCTGAAATTGTGACTTGTTTTGTTA	30	CP000627	Vibrio cholerae O395 chromosome 1, complete sequence	Part of CRISPR array	3024069	2019-03-11	N/A	N/A	TAACAAAACAAGTCACAATTTCAGAGCGATCAA	A	2836982	2837015	1	1	GAAACA	AGAAACA	TRUE
NZ_KB661998	Vibrio cholerae O1 str. 95412 vco95412.contig.11, whole genome shotgun sequence	18	TAGACTATCAATGTGCGCTTGCAAGTCTTTTAA	30	CP045719	Vibrio cholerae O395 chromosome 2, complete genome	Part of CRISPR array	3026110	2019-11-09	2016-10	Norway	TTAAAAGACTTGCAAGCGCACATTGATAGTCTA	A	2838962	2838995	1	1	GAAACA	AGAAACA	TRUE
NZ_KB661998	Vibrio cholerae O1 str. 95412 vco95412.contig.11, whole genome shotgun sequence	18	TAGACTATCAATGTGCGCTTGCAAGTCTTTTAA	30	CP001235	Vibrio cholerae O395 chromosome I, complete sequence	Part of CRISPR array	3024078	2014-01-31	N/A	N/A	TTAAAAGACTTGCAAGCGCACATTGATAGTCTA	A	344269	344302	1	1	GAAACA	AGAAACA	TRUE
NZ_KB661998	Vibrio cholerae O1 str. 95412 vco95412.contig.11, whole genome shotgun sequence	18	TAGACTATCAATGTGCGCTTGCAAGTCTTTTAA	30	CP000627	Vibrio cholerae O395 chromosome 1, complete sequence	Part of CRISPR array	3024069	2019-03-11	N/A	N/A	TTAAAAGACTTGCAAGCGCACATTGATAGTCTA	A	2836921	2836954	1	1	GAAACA	AGAAACA	TRUE
NZ_KB661998	Vibrio cholerae O1 str. 95412 vco95412.contig.11, whole genome shotgun sequence	19	CACTGAGATTGCGTGTCGCCGACTTGCGCTTGC	30	CP045719	Vibrio cholerae O395 chromosome 2, complete genome	Part of CRISPR array	3026110	2019-11-09	2016-10	Norway	GCAAGCGCAAGTCGGCGACACGCAATCTCAGTG	G	2838901	2838934	1	1	GAAACA	GGAAACA	TRUE
NZ_KB661998	Vibrio cholerae O1 str. 95412 vco95412.contig.11, whole genome shotgun sequence	19	CACTGAGATTGCGTGTCGCCGACTTGCGCTTGC	30	CP001235	Vibrio cholerae O395 chromosome I, complete sequence	Part of CRISPR array	3024078	2014-01-31	N/A	N/A	GCAAGCGCAAGTCGGCGACACGCAATCTCAGTG	G	344208	344241	1	1	GAAACA	GGAAACA	TRUE
NZ_KB661998	Vibrio cholerae O1 str. 95412 vco95412.contig.11, whole genome shotgun sequence	19	CACTGAGATTGCGTGTCGCCGACTTGCGCTTGC	30	CP000627	Vibrio cholerae O395 chromosome 1, complete sequence	Part of CRISPR array	3024069	2019-03-11	N/A	N/A	GCAAGCGCAAGTCGGCGACACGCAATCTCAGTG	G	2836860	2836893	1	1	GAAACA	GGAAACA	TRUE
NZ_KB661998	Vibrio cholerae O1 str. 95412 vco95412.contig.11, whole genome shotgun sequence	20	CGACTTTTGCATCATCGATGTACGGAACGCTAG	30	CP045719	Vibrio cholerae O395 chromosome 2, complete genome	Part of CRISPR array	3026110	2019-11-09	2016-10	Norway	CTAGCGTTCCGTACATCGATGATGCAAAAGTCG	G	2838840	2838873	1	1	GAAACA	GGAAACA	TRUE
NZ_KB661998	Vibrio cholerae O1 str. 95412 vco95412.contig.11, whole genome shotgun sequence	20	CGACTTTTGCATCATCGATGTACGGAACGCTAG	30	CP001235	Vibrio cholerae O395 chromosome I, complete sequence	Part of CRISPR array	3024078	2014-01-31	N/A	N/A	CTAGCGTTCCGTACATCGATGATGCAAAAGTCG	G	344147	344180	1	1	GAAACA	GGAAACA	TRUE
NZ_KB661998	Vibrio cholerae O1 str. 95412 vco95412.contig.11, whole genome shotgun sequence	20	CGACTTTTGCATCATCGATGTACGGAACGCTAG	30	CP000627	Vibrio cholerae O395 chromosome 1, complete sequence	Part of CRISPR array	3024069	2019-03-11	N/A	N/A	CTAGCGTTCCGTACATCGATGATGCAAAAGTCG	G	2836799	2836832	1	1	GAAACA	GGAAACA	TRUE
NZ_KB661998	Vibrio cholerae O1 str. 95412 vco95412.contig.11, whole genome shotgun sequence	21	TACATTGGCAAGACGTTTGTTTTTCGCTGTGTA	30	CP045719	Vibrio cholerae O395 chromosome 2, complete genome	Part of CRISPR array	3026110	2019-11-09	2016-10	Norway	TACACAGCGAAAAACAAACGTCTTGCCAATGTA	A	2838779	2838812	1	1	GAAACA	AGAAACA	TRUE
NZ_KB661998	Vibrio cholerae O1 str. 95412 vco95412.contig.11, whole genome shotgun sequence	21	TACATTGGCAAGACGTTTGTTTTTCGCTGTGTA	30	CP001235	Vibrio cholerae O395 chromosome I, complete sequence	Part of CRISPR array	3024078	2014-01-31	N/A	N/A	TACACAGCGAAAAACAAACGTCTTGCCAATGTA	A	344086	344119	1	1	GAAACA	AGAAACA	TRUE
NZ_KB661998	Vibrio cholerae O1 str. 95412 vco95412.contig.11, whole genome shotgun sequence	21	TACATTGGCAAGACGTTTGTTTTTCGCTGTGTA	30	CP000627	Vibrio cholerae O395 chromosome 1, complete sequence	Part of CRISPR array	3024069	2019-03-11	N/A	N/A	TACACAGCGAAAAACAAACGTCTTGCCAATGTA	A	2836738	2836771	1	1	GAAACA	AGAAACA	TRUE
NZ_KB661998	Vibrio cholerae O1 str. 95412 vco95412.contig.11, whole genome shotgun sequence	22	TGATTGGTTCCAGTTTATGACAAGAACCAACAC	30	CP045719	Vibrio cholerae O395 chromosome 2, complete genome	Part of CRISPR array	3026110	2019-11-09	2016-10	Norway	GTGTTGGTTCTTGTCATAAACTGGAACCAATCA	A	2838718	2838751	1	1	GAAACA	AGAAACA	TRUE
NZ_KB661998	Vibrio cholerae O1 str. 95412 vco95412.contig.11, whole genome shotgun sequence	22	TGATTGGTTCCAGTTTATGACAAGAACCAACAC	30	CP001235	Vibrio cholerae O395 chromosome I, complete sequence	Part of CRISPR array	3024078	2014-01-31	N/A	N/A	GTGTTGGTTCTTGTCATAAACTGGAACCAATCA	A	344025	344058	1	1	GAAACA	AGAAACA	TRUE
NZ_KB661998	Vibrio cholerae O1 str. 95412 vco95412.contig.11, whole genome shotgun sequence	22	TGATTGGTTCCAGTTTATGACAAGAACCAACAC	30	CP000627	Vibrio cholerae O395 chromosome 1, complete sequence	Part of CRISPR array	3024069	2019-03-11	N/A	N/A	GTGTTGGTTCTTGTCATAAACTGGAACCAATCA	A	2836677	2836710	1	1	GAAACA	AGAAACA	TRUE
NZ_KB661998	Vibrio cholerae O1 str. 95412 vco95412.contig.11, whole genome shotgun sequence	23	TATCTTGGTTTTGCAGGTTGTTAATCTCAGCGT	30	CP045719	Vibrio cholerae O395 chromosome 2, complete genome	Part of CRISPR array	3026110	2019-11-09	2016-10	Norway	ACGCTGAGATTAACAACCTGCAAAACCAAGATA	A	2838657	2838690	1	1	GAAACA	AGAAACA	TRUE
NZ_KB661998	Vibrio cholerae O1 str. 95412 vco95412.contig.11, whole genome shotgun sequence	23	TATCTTGGTTTTGCAGGTTGTTAATCTCAGCGT	30	CP001235	Vibrio cholerae O395 chromosome I, complete sequence	Part of CRISPR array	3024078	2014-01-31	N/A	N/A	ACGCTGAGATTAACAACCTGCAAAACCAAGATA	A	343964	343997	1	1	GAAACA	AGAAACA	TRUE
NZ_KB661998	Vibrio cholerae O1 str. 95412 vco95412.contig.11, whole genome shotgun sequence	23	TATCTTGGTTTTGCAGGTTGTTAATCTCAGCGT	30	CP000627	Vibrio cholerae O395 chromosome 1, complete sequence	Part of CRISPR array	3024069	2019-03-11	N/A	N/A	ACGCTGAGATTAACAACCTGCAAAACCAAGATA	A	2836616	2836649	1	1	GAAACA	AGAAACA	TRUE
NZ_KB661998	Vibrio cholerae O1 str. 95412 vco95412.contig.11, whole genome shotgun sequence	24	CCAAAAACCTACGCGGTTTTAAATGGATTCGAC	30	CP045719	Vibrio cholerae O395 chromosome 2, complete genome	Part of CRISPR array	3026110	2019-11-09	2016-10	Norway	GTCGAATCCATTTAAAACCGCGTAGGTTTTTGG	G	2838596	2838629	1	1	GAAACA	GGAAACA	TRUE
NZ_KB661998	Vibrio cholerae O1 str. 95412 vco95412.contig.11, whole genome shotgun sequence	24	CCAAAAACCTACGCGGTTTTAAATGGATTCGAC	30	CP001235	Vibrio cholerae O395 chromosome I, complete sequence	Part of CRISPR array	3024078	2014-01-31	N/A	N/A	GTCGAATCCATTTAAAACCGCGTAGGTTTTTGG	G	343903	343936	1	1	GAAACA	GGAAACA	TRUE
NZ_KB661998	Vibrio cholerae O1 str. 95412 vco95412.contig.11, whole genome shotgun sequence	24	CCAAAAACCTACGCGGTTTTAAATGGATTCGAC	30	CP000627	Vibrio cholerae O395 chromosome 1, complete sequence	Part of CRISPR array	3024069	2019-03-11	N/A	N/A	GTCGAATCCATTTAAAACCGCGTAGGTTTTTGG	G	2836555	2836588	1	1	GAAACA	GGAAACA	TRUE
NZ_KB661998	Vibrio cholerae O1 str. 95412 vco95412.contig.11, whole genome shotgun sequence	25	TGATTTTGGAAGTAATGGGAACTGAGCGTTAAG	30	CP045719	Vibrio cholerae O395 chromosome 2, complete genome	Part of CRISPR array	3026110	2019-11-09	2016-10	Norway	CTTAACGCTCAGTTCCCATTACTTCCAAAATCA	A	2838535	2838568	1	1	GAAACA	AGAAACA	TRUE
NZ_KB661998	Vibrio cholerae O1 str. 95412 vco95412.contig.11, whole genome shotgun sequence	25	TGATTTTGGAAGTAATGGGAACTGAGCGTTAAG	30	CP001235	Vibrio cholerae O395 chromosome I, complete sequence	Part of CRISPR array	3024078	2014-01-31	N/A	N/A	CTTAACGCTCAGTTCCCATTACTTCCAAAATCA	A	343842	343875	1	1	GAAACA	AGAAACA	TRUE
NZ_KB661998	Vibrio cholerae O1 str. 95412 vco95412.contig.11, whole genome shotgun sequence	25	TGATTTTGGAAGTAATGGGAACTGAGCGTTAAG	30	CP000627	Vibrio cholerae O395 chromosome 1, complete sequence	Part of CRISPR array	3024069	2019-03-11	N/A	N/A	CTTAACGCTCAGTTCCCATTACTTCCAAAATCA	A	2836494	2836527	1	1	GAAACA	AGAAACA	TRUE
NZ_KB661998	Vibrio cholerae O1 str. 95412 vco95412.contig.11, whole genome shotgun sequence	26	CACCGCTAATCATGGTGGAACGAACGCCATCAA	30	CP045719	Vibrio cholerae O395 chromosome 2, complete genome	Part of CRISPR array	3026110	2019-11-09	2016-10	Norway	TTGATGGCGTTCGTTCCACCATGATTAGCGGTG	G	2838474	2838507	1	1	GAAACA	GGAAACA	TRUE
NZ_KB661998	Vibrio cholerae O1 str. 95412 vco95412.contig.11, whole genome shotgun sequence	26	CACCGCTAATCATGGTGGAACGAACGCCATCAA	30	CP001235	Vibrio cholerae O395 chromosome I, complete sequence	Part of CRISPR array	3024078	2014-01-31	N/A	N/A	TTGATGGCGTTCGTTCCACCATGATTAGCGGTG	G	343781	343814	1	1	GAAACA	GGAAACA	TRUE
NZ_KB661998	Vibrio cholerae O1 str. 95412 vco95412.contig.11, whole genome shotgun sequence	26	CACCGCTAATCATGGTGGAACGAACGCCATCAA	30	CP000627	Vibrio cholerae O395 chromosome 1, complete sequence	Part of CRISPR array	3024069	2019-03-11	N/A	N/A	TTGATGGCGTTCGTTCCACCATGATTAGCGGTG	G	2836433	2836466	1	1	GAAACA	GGAAACA	TRUE
NZ_KB661998	Vibrio cholerae O1 str. 95412 vco95412.contig.11, whole genome shotgun sequence	27	CTTCAAATAAGTAACCAGCCTCTGACGCTGTTA	30	CP045719	Vibrio cholerae O395 chromosome 2, complete genome	Part of CRISPR array	3026110	2019-11-09	2016-10	Norway	TAACAGCGTCAGAGGCTGGTTACTTATTTGAAG	G	2838413	2838446	1	1	GAAACA	GGAAACA	TRUE
NZ_KB661998	Vibrio cholerae O1 str. 95412 vco95412.contig.11, whole genome shotgun sequence	27	CTTCAAATAAGTAACCAGCCTCTGACGCTGTTA	30	CP001235	Vibrio cholerae O395 chromosome I, complete sequence	Part of CRISPR array	3024078	2014-01-31	N/A	N/A	TAACAGCGTCAGAGGCTGGTTACTTATTTGAAG	G	343720	343753	1	1	GAAACA	GGAAACA	TRUE
NZ_KB661998	Vibrio cholerae O1 str. 95412 vco95412.contig.11, whole genome shotgun sequence	27	CTTCAAATAAGTAACCAGCCTCTGACGCTGTTA	30	CP000627	Vibrio cholerae O395 chromosome 1, complete sequence	Part of CRISPR array	3024069	2019-03-11	N/A	N/A	TAACAGCGTCAGAGGCTGGTTACTTATTTGAAG	G	2836372	2836405	1	1	GAAACA	GGAAACA	TRUE
NZ_KB661998	Vibrio cholerae O1 str. 95412 vco95412.contig.11, whole genome shotgun sequence	28	TATATTTCGCTCCCGTCTCGTCAACTAAAATCA	30	CP045719	Vibrio cholerae O395 chromosome 2, complete genome	Part of CRISPR array	3026110	2019-11-09	2016-10	Norway	TGATTTTAGTTGACGAGACGGGAGCGAAATATA	A	2838352	2838385	1	1	GAAACA	AGAAACA	TRUE
NZ_KB661998	Vibrio cholerae O1 str. 95412 vco95412.contig.11, whole genome shotgun sequence	28	TATATTTCGCTCCCGTCTCGTCAACTAAAATCA	30	CP001235	Vibrio cholerae O395 chromosome I, complete sequence	Part of CRISPR array	3024078	2014-01-31	N/A	N/A	TGATTTTAGTTGACGAGACGGGAGCGAAATATA	A	343659	343692	1	1	GAAACA	AGAAACA	TRUE
NZ_KB661998	Vibrio cholerae O1 str. 95412 vco95412.contig.11, whole genome shotgun sequence	28	TATATTTCGCTCCCGTCTCGTCAACTAAAATCA	30	CP000627	Vibrio cholerae O395 chromosome 1, complete sequence	Part of CRISPR array	3024069	2019-03-11	N/A	N/A	TGATTTTAGTTGACGAGACGGGAGCGAAATATA	A	2836311	2836344	1	1	GAAACA	AGAAACA	TRUE
NZ_KB661998	Vibrio cholerae O1 str. 95412 vco95412.contig.11, whole genome shotgun sequence	29	CAACGCTATGCCCGCTAAAATCAGTAAACAAGA	30	CP045719	Vibrio cholerae O395 chromosome 2, complete genome	Part of CRISPR array	3026110	2019-11-09	2016-10	Norway	TCTTGTTTACTGATTTTAGCGGGCATAGCGTTG	G	2838291	2838324	1	1	GAAACA	GGAAACA	TRUE
NZ_KB661998	Vibrio cholerae O1 str. 95412 vco95412.contig.11, whole genome shotgun sequence	29	CAACGCTATGCCCGCTAAAATCAGTAAACAAGA	30	CP001235	Vibrio cholerae O395 chromosome I, complete sequence	Part of CRISPR array	3024078	2014-01-31	N/A	N/A	TCTTGTTTACTGATTTTAGCGGGCATAGCGTTG	G	343598	343631	1	1	GAAACA	GGAAACA	TRUE
NZ_KB661998	Vibrio cholerae O1 str. 95412 vco95412.contig.11, whole genome shotgun sequence	29	CAACGCTATGCCCGCTAAAATCAGTAAACAAGA	30	CP000627	Vibrio cholerae O395 chromosome 1, complete sequence	Part of CRISPR array	3024069	2019-03-11	N/A	N/A	TCTTGTTTACTGATTTTAGCGGGCATAGCGTTG	G	2836250	2836283	1	1	GAAACA	GGAAACA	TRUE
NZ_KB661998	Vibrio cholerae O1 str. 95412 vco95412.contig.11, whole genome shotgun sequence	30	CAATCAACGCACTAGACAACGCCCAAATGAACC	30	CP045719	Vibrio cholerae O395 chromosome 2, complete genome	Part of CRISPR array	3026110	2019-11-09	2016-10	Norway	GGTTCATTTGGGCGTTGTCTAGTGCGTTGATTG	G	2838230	2838263	1	1	GAAACA	GGAAACA	TRUE
NZ_KB661998	Vibrio cholerae O1 str. 95412 vco95412.contig.11, whole genome shotgun sequence	30	CAATCAACGCACTAGACAACGCCCAAATGAACC	30	CP001235	Vibrio cholerae O395 chromosome I, complete sequence	Part of CRISPR array	3024078	2014-01-31	N/A	N/A	GGTTCATTTGGGCGTTGTCTAGTGCGTTGATTG	G	343537	343570	1	1	GAAACA	GGAAACA	TRUE
NZ_KB661998	Vibrio cholerae O1 str. 95412 vco95412.contig.11, whole genome shotgun sequence	30	CAATCAACGCACTAGACAACGCCCAAATGAACC	30	CP000627	Vibrio cholerae O395 chromosome 1, complete sequence	Part of CRISPR array	3024069	2019-03-11	N/A	N/A	GGTTCATTTGGGCGTTGTCTAGTGCGTTGATTG	G	2836189	2836222	1	1	GAAACA	GGAAACA	TRUE
NZ_KB661998	Vibrio cholerae O1 str. 95412 vco95412.contig.11, whole genome shotgun sequence	31	TATTTCATCGTTAACGCTCGCAACCCCTACGTC	30	MN379462	Vibrio phage Rostov M3 clone NODE_3_length_1674_cov_13.4544 genomic sequence	[] - No nearby annotated ORFs	1674	2019-11-18	1996	Russia	GACGTAGGGGTTGCGAGCGTTAACGATGAAATA	A	55	88	1	1	TTGGAC	ATTGGAC	FALSE
NZ_KB661998	Vibrio cholerae O1 str. 95412 vco95412.contig.11, whole genome shotgun sequence	31	TATTTCATCGTTAACGCTCGCAACCCCTACGTC	30	MN379461	Vibrio phage Rostov M3 clone NODE_2_length_12308_cov_191.405 genomic sequence	Target: [], Upstream: putative tail-fiber/lysozyme protein, Downstream: None	12308	2019-11-18	1996	Russia	GACGTAGGGGTTGCGAGCGTTAACGATGAAATA	A	12236	12269	1	1	TTGGAC	ATTGGAC	FALSE
NZ_KB661998	Vibrio cholerae O1 str. 95412 vco95412.contig.11, whole genome shotgun sequence	31	TATTTCATCGTTAACGCTCGCAACCCCTACGTC	30	MN379460	Vibrio phage Rostov M3 clone NODE_1_length_31129_cov_194.645 genomic sequence	Target: [], Upstream: None, Downstream: putative major capsid protein	31129	2019-11-18	1996	Russia	GACGTAGGGGTTGCGAGCGTTAACGATGAAATA	A	55	88	1	1	TTGGAC	ATTGGAC	FALSE
NZ_KB661998	Vibrio cholerae O1 str. 95412 vco95412.contig.11, whole genome shotgun sequence	31	TATTTCATCGTTAACGCTCGCAACCCCTACGTC	30	KJ572844	Vibrio phage 24, complete genome	Target: hypothetical protein, Upstream: putative major capsid protein, Downstream: putative tail-fiber/lysozyme protein	44395	2014-12-26	N/A	N/A	GACGTAGGGGTTGCGAGCGTTAACGATGAAATA	A	30783	30816	1	1	TTGGAC	ATTGGAC	FALSE
NZ_KB661998	Vibrio cholerae O1 str. 95412 vco95412.contig.11, whole genome shotgun sequence	31	TATTTCATCGTTAACGCTCGCAACCCCTACGTC	30	JQ177064	Vibrio phage vB_VchM-138, complete genome	Target: hypothetical protein, Upstream: putative major capsid protein, Downstream: putative tail-fiber/lysozyme protein	44485	2012-07-24	1956	India	GACGTAGGGGTTGCGAGCGTTAACGATGAAATA	A	30302	30335	1	1	TTGGAC	ATTGGAC	FALSE
NZ_KB661998	Vibrio cholerae O1 str. 95412 vco95412.contig.11, whole genome shotgun sequence	31	TATTTCATCGTTAACGCTCGCAACCCCTACGTC	30	JQ177061	Vibrio phage CP-T1, complete genome	Target: hypothetical protein, Upstream: putative major capsid protein, Downstream: putative tail-fiber/lysozyme protein	44492	2012-07-24	1978	USA	GACGTAGGGGTTGCGAGCGTTAACGATGAAATA	A	30880	30913	1	1	TTGGAC	ATTGGAC	FALSE
NZ_QEDA01000043	Vibrio cholerae strain BD56 BD56_S56_L001_R1_001contig_43_consensus, whole genome shotgun sequence	6	CGCAAGATGGTTCTAATTCCTTTGGCTCATTCA	42	CP010811	Vibrio cholerae strain 1154-74, complete genome	helix-destabilising family protein	3928357	2015-05-28	1974	India	TGAATGAGCCAAAGGAATTAGAACCATCTTGCG	G	1460295	1460328	1	1	TTCAAA	GTTCAAA	FALSE
NZ_QEDA01000043	Vibrio cholerae strain BD56 BD56_S56_L001_R1_001contig_43_consensus, whole genome shotgun sequence	6	CGCAAGATGGTTCTAATTCCTTTGGCTCATTCA	42	CP010811	Vibrio cholerae strain 1154-74, complete genome	helix-destabilising family protein	3928357	2015-05-28	1974	India	TGAATGAGCCAAAGGAATTAGAACCATCTTGCG	G	1466512	1466545	1	1	TTCAAA	GTTCAAA	FALSE
NZ_QEDA01000043	Vibrio cholerae strain BD56 BD56_S56_L001_R1_001contig_43_consensus, whole genome shotgun sequence	6	CGCAAGATGGTTCTAATTCCTTTGGCTCATTCA	42	CP010811	Vibrio cholerae strain 1154-74, complete genome	helix-destabilising family protein	3928357	2015-05-28	1974	India	TGAATGAGCCAAAGGAATTAGAACCATCTTGCG	G	1472729	1472762	1	1	TTCAAA	GTTCAAA	FALSE
NZ_QEDA01000043	Vibrio cholerae strain BD56 BD56_S56_L001_R1_001contig_43_consensus, whole genome shotgun sequence	7	TAAAAGTGGGGTTCGCACCTGCAGAGAGCATCC	42	CP016987	Vibrio cholerae strain FORC_055 chromosome 1, complete sequence	Integrase	3028272	2017-09-19	2014-07-08	South Korea: Jeollanam-do	GGATGCTCTCTGCAGGTGCGAACCCCACTTTTA	A	1186242	1186275	1	1	TTGCAA	ATTGCAA	FALSE
NZ_QEDA01000043	Vibrio cholerae strain BD56 BD56_S56_L001_R1_001contig_43_consensus, whole genome shotgun sequence	11	TCCCACGCTAGTCCTTTGTCTCTTCCTCCTTGT	42	CP043556	Vibrio cholerae strain RFB16 chromosome 2, complete sequence	replication endonuclease	1140710	2019-09-11	2017-08-27	USA: Pittsburgh	ACAAGGAGCAAGGGACAAAGGACTAGCGTGGGA	A	9838	9871	1	0.939394	TTCCGT	ATTCCGT	FALSE
NZ_QEDA01000043	Vibrio cholerae strain BD56 BD56_S56_L001_R1_001contig_43_consensus, whole genome shotgun sequence	11	TCCCACGCTAGTCCTTTGTCTCTTCCTCCTTGT	42	KC357596	Vibrio phage VFJ, complete genome	replication protein	8555	2013-08-14	N/A	N/A	ACAAGGAGCAAGGGACAAAGGACTAGCGTGGGA	A	246	279	1	0.939394	TTCCGT	ATTCCGT	FALSE
NZ_QEDA01000043	Vibrio cholerae strain BD56 BD56_S56_L001_R1_001contig_43_consensus, whole genome shotgun sequence	18	TGAGGCTTGCTCGACTCTCGCCGCGCCTAGTTG	42	CP046736	Vibrio cholerae strain 3528-08 chromosome 1, complete sequence	No CDS info in file	3101042	2019-12-18	2008-06-18	USA: Texas	CAACTAGGCGCGGCGAGAGTCGAGCAAGCCTCA	A	2128055	2128088	1	1	TTCTTT	ATTCTTT	FALSE
NZ_QEDA01000043	Vibrio cholerae strain BD56 BD56_S56_L001_R1_001contig_43_consensus, whole genome shotgun sequence	18	TGAGGCTTGCTCGACTCTCGCCGCGCCTAGTTG	42	CP046737	Vibrio cholerae strain 2015V-1126 chromosome 1, complete sequence	No CDS info in file	2883085	2019-12-18	2015-08-28	USA: Virginia	CAACTAGGCGCGGCGAGAGTCGAGCAAGCCTCA	A	666002	666035	1	1	TTCTTT	ATTCTTT	FALSE
NZ_QEDA01000043	Vibrio cholerae strain BD56 BD56_S56_L001_R1_001contig_43_consensus, whole genome shotgun sequence	18	TGAGGCTTGCTCGACTCTCGCCGCGCCTAGTTG	42	CP028892	Vibrio cholerae strain Sa5Y chromosome 1, complete sequence	Target: [], Upstream: Macrodomain Ter protein, Downstream: Zona occludens toxin	2955400	2020-01-07	2004	USA: California	CAACTAGGCGCGGCGAGAGTCGAGCAAGCCTCA	A	1510803	1510836	1	1	TTCTTT	ATTCTTT	FALSE
NZ_QEDA01000043	Vibrio cholerae strain BD56 BD56_S56_L001_R1_001contig_43_consensus, whole genome shotgun sequence	18	TGAGGCTTGCTCGACTCTCGCCGCGCCTAGTTG	42	CP013319	Vibrio cholerae strain NCTC9420 chromosome 1, complete sequence	Target: [], Upstream: toxin, Downstream: ATP/GTP-binding protein	3008486	2016-11-30	1954	Egypt	CAACTAGGCGCGGCGAGAGTCGAGCAAGCCTCA	A	1591094	1591127	1	1	TTCTTT	ATTCTTT	FALSE
NZ_QEDA01000043	Vibrio cholerae strain BD56 BD56_S56_L001_R1_001contig_43_consensus, whole genome shotgun sequence	18	TGAGGCTTGCTCGACTCTCGCCGCGCCTAGTTG	42	CP013317	Vibrio cholerae strain NCTC5395 chromosome 1, complete sequence	Target: [], Upstream: toxin, Downstream: ATP/GTP-binding protein	2981414	2016-11-30	1938	Iraq	CAACTAGGCGCGGCGAGAGTCGAGCAAGCCTCA	A	1552428	1552461	1	1	TTCTTT	ATTCTTT	FALSE
NZ_QEDA01000043	Vibrio cholerae strain BD56 BD56_S56_L001_R1_001contig_43_consensus, whole genome shotgun sequence	18	TGAGGCTTGCTCGACTCTCGCCGCGCCTAGTTG	42	AY714348	Vibrio cholerae phage KSF-1phi, complete genome	Target: [], Upstream: Zot-like protein, Downstream: None	7107	2005-06-06	N/A	N/A	CAACTAGGCGCGGCGAGAGTCGAGCAAGCCTCA	A	6092	6125	1	1	TTCTTT	ATTCTTT	FALSE
NZ_QEDA01000043	Vibrio cholerae strain BD56 BD56_S56_L001_R1_001contig_43_consensus, whole genome shotgun sequence	18	TGAGGCTTGCTCGACTCTCGCCGCGCCTAGTTG	42	CP046847	Vibrio mimicus strain F9458 chromosome 2, complete sequence	No CDS info in file	1246567	2019-12-18	N/A	N/A	CAACTAGGCGCGGCGAGTGTCGAGCAAGCCTCA	A	653812	653845	1	0.969697	TTCCTT	ATTCCTT	FALSE
NZ_QEDA01000043	Vibrio cholerae strain BD56 BD56_S56_L001_R1_001contig_43_consensus, whole genome shotgun sequence	18	TGAGGCTTGCTCGACTCTCGCCGCGCCTAGTTG	42	CP046826	Vibrio mimicus strain 07-2442 chromosome 2, complete sequence	No CDS info in file	1172705	2019-12-18	2006-08-10	USA: Pennsylvania	CAACTAGGCGCGGCGAGTGTCGAGCAAGCCTCA	A	897682	897715	1	0.969697	TTCCTT	ATTCCTT	FALSE
NZ_QEDA01000043	Vibrio cholerae strain BD56 BD56_S56_L001_R1_001contig_43_consensus, whole genome shotgun sequence	18	TGAGGCTTGCTCGACTCTCGCCGCGCCTAGTTG	42	CP035683	Vibrio mimicus strain 2011V-1073 chromosome 2, complete sequence	No CDS info in file	1360846	2019-11-18	N/A	N/A	CAACTAGGCGCGGCGAGTGTCGAGCAAGCCTCA	A	310491	310524	1	0.969697	TTCCTT	ATTCCTT	FALSE
NZ_QEDA01000043	Vibrio cholerae strain BD56 BD56_S56_L001_R1_001contig_43_consensus, whole genome shotgun sequence	24	TCGTTGTAACCATGAAGGCCACGACCACGCATA	42	CP046843	Vibrio cholerae strain K2802 chromosome 1, complete sequence	No CDS info in file	2847035	2019-12-18	N/A	USA: Alabama	TATGCGTGGTCGTGGCCTTCATGGTTACAACGA	A	440640	440673	1	1	TTCTAT	ATTCTAT	FALSE
NZ_QEDA01000043	Vibrio cholerae strain BD56 BD56_S56_L001_R1_001contig_43_consensus, whole genome shotgun sequence	24	TCGTTGTAACCATGAAGGCCACGACCACGCATA	42	CP046736	Vibrio cholerae strain 3528-08 chromosome 1, complete sequence	No CDS info in file	3101042	2019-12-18	2008-06-18	USA: Texas	TATGCGTGGTCGTGGCCTTCATGGTTACAACGA	A	2122260	2122293	1	1	TTCTAT	ATTCTAT	FALSE
NZ_QEDA01000043	Vibrio cholerae strain BD56 BD56_S56_L001_R1_001contig_43_consensus, whole genome shotgun sequence	24	TCGTTGTAACCATGAAGGCCACGACCACGCATA	42	CP046741	Vibrio cholerae strain 3523-03 chromosome 2, complete sequence	No CDS info in file	1193880	2019-12-18	N/A	N/A	TATGCGTGGTCGTGGCCTTCATGGTTACAACGA	A	733322	733355	1	1	TTCTAT	ATTCTAT	FALSE
NZ_QEDA01000043	Vibrio cholerae strain BD56 BD56_S56_L001_R1_001contig_43_consensus, whole genome shotgun sequence	24	TCGTTGTAACCATGAAGGCCACGACCACGCATA	42	MN536023	Vibrio phage VP24-2_Ke, complete genome	replication initiation protein	7180	2019-11-25	2016-10-02	Kenya	TATGCGTGGTCGTGGCCTTCATGGTTACAACGA	A	2215	2248	1	1	TTCTAT	ATTCTAT	FALSE
NZ_QEDA01000043	Vibrio cholerae strain BD56 BD56_S56_L001_R1_001contig_43_consensus, whole genome shotgun sequence	24	TCGTTGTAACCATGAAGGCCACGACCACGCATA	42	CP028892	Vibrio cholerae strain Sa5Y chromosome 1, complete sequence	Target: hypothetical protein, Upstream: Zona occludens toxin, Downstream: DNA polymerase III PolC-type	2955400	2020-01-07	2004	USA: California	TATGCGTGGTCGTGGCCTTCATGGTTACAACGA	A	1516333	1516366	1	1	TTCTAT	ATTCTAT	FALSE
NZ_QEDA01000043	Vibrio cholerae strain BD56 BD56_S56_L001_R1_001contig_43_consensus, whole genome shotgun sequence	24	TCGTTGTAACCATGAAGGCCACGACCACGCATA	42	CP013319	Vibrio cholerae strain NCTC9420 chromosome 1, complete sequence	rep-VSK	3008486	2016-11-30	1954	Egypt	TATGCGTGGTCGTGGCCTTCATGGTTACAACGA	A	1585663	1585696	1	1	TTCTAT	ATTCTAT	FALSE
NZ_QEDA01000043	Vibrio cholerae strain BD56 BD56_S56_L001_R1_001contig_43_consensus, whole genome shotgun sequence	24	TCGTTGTAACCATGAAGGCCACGACCACGCATA	42	CP013317	Vibrio cholerae strain NCTC5395 chromosome 1, complete sequence	rep-VSK	2981414	2016-11-30	1938	Iraq	TATGCGTGGTCGTGGCCTTCATGGTTACAACGA	A	1546997	1547030	1	1	TTCTAT	ATTCTAT	FALSE
NZ_QEDA01000043	Vibrio cholerae strain BD56 BD56_S56_L001_R1_001contig_43_consensus, whole genome shotgun sequence	24	TCGTTGTAACCATGAAGGCCACGACCACGCATA	42	AB572858	Vibrio phage ND1-fs1 DNA, complete genome	RstA protein	6856	2012-03-07	2010-07-02	Viet Nam	TATGCGTGGTCGTGGCCTTCATGGTTACAACGA	A	5271	5304	1	1	TTCTAT	ATTCTAT	FALSE
NZ_QEDA01000043	Vibrio cholerae strain BD56 BD56_S56_L001_R1_001contig_43_consensus, whole genome shotgun sequence	24	TCGTTGTAACCATGAAGGCCACGACCACGCATA	42	FJ904927	Vibrio phage VEJphi, complete genome	rolling circle replication protein	6842	2010-01-12	N/A	N/A	TATGCGTGGTCGTGGCCTTCATGGTTACAACGA	A	275	308	1	1	TTCTAT	ATTCTAT	FALSE
NZ_QEDA01000043	Vibrio cholerae strain BD56 BD56_S56_L001_R1_001contig_43_consensus, whole genome shotgun sequence	24	TCGTTGTAACCATGAAGGCCACGACCACGCATA	42	AF452449	Bacteriophage VSKK, complete genome	putative replication protein	6834	2003-08-11	N/A	N/A	TATGCGTGGTCGTGGCCTTCATGGTTACAACGA	A	2465	2498	1	1	TTCTAT	ATTCTAT	FALSE
NZ_QEDA01000043	Vibrio cholerae strain BD56 BD56_S56_L001_R1_001contig_43_consensus, whole genome shotgun sequence	24	TCGTTGTAACCATGAAGGCCACGACCACGCATA	42	AY242528	Vibrio cholerae phage VGJphi, complete genome	rolling circle replication protein	7542	2003-04-21	N/A	N/A	TATGCGTGGTCGTGGCCTTCATGGTTACAACGA	A	275	308	1	1	TTCTAT	ATTCTAT	FALSE
NZ_QEDA01000043	Vibrio cholerae strain BD56 BD56_S56_L001_R1_001contig_43_consensus, whole genome shotgun sequence	24	TCGTTGTAACCATGAAGGCCACGACCACGCATA	42	AF453500	Vibrio phage VSK, complete genome	rep-VSK	6882	2002-02-11	N/A	N/A	TATGCGTGGTCGTGGCCTTCATGGTTACAACGA	A	1531	1564	1	1	TTCTAT	ATTCTAT	FALSE
NZ_QEDA01000043	Vibrio cholerae strain BD56 BD56_S56_L001_R1_001contig_43_consensus, whole genome shotgun sequence	24	TCGTTGTAACCATGAAGGCCACGACCACGCATA	42	AY714348	Vibrio cholerae phage KSF-1phi, complete genome	putative replication protein	7107	2005-06-06	N/A	N/A	TATGCGTGGTCGTGGCCTTCATGGTTACAACGA	A	299	332	1	1	TTCTAT	ATTCTAT	FALSE
NZ_QEDA01000043	Vibrio cholerae strain BD56 BD56_S56_L001_R1_001contig_43_consensus, whole genome shotgun sequence	24	TCGTTGTAACCATGAAGGCCACGACCACGCATA	42	D89074	Vibrio phage fs1 DNA, complete genome	hypothetical protein - No nearby annotated ORFs	6340	2006-10-06	N/A	N/A	TATGCGTGGTCGTGGCCTTCATGGTTACAACGA	A	4906	4939	1	1	TTCTAT	ATTCTAT	FALSE
NZ_QEDA01000043	Vibrio cholerae strain BD56 BD56_S56_L001_R1_001contig_43_consensus, whole genome shotgun sequence	24	TCGTTGTAACCATGAAGGCCACGACCACGCATA	42	CP046857	Vibrio fluvialis strain 2015AW-0233 chromosome 1, complete sequence	No CDS info in file	3212156	2019-12-18	N/A	N/A	CATGCGTGGTCGTGGCCTGCATGGTTACAACGA	A	1059868	1059900	0.969697	0.96875	TTCCGC	ATTCCGC	FALSE
NZ_QEDA01000043	Vibrio cholerae strain BD56 BD56_S56_L001_R1_001contig_43_consensus, whole genome shotgun sequence	24	TCGTTGTAACCATGAAGGCCACGACCACGCATA	42	CP046826	Vibrio mimicus strain 07-2442 chromosome 2, complete sequence	No CDS info in file	1172705	2019-12-18	2006-08-10	USA: Pennsylvania	CATGCGTGGTCGTGGCCTTCACGGTTACAACGA	A	903107	903139	0.969697	0.96875	TTCAAT	ATTCAAT	FALSE
NZ_QEDA01000043	Vibrio cholerae strain BD56 BD56_S56_L001_R1_001contig_43_consensus, whole genome shotgun sequence	24	TCGTTGTAACCATGAAGGCCACGACCACGCATA	42	CP045338	Vibrio sp. THAF190c chromosome, complete genome	Replication initiation factor	3313709	2019-10-28	2016-08-30	Germany: Animal Facility, Justus-Liebig-University, Giessen	GATGCGTGGCCGTGGCCTTCATGGTTACAACGA	A	1573996	1574028	0.969697	0.96875	CTCTAT	ACTCTAT	FALSE
NZ_QEDA01000043	Vibrio cholerae strain BD56 BD56_S56_L001_R1_001contig_43_consensus, whole genome shotgun sequence	24	TCGTTGTAACCATGAAGGCCACGACCACGCATA	42	CP046858	Vibrio fluvialis strain 2015AW-0233 chromosome 2, complete sequence	No CDS info in file	1570000	2019-12-18	N/A	N/A	GATGCGTGGTCGCGGCCTGCATGGTTACAACGA	A	1366615	1366647	0.969697	0.9375	TTCTGC	ATTCTGC	FALSE
NZ_QEDA01000043	Vibrio cholerae strain BD56 BD56_S56_L001_R1_001contig_43_consensus, whole genome shotgun sequence	24	TCGTTGTAACCATGAAGGCCACGACCACGCATA	42	CP046767	Vibrio fluvialis strain 2013V-1300 chromosome 1, complete sequence	No CDS info in file	3129432	2019-12-18	2013-11-23	USA: Massachusetts	GATGCGTGGTCGCGGCCTGCATGGTTACAACGA	A	649106	649138	0.969697	0.9375	TTCTGC	ATTCTGC	FALSE
NZ_QEDA01000043	Vibrio cholerae strain BD56 BD56_S56_L001_R1_001contig_43_consensus, whole genome shotgun sequence	24	TCGTTGTAACCATGAAGGCCACGACCACGCATA	42	CP035683	Vibrio mimicus strain 2011V-1073 chromosome 2, complete sequence	No CDS info in file	1360846	2019-11-18	N/A	N/A	CATGCGTGGCCGTGGCCTTCACGGTTACAACGA	A	315909	315941	0.969697	0.9375	TTCAAT	ATTCAAT	FALSE
NZ_QEDA01000043	Vibrio cholerae strain BD56 BD56_S56_L001_R1_001contig_43_consensus, whole genome shotgun sequence	24	TCGTTGTAACCATGAAGGCCACGACCACGCATA	42	CP014035	Vibrio fluvialis strain FDAARGOS_104 chromosome 2, complete sequence	replication initiation factor family protein	3155838	2019-09-30	N/A	Bangladesh:Dacca	GATGCGTGGTCGCGGCCTGCATGGTTACAACGA	A	1266276	1266308	0.969697	0.9375	TTCCGC	ATTCCGC	FALSE
NZ_QEDA01000043	Vibrio cholerae strain BD56 BD56_S56_L001_R1_001contig_43_consensus, whole genome shotgun sequence	27	CTTCCGCTAACGCCACACCACATTGACGGCGAA	42	CP028892	Vibrio cholerae strain Sa5Y chromosome 1, complete sequence	Target: hypothetical protein, Upstream: Zona occludens toxin, Downstream: DNA polymerase III PolC-type	2955400	2020-01-07	2004	USA: California	TTCGCCGTCAATGTGGTGTGGCGTTAGCGGAAG	G	1515695	1515728	1	1	TTATCG	GTTATCG	FALSE
NZ_QEDA01000043	Vibrio cholerae strain BD56 BD56_S56_L001_R1_001contig_43_consensus, whole genome shotgun sequence	27	CTTCCGCTAACGCCACACCACATTGACGGCGAA	42	CP046843	Vibrio cholerae strain K2802 chromosome 1, complete sequence	No CDS info in file	2847035	2019-12-18	N/A	USA: Alabama	TTCGCCGTCAATGTGGCGTGGCGTTAGCGGAAG	G	441270	441303	1	0.969697	TTATCG	GTTATCG	FALSE
NZ_QEDA01000043	Vibrio cholerae strain BD56 BD56_S56_L001_R1_001contig_43_consensus, whole genome shotgun sequence	27	CTTCCGCTAACGCCACACCACATTGACGGCGAA	42	CP046736	Vibrio cholerae strain 3528-08 chromosome 1, complete sequence	No CDS info in file	3101042	2019-12-18	2008-06-18	USA: Texas	TTCGCCGTCAATGTGGCGTGGCGTTAGCGGAAG	G	2122898	2122931	1	0.969697	TTATCG	GTTATCG	FALSE
NZ_QEDA01000043	Vibrio cholerae strain BD56 BD56_S56_L001_R1_001contig_43_consensus, whole genome shotgun sequence	27	CTTCCGCTAACGCCACACCACATTGACGGCGAA	42	CP046741	Vibrio cholerae strain 3523-03 chromosome 2, complete sequence	No CDS info in file	1193880	2019-12-18	N/A	N/A	TTCGCCGTCAATGTGGTGTGGCTTTAGCGGAAG	G	733960	733993	1	0.969697	TTATCG	GTTATCG	FALSE
NZ_QEDA01000043	Vibrio cholerae strain BD56 BD56_S56_L001_R1_001contig_43_consensus, whole genome shotgun sequence	27	CTTCCGCTAACGCCACACCACATTGACGGCGAA	42	MN536023	Vibrio phage VP24-2_Ke, complete genome	replication initiation protein	7180	2019-11-25	2016-10-02	Kenya	TTCGCCGTCAATGTGGTGTGGCTTTAGCGGAAG	G	2853	2886	1	0.969697	TTATCG	GTTATCG	FALSE
NZ_QEDA01000043	Vibrio cholerae strain BD56 BD56_S56_L001_R1_001contig_43_consensus, whole genome shotgun sequence	27	CTTCCGCTAACGCCACACCACATTGACGGCGAA	42	CP013319	Vibrio cholerae strain NCTC9420 chromosome 1, complete sequence	rep-VSK	3008486	2016-11-30	1954	Egypt	TTCGCCGTCAATGTGGCGTGGCGTTAGCGGAAG	G	1586301	1586334	1	0.969697	TTATCG	GTTATCG	FALSE
NZ_QEDA01000043	Vibrio cholerae strain BD56 BD56_S56_L001_R1_001contig_43_consensus, whole genome shotgun sequence	27	CTTCCGCTAACGCCACACCACATTGACGGCGAA	42	CP013317	Vibrio cholerae strain NCTC5395 chromosome 1, complete sequence	rep-VSK	2981414	2016-11-30	1938	Iraq	TTCGCCGTCAATGTGGCGTGGCGTTAGCGGAAG	G	1547635	1547668	1	0.969697	TTATCG	GTTATCG	FALSE
NZ_QEDA01000043	Vibrio cholerae strain BD56 BD56_S56_L001_R1_001contig_43_consensus, whole genome shotgun sequence	27	CTTCCGCTAACGCCACACCACATTGACGGCGAA	42	AB572858	Vibrio phage ND1-fs1 DNA, complete genome	RstA protein	6856	2012-03-07	2010-07-02	Viet Nam	TTCGCCGTCAATGTGGCGTGGCGTTAGCGGAAG	G	5909	5942	1	0.969697	TTATCG	GTTATCG	FALSE
NZ_QEDA01000043	Vibrio cholerae strain BD56 BD56_S56_L001_R1_001contig_43_consensus, whole genome shotgun sequence	27	CTTCCGCTAACGCCACACCACATTGACGGCGAA	42	AF452449	Bacteriophage VSKK, complete genome	putative replication protein	6834	2003-08-11	N/A	N/A	TTCGCCGTCAATGTGGCGTGGCGTTAGCGGAAG	G	3103	3136	1	0.969697	TTATCG	GTTATCG	FALSE
NZ_QEDA01000043	Vibrio cholerae strain BD56 BD56_S56_L001_R1_001contig_43_consensus, whole genome shotgun sequence	27	CTTCCGCTAACGCCACACCACATTGACGGCGAA	42	AY242528	Vibrio cholerae phage VGJphi, complete genome	rolling circle replication protein	7542	2003-04-21	N/A	N/A	TTCGCCGTCAATGTGGCGTGGCGTTAGCGGAAG	G	913	946	1	0.969697	TTATCG	GTTATCG	FALSE
NZ_QEDA01000043	Vibrio cholerae strain BD56 BD56_S56_L001_R1_001contig_43_consensus, whole genome shotgun sequence	27	CTTCCGCTAACGCCACACCACATTGACGGCGAA	42	AF453500	Vibrio phage VSK, complete genome	rep-VSK	6882	2002-02-11	N/A	N/A	TTCGCCGTCAATGTGGCGTGGCGTTAGCGGAAG	G	2172	2205	1	0.969697	TTATCG	GTTATCG	FALSE
NZ_QEDA01000043	Vibrio cholerae strain BD56 BD56_S56_L001_R1_001contig_43_consensus, whole genome shotgun sequence	27	CTTCCGCTAACGCCACACCACATTGACGGCGAA	42	AY714348	Vibrio cholerae phage KSF-1phi, complete genome	putative replication protein	7107	2005-06-06	N/A	N/A	TTCGCCGTCAATGTGGCGTGGCGTTAGCGGAAG	G	937	970	1	0.969697	TTATCG	GTTATCG	FALSE
NZ_QEDA01000043	Vibrio cholerae strain BD56 BD56_S56_L001_R1_001contig_43_consensus, whole genome shotgun sequence	27	CTTCCGCTAACGCCACACCACATTGACGGCGAA	42	FJ904927	Vibrio phage VEJphi, complete genome	rolling circle replication protein	6842	2010-01-12	N/A	N/A	TTCGCCGTCAATGTGGCGTAGCGTTAGCGGAAG	G	913	946	1	0.939394	TTATCG	GTTATCG	FALSE
NZ_QEDA01000043	Vibrio cholerae strain BD56 BD56_S56_L001_R1_001contig_43_consensus, whole genome shotgun sequence	31	CAAGCGCACTTTAATGACCACGGTTGCGGTAAA	42	CP043556	Vibrio cholerae strain RFB16 chromosome 2, complete sequence	type II secretory pathway protein	1140710	2019-09-11	2017-08-27	USA: Pittsburgh	TTTACCGCAACCGTGGTCATTAAAGTGCGCTTG	G	2988	3021	1	1	TTGGTA	GTTGGTA	FALSE
NZ_QEDA01000043	Vibrio cholerae strain BD56 BD56_S56_L001_R1_001contig_43_consensus, whole genome shotgun sequence	31	CAAGCGCACTTTAATGACCACGGTTGCGGTAAA	42	KC357596	Vibrio phage VFJ, complete genome	phage morphogenesis protein	8555	2013-08-14	N/A	N/A	TTTACCGCAACCGTGGTCATTAAAGTGCGCTTG	G	7099	7132	1	1	TTGGTA	GTTGGTA	FALSE
NZ_QEDA01000043	Vibrio cholerae strain BD56 BD56_S56_L001_R1_001contig_43_consensus, whole genome shotgun sequence	31	CAAGCGCACTTTAATGACCACGGTTGCGGTAAA	42	AB002632	Vibrio phage fs2 DNA, complete genome	unnamed protein product; Similar to Gene IV protein :Acc# A04268; orf 500	8651	2009-01-24	N/A	N/A	TTTACCGCAACCGTGGTCATTAAAGTGCGCTTG	G	7382	7415	1	1	TTGGTA	GTTGGTA	FALSE
NZ_QEDA01000043	Vibrio cholerae strain BD56 BD56_S56_L001_R1_001contig_43_consensus, whole genome shotgun sequence	32	TTACACTATGGTAGTGATTGGTGTAATTGGTCT	42	CP010811	Vibrio cholerae strain 1154-74, complete genome	Target: hypothetical protein, Upstream: putative membrane protein, Downstream: putative accessory cholera enterotoxin	3928357	2015-05-28	1974	India	AGACCAATTACACCAATCACTACCATAGTGTAA	A	2646451	2646484	1	1	TTTGCT	ATTTGCT	FALSE
NZ_QEDA01000043	Vibrio cholerae strain BD56 BD56_S56_L001_R1_001contig_43_consensus, whole genome shotgun sequence	41	CAAGGCGCGGTGTGCTCTACCTTGGAACAAATC	42	CP046843	Vibrio cholerae strain K2802 chromosome 1, complete sequence	No CDS info in file	2847035	2019-12-18	N/A	USA: Alabama	GATTTGTTCCAAGGTAGAGCACACCGCGCCTTG	G	440509	440542	1	1	TTCCTT	GTTCCTT	FALSE
NZ_QEDA01000043	Vibrio cholerae strain BD56 BD56_S56_L001_R1_001contig_43_consensus, whole genome shotgun sequence	41	CAAGGCGCGGTGTGCTCTACCTTGGAACAAATC	42	CP046736	Vibrio cholerae strain 3528-08 chromosome 1, complete sequence	No CDS info in file	3101042	2019-12-18	2008-06-18	USA: Texas	GATTTGTTCCAAGGTAGAGCACACCGCGCCTTG	G	2122129	2122162	1	1	TTCCTT	GTTCCTT	FALSE
NZ_QEDA01000043	Vibrio cholerae strain BD56 BD56_S56_L001_R1_001contig_43_consensus, whole genome shotgun sequence	41	CAAGGCGCGGTGTGCTCTACCTTGGAACAAATC	42	CP046741	Vibrio cholerae strain 3523-03 chromosome 2, complete sequence	No CDS info in file	1193880	2019-12-18	N/A	N/A	GATTTGTTCCAAGGTAGAGCACACCGCGCCTTG	G	733191	733224	1	1	TTCCTT	GTTCCTT	FALSE
NZ_QEDA01000043	Vibrio cholerae strain BD56 BD56_S56_L001_R1_001contig_43_consensus, whole genome shotgun sequence	41	CAAGGCGCGGTGTGCTCTACCTTGGAACAAATC	42	CP013319	Vibrio cholerae strain NCTC9420 chromosome 1, complete sequence	Target: [], Upstream: peptidase C80, Downstream: toxin	3008486	2016-11-30	1954	Egypt	GATTTGTTCCAAGGTAGAGCACACCGCGCCTTG	G	1585532	1585565	1	1	TTCCTT	GTTCCTT	FALSE
NZ_QEDA01000043	Vibrio cholerae strain BD56 BD56_S56_L001_R1_001contig_43_consensus, whole genome shotgun sequence	41	CAAGGCGCGGTGTGCTCTACCTTGGAACAAATC	42	CP013317	Vibrio cholerae strain NCTC5395 chromosome 1, complete sequence	Target: [], Upstream: RTX toxin RtxA, Downstream: toxin	2981414	2016-11-30	1938	Iraq	GATTTGTTCCAAGGTAGAGCACACCGCGCCTTG	G	1546866	1546899	1	1	TTCCTT	GTTCCTT	FALSE
NZ_QEDA01000043	Vibrio cholerae strain BD56 BD56_S56_L001_R1_001contig_43_consensus, whole genome shotgun sequence	41	CAAGGCGCGGTGTGCTCTACCTTGGAACAAATC	42	AB572858	Vibrio phage ND1-fs1 DNA, complete genome	RstA protein	6856	2012-03-07	2010-07-02	Viet Nam	GATTTGTTCCAAGGTAGAGCACACCGCGCCTTG	G	5140	5173	1	1	TTCCTT	GTTCCTT	FALSE
NZ_QEDA01000043	Vibrio cholerae strain BD56 BD56_S56_L001_R1_001contig_43_consensus, whole genome shotgun sequence	41	CAAGGCGCGGTGTGCTCTACCTTGGAACAAATC	42	AF452449	Bacteriophage VSKK, complete genome	putative replication protein	6834	2003-08-11	N/A	N/A	GATTTGTTCCAAGGTAGAGCACACCGCGCCTTG	G	2334	2367	1	1	TTCCTT	GTTCCTT	FALSE
NZ_QEDA01000043	Vibrio cholerae strain BD56 BD56_S56_L001_R1_001contig_43_consensus, whole genome shotgun sequence	41	CAAGGCGCGGTGTGCTCTACCTTGGAACAAATC	42	AY242528	Vibrio cholerae phage VGJphi, complete genome	rolling circle replication protein	7542	2003-04-21	N/A	N/A	GATTTGTTCCAAGGTAGAGCACACCGCGCCTTG	G	146	179	1	1	TTCCTT	GTTCCTT	FALSE
NZ_QEDA01000043	Vibrio cholerae strain BD56 BD56_S56_L001_R1_001contig_43_consensus, whole genome shotgun sequence	41	CAAGGCGCGGTGTGCTCTACCTTGGAACAAATC	42	AF453500	Vibrio phage VSK, complete genome	rep-VSK	6882	2002-02-11	N/A	N/A	GATTTGTTCCAAGGTAGAGCACACCGCGCCTTG	G	1400	1433	1	1	TTCCTT	GTTCCTT	FALSE
NZ_QEDA01000043	Vibrio cholerae strain BD56 BD56_S56_L001_R1_001contig_43_consensus, whole genome shotgun sequence	41	CAAGGCGCGGTGTGCTCTACCTTGGAACAAATC	42	AY714348	Vibrio cholerae phage KSF-1phi, complete genome	putative replication protein	7107	2005-06-06	N/A	N/A	GATTTGTTCCAAGGTAGAGCACACCGCGCCTTG	G	168	201	1	1	TTCCTT	GTTCCTT	FALSE
NZ_QEDA01000043	Vibrio cholerae strain BD56 BD56_S56_L001_R1_001contig_43_consensus, whole genome shotgun sequence	41	CAAGGCGCGGTGTGCTCTACCTTGGAACAAATC	42	MN536023	Vibrio phage VP24-2_Ke, complete genome	replication initiation protein	7180	2019-11-25	2016-10-02	Kenya	GATTTGTTCCAAGGTAGAGCAAACCGCGCCTTG	G	2084	2117	1	0.969697	TTCCTT	GTTCCTT	FALSE
NZ_QEDA01000043	Vibrio cholerae strain BD56 BD56_S56_L001_R1_001contig_43_consensus, whole genome shotgun sequence	41	CAAGGCGCGGTGTGCTCTACCTTGGAACAAATC	42	CP028892	Vibrio cholerae strain Sa5Y chromosome 1, complete sequence	Target: hypothetical protein, Upstream: Zona occludens toxin, Downstream: DNA polymerase III PolC-type	2955400	2020-01-07	2004	USA: California	GATTTGTTCCAAGGTACAGCACACCGCGCCTTG	G	1516464	1516497	1	0.969697	TTCCTT	GTTCCTT	FALSE
NZ_QEDA01000043	Vibrio cholerae strain BD56 BD56_S56_L001_R1_001contig_43_consensus, whole genome shotgun sequence	41	CAAGGCGCGGTGTGCTCTACCTTGGAACAAATC	42	FJ904927	Vibrio phage VEJphi, complete genome	rolling circle replication protein	6842	2010-01-12	N/A	N/A	GATTTGTTCCAAGGTAGAGCAAACCGCGCCTTG	G	146	179	1	0.969697	TTCCTT	GTTCCTT	FALSE
NZ_QEDA01000043	Vibrio cholerae strain BD56 BD56_S56_L001_R1_001contig_43_consensus, whole genome shotgun sequence	41	CAAGGCGCGGTGTGCTCTACCTTGGAACAAATC	42	D89074	Vibrio phage fs1 DNA, complete genome	hypothetical protein - No nearby annotated ORFs	6340	2006-10-06	N/A	N/A	GATTTGTTCCAAGGTAGAGCAAACCGCGCCTTG	G	4775	4808	1	0.969697	TTCCTT	GTTCCTT	FALSE
NZ_QEDA01000043	Vibrio cholerae strain BD56 BD56_S56_L001_R1_001contig_43_consensus, whole genome shotgun sequence	41	CAAGGCGCGGTGTGCTCTACCTTGGAACAAATC	42	CP046826	Vibrio mimicus strain 07-2442 chromosome 2, complete sequence	No CDS info in file	1172705	2019-12-18	2006-08-10	USA: Pennsylvania	GATTTGTTCCAAAGTAGAGCAGACCGCGCCTTG	G	903238	903271	1	0.939394	TTCAGC	GTTCAGC	FALSE
NZ_QEDA01000043	Vibrio cholerae strain BD56 BD56_S56_L001_R1_001contig_43_consensus, whole genome shotgun sequence	41	CAAGGCGCGGTGTGCTCTACCTTGGAACAAATC	42	CP035683	Vibrio mimicus strain 2011V-1073 chromosome 2, complete sequence	No CDS info in file	1360846	2019-11-18	N/A	N/A	GATTTGTTCCAAAGTAGAGCAAACCGCGCCTTG	G	316040	316073	1	0.939394	TTCTTT	GTTCTTT	FALSE
NZ_QEDA01000043	Vibrio cholerae strain BD56 BD56_S56_L001_R1_001contig_43_consensus, whole genome shotgun sequence	42	CAAATCAAAGCGATGAAAGAGCATCTTTGACAC	42	MN536023	Vibrio phage VP24-2_Ke, complete genome	replication initiation protein	7180	2019-11-25	2016-10-02	Kenya	GTGTCAAAGATGCTCTTTCATCGCTTTGATTTG	G	2147	2180	1	1	TTCATG	GTTCATG	FALSE
NZ_QEDA01000043	Vibrio cholerae strain BD56 BD56_S56_L001_R1_001contig_43_consensus, whole genome shotgun sequence	42	CAAATCAAAGCGATGAAAGAGCATCTTTGACAC	42	CP046843	Vibrio cholerae strain K2802 chromosome 1, complete sequence	No CDS info in file	2847035	2019-12-18	N/A	USA: Alabama	GTGTCAAAGATGCTCTTTCATCGCTTCGATTTG	G	440572	440605	1	0.969697	TTCATG	GTTCATG	FALSE
NZ_QEDA01000043	Vibrio cholerae strain BD56 BD56_S56_L001_R1_001contig_43_consensus, whole genome shotgun sequence	42	CAAATCAAAGCGATGAAAGAGCATCTTTGACAC	42	CP046736	Vibrio cholerae strain 3528-08 chromosome 1, complete sequence	No CDS info in file	3101042	2019-12-18	2008-06-18	USA: Texas	GTGTCAAAGATGCTCTTTCATCGCTTCGATTTG	G	2122192	2122225	1	0.969697	TTCATG	GTTCATG	FALSE
NZ_QEDA01000043	Vibrio cholerae strain BD56 BD56_S56_L001_R1_001contig_43_consensus, whole genome shotgun sequence	42	CAAATCAAAGCGATGAAAGAGCATCTTTGACAC	42	CP046741	Vibrio cholerae strain 3523-03 chromosome 2, complete sequence	No CDS info in file	1193880	2019-12-18	N/A	N/A	GTGTCAAAGATTCTCTTTCATCGCTTTGATTTG	G	733254	733287	1	0.969697	TTTATG	GTTTATG	FALSE
NZ_QEDA01000043	Vibrio cholerae strain BD56 BD56_S56_L001_R1_001contig_43_consensus, whole genome shotgun sequence	42	CAAATCAAAGCGATGAAAGAGCATCTTTGACAC	42	CP028892	Vibrio cholerae strain Sa5Y chromosome 1, complete sequence	Target: hypothetical protein, Upstream: Zona occludens toxin, Downstream: DNA polymerase III PolC-type	2955400	2020-01-07	2004	USA: California	GTGTCAAAGATGCTCTTTCATCGCTTCGATTTG	G	1516401	1516434	1	0.969697	TTCATG	GTTCATG	FALSE
NZ_QEDA01000043	Vibrio cholerae strain BD56 BD56_S56_L001_R1_001contig_43_consensus, whole genome shotgun sequence	42	CAAATCAAAGCGATGAAAGAGCATCTTTGACAC	42	CP013319	Vibrio cholerae strain NCTC9420 chromosome 1, complete sequence	rep-VSK	3008486	2016-11-30	1954	Egypt	GTGTCAAAGATGCTCTTTCATCGCTTCGATTTG	G	1585595	1585628	1	0.969697	TTCATG	GTTCATG	FALSE
NZ_QEDA01000043	Vibrio cholerae strain BD56 BD56_S56_L001_R1_001contig_43_consensus, whole genome shotgun sequence	42	CAAATCAAAGCGATGAAAGAGCATCTTTGACAC	42	CP013317	Vibrio cholerae strain NCTC5395 chromosome 1, complete sequence	rep-VSK	2981414	2016-11-30	1938	Iraq	GTGTCAAAGATGCTCTTTCATCGCTTCGATTTG	G	1546929	1546962	1	0.969697	TTCATG	GTTCATG	FALSE
NZ_QEDA01000043	Vibrio cholerae strain BD56 BD56_S56_L001_R1_001contig_43_consensus, whole genome shotgun sequence	42	CAAATCAAAGCGATGAAAGAGCATCTTTGACAC	42	AB572858	Vibrio phage ND1-fs1 DNA, complete genome	RstA protein	6856	2012-03-07	2010-07-02	Viet Nam	GTGTCCAAGATGCTCTTTCATCGCTTTGATTTG	G	5203	5236	1	0.969697	TTCATG	GTTCATG	FALSE
NZ_QEDA01000043	Vibrio cholerae strain BD56 BD56_S56_L001_R1_001contig_43_consensus, whole genome shotgun sequence	42	CAAATCAAAGCGATGAAAGAGCATCTTTGACAC	42	AF452449	Bacteriophage VSKK, complete genome	putative replication protein	6834	2003-08-11	N/A	N/A	GTGTCCAAGATGCTCTTTCATCGCTTTGATTTG	G	2397	2430	1	0.969697	TTCATG	GTTCATG	FALSE
NZ_QEDA01000043	Vibrio cholerae strain BD56 BD56_S56_L001_R1_001contig_43_consensus, whole genome shotgun sequence	42	CAAATCAAAGCGATGAAAGAGCATCTTTGACAC	42	AY242528	Vibrio cholerae phage VGJphi, complete genome	rolling circle replication protein	7542	2003-04-21	N/A	N/A	GTGTCCAAGATGCTCTTTCATCGCTTTGATTTG	G	209	242	1	0.969697	TTCATG	GTTCATG	FALSE
NZ_QEDA01000043	Vibrio cholerae strain BD56 BD56_S56_L001_R1_001contig_43_consensus, whole genome shotgun sequence	42	CAAATCAAAGCGATGAAAGAGCATCTTTGACAC	42	AF453500	Vibrio phage VSK, complete genome	rep-VSK	6882	2002-02-11	N/A	N/A	GTGTCCAAGATGCTCTTTCATCGCTTTGATTTG	G	1463	1496	1	0.969697	TTCATG	GTTCATG	FALSE
NZ_QEDA01000043	Vibrio cholerae strain BD56 BD56_S56_L001_R1_001contig_43_consensus, whole genome shotgun sequence	42	CAAATCAAAGCGATGAAAGAGCATCTTTGACAC	42	AY714348	Vibrio cholerae phage KSF-1phi, complete genome	putative replication protein	7107	2005-06-06	N/A	N/A	GTGTCAAAGATGCTCTTTCATCGCTTCGATTTG	G	231	264	1	0.969697	TTCATG	GTTCATG	FALSE
NZ_QEDA01000043	Vibrio cholerae strain BD56 BD56_S56_L001_R1_001contig_43_consensus, whole genome shotgun sequence	42	CAAATCAAAGCGATGAAAGAGCATCTTTGACAC	42	D89074	Vibrio phage fs1 DNA, complete genome	hypothetical protein - No nearby annotated ORFs	6340	2006-10-06	N/A	N/A	GTGTCAAAGATGCTCTTTCATCGCTTCGATTTG	G	4838	4871	1	0.969697	TTTATG	GTTTATG	FALSE
NZ_QEDA01000043	Vibrio cholerae strain BD56 BD56_S56_L001_R1_001contig_43_consensus, whole genome shotgun sequence	42	CAAATCAAAGCGATGAAAGAGCATCTTTGACAC	42	FJ904927	Vibrio phage VEJphi, complete genome	rolling circle replication protein	6842	2010-01-12	N/A	N/A	GTGTCAAAGATGCTTTTTCATCGCTTCGATTTG	G	209	242	1	0.939394	TTCATG	GTTCATG	FALSE
NZ_VUAB01000081	Vibrio cholerae strain 29 contig00081, whole genome shotgun sequence	4	CACACGCCAACCGAGGTAAGAAACCACGTCAGG	8	CP043555	Vibrio cholerae strain RFB16 plasmid unnamed, complete sequence	Target: hypothetical protein, Upstream: ParB/RepB/Spo0J family partition protein, Downstream: DUF2726 domain-containing protein	49113	2019-09-11	2017-08-27	USA: Pittsburgh	CCTGACGTGGTTTCTTACCTCGGTTGGCGTGTG	G	4223	4256	1	1	TTGGAC	GTTGGAC	FALSE
NZ_VUAB01000081	Vibrio cholerae strain 29 contig00081, whole genome shotgun sequence	5	TATGGTTCTTACATTTAATGATGCTGTTGAATT	8	CP043555	Vibrio cholerae strain RFB16 plasmid unnamed, complete sequence	Target: [], Upstream: DUF2726 domain-containing protein, Downstream: SprT family zinc-dependent metalloprotease	49113	2019-09-11	2017-08-27	USA: Pittsburgh	AATTCAACAGCATCATTAAATGTAAGAACCATA	A	7029	7062	1	1	TTCAAA	ATTCAAA	FALSE
NZ_VTZZ01000021	Vibrio cholerae strain M1517 contig00021, whole genome shotgun sequence	3	CGACTCGACATCTTCAAAGCGTTTACGGTTGGG	20	KP795616	Enterovibrio sp. FF_113 m092-contig1 genomic sequence	Target: hypothetical protein, Upstream: Phage-related protein, Downstream: Transcriptional regulator	37597	2019-11-18	2014-09-10	N/A	CCGAACCGTAAACGCTTTGAAGATGTCGAGTCG	G	24527	24560	1	0.969697	TTCCTC	GTTCCTC	FALSE
NZ_VTZZ01000021	Vibrio cholerae strain M1517 contig00021, whole genome shotgun sequence	6	TGCTAGAGCACGTCGAAGATGCCATCGAAATCA	20	CP046840	Vibrio cholerae strain F9993 chromosome 1, complete sequence	No CDS info in file	3082401	2019-12-18	N/A	N/A	TGATTTCGATGGCATCTTCGACGTGCTCTAGCA	A	2463084	2463117	1	1	TTAACG	ATTAACG	FALSE
NZ_VTZZ01000021	Vibrio cholerae strain M1517 contig00021, whole genome shotgun sequence	6	TGCTAGAGCACGTCGAAGATGCCATCGAAATCA	20	CP046826	Vibrio mimicus strain 07-2442 chromosome 2, complete sequence	No CDS info in file	1172705	2019-12-18	2006-08-10	USA: Pennsylvania	TGATTTCGATGGCATCTTCGACGTGCTCTAGCA	A	64719	64752	1	1	TTAACG	ATTAACG	FALSE
NZ_VTZZ01000021	Vibrio cholerae strain M1517 contig00021, whole genome shotgun sequence	6	TGCTAGAGCACGTCGAAGATGCCATCGAAATCA	20	CP024162	Vibrio cholerae strain E7946 chromosome 1, complete sequence	phage tail protein	2992571	2017-11-03	1978	Bahrain	TGATTTCGATGGCATCTTCGACGTGCTCTAGCA	A	2336831	2336864	1	1	TTAACG	ATTAACG	FALSE
NZ_VTZZ01000021	Vibrio cholerae strain M1517 contig00021, whole genome shotgun sequence	6	TGCTAGAGCACGTCGAAGATGCCATCGAAATCA	20	CP013309	Vibrio cholerae strain E1162 chromosome 1, complete sequence	Target: hypothetical protein, Upstream: Tail fiber protein, Downstream: Flagellin C	2996535	2016-11-30	1962	China:Shanghai	TGATTTCGATGGCATCTTCGACGTGCTCTAGCA	A	2598265	2598298	1	1	TTAACG	ATTAACG	FALSE
NZ_VTZZ01000021	Vibrio cholerae strain M1517 contig00021, whole genome shotgun sequence	6	TGCTAGAGCACGTCGAAGATGCCATCGAAATCA	20	CP013305	Vibrio cholerae strain CRC1106 chromosome 1, complete sequence	hypothetical protein - No nearby annotated ORFs	2999012	2016-11-30	1962	India	TGATTTCGATGGCATCTTCGACGTGCTCTAGCA	A	2343309	2343342	1	1	TTAACG	ATTAACG	FALSE
NZ_VTZZ01000021	Vibrio cholerae strain M1517 contig00021, whole genome shotgun sequence	6	TGCTAGAGCACGTCGAAGATGCCATCGAAATCA	20	CP013303	Vibrio cholerae strain CRC711 chromosome 1, complete sequence	putative tail fiber assembly protein	2993255	2016-11-30	1964	India	TGATTTCGATGGCATCTTCGACGTGCTCTAGCA	A	2343282	2343315	1	1	TTAACG	ATTAACG	FALSE
NZ_VTZZ01000021	Vibrio cholerae strain M1517 contig00021, whole genome shotgun sequence	6	TGCTAGAGCACGTCGAAGATGCCATCGAAATCA	20	CP013301	Vibrio cholerae strain C5 chromosome 1, complete sequence	putative tail fiber assembly protein	2996195	2016-11-30	1957	Indonesia:Makassar	TGATTTCGATGGCATCTTCGACGTGCTCTAGCA	A	2346113	2346146	1	1	TTAACG	ATTAACG	FALSE
NZ_VTZZ01000021	Vibrio cholerae strain M1517 contig00021, whole genome shotgun sequence	6	TGCTAGAGCACGTCGAAGATGCCATCGAAATCA	20	KX058879	Vibrio phage VcP032, complete genome	tail fiber protein II	33108	2016-05-31	2015	Germany	TGATTTCGATGGCATCTTCGACGTGCTCTAGCA	A	29478	29511	1	1	TTAACG	ATTAACG	FALSE
NZ_VTZZ01000021	Vibrio cholerae strain M1517 contig00021, whole genome shotgun sequence	6	TGCTAGAGCACGTCGAAGATGCCATCGAAATCA	20	KF361475	Vibrio phage VPUSM 8, complete genome	putative tail fiber assembly protein	34145	2013-09-29	N/A	Malaysia	TGATTTCGATGGCATCTTCGACGTGCTCTAGCA	A	30533	30566	1	1	TTAACG	ATTAACG	FALSE
NZ_VTZZ01000021	Vibrio cholerae strain M1517 contig00021, whole genome shotgun sequence	6	TGCTAGAGCACGTCGAAGATGCCATCGAAATCA	20	CP001485	Vibrio cholerae MJ-1236 chromosome 1, complete sequence	Target: hypothetical protein, Upstream: phage-related tail protein, Downstream: flagellin protein FlaD	3149584	2014-01-31	N/A	N/A	TGATTTCGATGGCATCTTCGACGTGCTCTAGCA	A	1289199	1289232	1	1	TTAACG	ATTAACG	FALSE
NZ_VTZZ01000021	Vibrio cholerae strain M1517 contig00021, whole genome shotgun sequence	6	TGCTAGAGCACGTCGAAGATGCCATCGAAATCA	20	NC_010275	Vibrio phage kappa proviral DNA, complete genome	putative tail fiber assembly protein	33507	2019-06-28	N/A	N/A	TGATTTCGATGGCATCTTCGACGTGCTCTAGCA	A	29123	29156	1	1	TTAACG	ATTAACG	FALSE
NZ_VTZZ01000021	Vibrio cholerae strain M1517 contig00021, whole genome shotgun sequence	6	TGCTAGAGCACGTCGAAGATGCCATCGAAATCA	20	AY147033	Bacteriophage E8498 ORF35 and ORF36 genes, complete cds	ORF36	2724	2002-11-27	N/A	N/A	TGATTTCGATGGCATCTTCGACGTGCTCTAGCA	A	2008	2041	1	1	TTAACG	ATTAACG	FALSE
NZ_VTZZ01000021	Vibrio cholerae strain M1517 contig00021, whole genome shotgun sequence	6	TGCTAGAGCACGTCGAAGATGCCATCGAAATCA	20	AY147032	Bacteriophage Ch457 ORF35 and ORF36 genes, complete cds	ORF36	2614	2002-11-27	N/A	N/A	TGATTTCGATGGCATCTTCGACGTGCTCTAGCA	A	1935	1968	1	1	TTAACG	ATTAACG	FALSE
NZ_VTZZ01000021	Vibrio cholerae strain M1517 contig00021, whole genome shotgun sequence	6	TGCTAGAGCACGTCGAAGATGCCATCGAAATCA	20	AF125163	Bacteriophage K139, complete genome	orf36	33106	2002-11-12	N/A	N/A	TGATTTCGATGGCATCTTCGACGTGCTCTAGCA	A	29477	29510	1	1	TTAACG	ATTAACG	FALSE
NZ_VTZZ01000021	Vibrio cholerae strain M1517 contig00021, whole genome shotgun sequence	6	TGCTAGAGCACGTCGAAGATGCCATCGAAATCA	20	CP016383	Vibrio mimicus strain SCCF01 chromosome 1, complete sequence	Target: hypothetical protein, Upstream: phage tail protein, Downstream: K+/H+ antiporter	3213040	2016-10-18	2013-08-26	China: Sichuan	TGATTTCGATGGCATCTTCGACGTGATCTAGCA	A	276099	276132	1	0.969697	TTAACG	ATTAACG	FALSE
NZ_VTZZ01000021	Vibrio cholerae strain M1517 contig00021, whole genome shotgun sequence	6	TGCTAGAGCACGTCGAAGATGCCATCGAAATCA	20	CP016383	Vibrio mimicus strain SCCF01 chromosome 1, complete sequence	Target: hypothetical protein, Upstream: phage tail protein, Downstream: integrase	3213040	2016-10-18	2013-08-26	China: Sichuan	TGATTTCGATGGCATCTTCGACGTGATCTAGCA	A	2374664	2374697	1	0.969697	TCAACG	ATCAACG	FALSE
NZ_VTZZ01000021	Vibrio cholerae strain M1517 contig00021, whole genome shotgun sequence	6	TGCTAGAGCACGTCGAAGATGCCATCGAAATCA	20	CP042299	Vibrio cholerae O1 strain AAS91 chromosome 1, complete sequence	phage tail protein	2961008	2020-01-28	N/A	N/A	TGATTTCGATGGCACCTTCGACGTGTTCTAGCA	A	1676342	1676375	1	0.939394	TTAACG	ATTAACG	FALSE
NZ_VTZZ01000021	Vibrio cholerae strain M1517 contig00021, whole genome shotgun sequence	6	TGCTAGAGCACGTCGAAGATGCCATCGAAATCA	20	CP013014	Vibrio cholerae strain Env-390 chromosome 2, complete sequence	phage tail protein	2925021	2016-10-26	2012-09	Haiti	TGATTTCGATGGCACCTTCGACGTGTTCTAGCA	A	1651578	1651611	1	0.939394	TTAACG	ATTAACG	FALSE
NZ_VTZZ01000021	Vibrio cholerae strain M1517 contig00021, whole genome shotgun sequence	6	TGCTAGAGCACGTCGAAGATGCCATCGAAATCA	20	CP012998	Vibrio cholerae strain 2012Env-9 chromosome 2, complete sequence	phage tail protein	2937102	2016-10-26	2012-04-24	Haiti: Lassalle	TGATTTCGATGGCACCTTCGACGTGTTCTAGCA	A	1652441	1652474	1	0.939394	TTAACG	ATTAACG	FALSE
NZ_VTZZ01000021	Vibrio cholerae strain M1517 contig00021, whole genome shotgun sequence	7	TATCGCCACCATTGTTTTAGTGAGTGGTATGCG	20	MK575466	Vibrio phage Rostov 7, complete genome	site-specific integrase	45903	2019-03-10	N/A	N/A	CGCATACCACTCACTAAAACAATGGTGGCGATA	A	8671	8704	1	1	CTGAAG	ACTGAAG	FALSE
NZ_VTZZ01000021	Vibrio cholerae strain M1517 contig00021, whole genome shotgun sequence	7	TATCGCCACCATTGTTTTAGTGAGTGGTATGCG	20	KJ545483	Vibrio phage phi 2, complete genome	integrase	41476	2014-12-26	N/A	N/A	CGCATACCACTCACCAAAACAATGGTGGCGATA	A	31589	31622	1	0.969697	TTAAAG	ATTAAAG	FALSE
NZ_VTZZ01000021	Vibrio cholerae strain M1517 contig00021, whole genome shotgun sequence	7	TATCGCCACCATTGTTTTAGTGAGTGGTATGCG	20	KJ572845	Vibrio phage X29, complete genome	integrase	41569	2014-12-26	N/A	N/A	CGCATACCACTCACCAAAACAATGGTGGCGATA	A	31589	31622	1	0.969697	TTAAAG	ATTAAAG	FALSE
NZ_VTZZ01000021	Vibrio cholerae strain M1517 contig00021, whole genome shotgun sequence	8	CTCAAAGCTCTCTGATTTGGTTCAATCCACGCT	20	CP043556	Vibrio cholerae strain RFB16 chromosome 2, complete sequence	type II secretory pathway protein	1140710	2019-09-11	2017-08-27	USA: Pittsburgh	AGCGTGGATTGAACCAAATCAGAGAGCTTTGAG	G	3630	3663	1	1	TTTCGG	GTTTCGG	FALSE
NZ_VTZZ01000021	Vibrio cholerae strain M1517 contig00021, whole genome shotgun sequence	8	CTCAAAGCTCTCTGATTTGGTTCAATCCACGCT	20	KC357596	Vibrio phage VFJ, complete genome	phage morphogenesis protein	8555	2013-08-14	N/A	N/A	AGCGTGGATTGAACCAAATCAGAGAGCTTTGAG	G	6457	6490	1	1	TTTCGG	GTTTCGG	FALSE
NZ_VTZZ01000021	Vibrio cholerae strain M1517 contig00021, whole genome shotgun sequence	8	CTCAAAGCTCTCTGATTTGGTTCAATCCACGCT	20	AB002632	Vibrio phage fs2 DNA, complete genome	unnamed protein product; Similar to Gene IV protein :Acc# A04268; orf 500	8651	2009-01-24	N/A	N/A	AGCGTGGATTGAACCAAATCAGAGAGCTTTGAG	G	6740	6773	1	1	TTTCGG	GTTTCGG	FALSE
NZ_VTZZ01000021	Vibrio cholerae strain M1517 contig00021, whole genome shotgun sequence	15	CCCGACTCAACACCGGATAAGTCAACGTCATCA	20	CP046843	Vibrio cholerae strain K2802 chromosome 1, complete sequence	No CDS info in file	2847035	2019-12-18	N/A	USA: Alabama	TGGTGACGTTGACTTATCCGGTGTTGAGTCTGG	G	443333	443366	1	0.939394	TATCGG	GTATCGG	FALSE
NZ_VTZZ01000021	Vibrio cholerae strain M1517 contig00021, whole genome shotgun sequence	16	CAGTAACGACGCCATGAAGTTGCGCGCCATGAA	20	MN379460	Vibrio phage Rostov M3 clone NODE_1_length_31129_cov_194.645 genomic sequence	Target: hypothetical protein, Upstream: None, Downstream: putative major capsid protein	31129	2019-11-18	1996	Russia	TTCATGGCGCGCAACTTCATGGCGTCGTTACTG	G	1889	1922	1	1	TTTCGT	GTTTCGT	FALSE
NZ_VTZZ01000021	Vibrio cholerae strain M1517 contig00021, whole genome shotgun sequence	16	CAGTAACGACGCCATGAAGTTGCGCGCCATGAA	20	KJ572844	Vibrio phage 24, complete genome	Target: hypothetical protein, Upstream: putative major capsid protein, Downstream: None	44395	2014-12-26	N/A	N/A	TTCATGGCGCGCAACTTCATGGCGTCGTTACTG	G	28949	28982	1	1	TTTCGT	GTTTCGT	FALSE
NZ_VTZZ01000021	Vibrio cholerae strain M1517 contig00021, whole genome shotgun sequence	16	CAGTAACGACGCCATGAAGTTGCGCGCCATGAA	20	JQ177064	Vibrio phage vB_VchM-138, complete genome	Target: hypothetical protein, Upstream: putative major capsid protein, Downstream: None	44485	2012-07-24	1956	India	TTCATGGCGCGCAACTTCATGGCGTCGTTACTG	G	27946	27979	1	1	TTTCGT	GTTTCGT	FALSE
NZ_VTZZ01000021	Vibrio cholerae strain M1517 contig00021, whole genome shotgun sequence	16	CAGTAACGACGCCATGAAGTTGCGCGCCATGAA	20	JQ177061	Vibrio phage CP-T1, complete genome	Target: hypothetical protein, Upstream: putative major capsid protein, Downstream: None	44492	2012-07-24	1978	USA	TTCATGGCGCGCAACTTCATGGCGTCGTTACTG	G	29046	29079	1	1	TTTCGT	GTTTCGT	FALSE
NZ_VTZZ01000021	Vibrio cholerae strain M1517 contig00021, whole genome shotgun sequence	17	TTGGTCAAGGTGGAAGTACTCGGTGATGAAGTG	20	MN379461	Vibrio phage Rostov M3 clone NODE_2_length_12308_cov_191.405 genomic sequence	Target: hypothetical protein, Upstream: putative tail-fiber/lysozyme protein, Downstream: None	12308	2019-11-18	1996	Russia	CACTTCATCACCGAGTACTTCCACCTTGACCAA	A	9396	9429	1	1	TTGGTA	ATTGGTA	FALSE
NZ_VTZZ01000021	Vibrio cholerae strain M1517 contig00021, whole genome shotgun sequence	17	TTGGTCAAGGTGGAAGTACTCGGTGATGAAGTG	20	JQ177064	Vibrio phage vB_VchM-138, complete genome	Target: hypothetical protein, Upstream: None, Downstream: putative tail-fiber/lysozyme protein	44485	2012-07-24	1956	India	CACTTCATCACCGAGTACTTCCACCTTGACCAA	A	33142	33175	1	1	TTGGTA	ATTGGTA	FALSE
NZ_VTZZ01000021	Vibrio cholerae strain M1517 contig00021, whole genome shotgun sequence	17	TTGGTCAAGGTGGAAGTACTCGGTGATGAAGTG	20	KJ572844	Vibrio phage 24, complete genome	Target: hypothetical protein, Upstream: None, Downstream: putative tail-fiber/lysozyme protein	44395	2014-12-26	N/A	N/A	CACTTCATCACCGAGTACTTCCACCTTGATCAA	A	33623	33656	1	0.969697	TTGGTG	ATTGGTG	FALSE
NZ_VTZZ01000021	Vibrio cholerae strain M1517 contig00021, whole genome shotgun sequence	17	TTGGTCAAGGTGGAAGTACTCGGTGATGAAGTG	20	JQ177061	Vibrio phage CP-T1, complete genome	Target: hypothetical protein, Upstream: None, Downstream: putative tail-fiber/lysozyme protein	44492	2012-07-24	1978	USA	CACTTCATCACCGAGTACTTCCACCTTGATCAA	A	33720	33753	1	0.969697	TTGGTG	ATTGGTG	FALSE
NZ_VTZZ01000021	Vibrio cholerae strain M1517 contig00021, whole genome shotgun sequence	20	CACAATGGACAACCTTGCTTTGTTCAATCCATC	20	KP795616	Enterovibrio sp. FF_113 m092-contig1 genomic sequence	Target: hypothetical protein, Upstream: Modification methylase Bsp6I, Downstream: Phage-related protein	37597	2019-11-18	2014-09-10	N/A	GATGGATTGAACAAAGCAAGGTTGTCCATTGTG	G	21984	22017	1	1	TTGATA	GTTGATA	FALSE
NZ_VTZZ01000021	Vibrio cholerae strain M1517 contig00021, whole genome shotgun sequence	21	CACGATGTGCTCAGCCGGGTAAGGAGGGCAGAA	20	CP042300	Vibrio cholerae O1 strain AAS91 chromosome 2, complete sequence	phage tail protein	1124701	2020-01-28	N/A	N/A	TTCTGCCCTCCTTACCCGGCTGAGCACATCGTG	G	952364	952397	1	1	TTCCGC	GTTCCGC	FALSE
NZ_VTZZ01000021	Vibrio cholerae strain M1517 contig00021, whole genome shotgun sequence	21	CACGATGTGCTCAGCCGGGTAAGGAGGGCAGAA	20	CP046820	Vibrio metoecus strain 2011V-1015 chromosome 1, complete sequence	No CDS info in file	2920855	2019-12-18	2010-11-09	USA: California	TTCTGCCCTCCTTACCCGGCTGAGCACATCGTG	G	2654500	2654533	1	1	TTCCGC	GTTCCGC	FALSE
NZ_VTZZ01000021	Vibrio cholerae strain M1517 contig00021, whole genome shotgun sequence	21	CACGATGTGCTCAGCCGGGTAAGGAGGGCAGAA	20	CP046819	Vibrio metoecus strain 2011V-1015 chromosome 2, complete sequence	No CDS info in file	1182052	2019-12-18	2010-11-09	USA: California	TTCTGCCCTCCTTACCCGGCTGAGCACATCGTG	G	178119	178152	1	1	TTCCGC	GTTCCGC	FALSE
NZ_VTZZ01000021	Vibrio cholerae strain M1517 contig00021, whole genome shotgun sequence	21	CACGATGTGCTCAGCCGGGTAAGGAGGGCAGAA	20	CP036500	Vibrio cholerae strain 20000 chromosome 2, complete sequence	phage tail protein	1110356	2019-03-06	2016	Russia: Rostov-on-Don, Rostov region, 344002	TTCTGCCCTCCTTACCCGGCTGAGCACATCGTG	G	311846	311879	1	1	TTCCGC	GTTCCGC	FALSE
NZ_VTZZ01000021	Vibrio cholerae strain M1517 contig00021, whole genome shotgun sequence	21	CACGATGTGCTCAGCCGGGTAAGGAGGGCAGAA	20	CP013013	Vibrio cholerae strain Env-390 chromosome 1, complete sequence	Phage tail sheath protein	1125906	2016-10-26	2012-09	Haiti	TTCTGCCCTCCTTACCCGGCTGAGCACATCGTG	G	953569	953602	1	1	TTCCGC	GTTCCGC	FALSE
NZ_VTZZ01000021	Vibrio cholerae strain M1517 contig00021, whole genome shotgun sequence	21	CACGATGTGCTCAGCCGGGTAAGGAGGGCAGAA	20	CP012997	Vibrio cholerae strain 2012Env-9 chromosome 1, complete sequence	Phage tail sheath protein	1124711	2016-10-26	2012-04-24	Haiti: Lassalle	TTCTGCCCTCCTTACCCGGCTGAGCACATCGTG	G	952372	952405	1	1	TTCCGC	GTTCCGC	FALSE
NZ_VTZZ01000021	Vibrio cholerae strain M1517 contig00021, whole genome shotgun sequence	21	CACGATGTGCTCAGCCGGGTAAGGAGGGCAGAA	20	CP010811	Vibrio cholerae strain 1154-74, complete genome	phage tail sheath family protein	3928357	2015-05-28	1974	India	TTCTGCCCTCCTTACCCGGCTGAGCACATCGTG	G	1770413	1770446	1	1	TTCCGC	GTTCCGC	FALSE
NZ_AMBR01000036	Vibrio cholerae VC35 Contig036, whole genome shotgun sequence	3	TGCTAGAGCACGTCGAAGATGCCATCGAAATCA	4	CP046840	Vibrio cholerae strain F9993 chromosome 1, complete sequence	No CDS info in file	3082401	2019-12-18	N/A	N/A	TGATTTCGATGGCATCTTCGACGTGCTCTAGCA	A	2463084	2463117	1	1	TTAACG	ATTAACG	FALSE
NZ_AMBR01000036	Vibrio cholerae VC35 Contig036, whole genome shotgun sequence	3	TGCTAGAGCACGTCGAAGATGCCATCGAAATCA	4	CP046826	Vibrio mimicus strain 07-2442 chromosome 2, complete sequence	No CDS info in file	1172705	2019-12-18	2006-08-10	USA: Pennsylvania	TGATTTCGATGGCATCTTCGACGTGCTCTAGCA	A	64719	64752	1	1	TTAACG	ATTAACG	FALSE
NZ_AMBR01000036	Vibrio cholerae VC35 Contig036, whole genome shotgun sequence	3	TGCTAGAGCACGTCGAAGATGCCATCGAAATCA	4	CP024162	Vibrio cholerae strain E7946 chromosome 1, complete sequence	phage tail protein	2992571	2017-11-03	1978	Bahrain	TGATTTCGATGGCATCTTCGACGTGCTCTAGCA	A	2336831	2336864	1	1	TTAACG	ATTAACG	FALSE
NZ_AMBR01000036	Vibrio cholerae VC35 Contig036, whole genome shotgun sequence	3	TGCTAGAGCACGTCGAAGATGCCATCGAAATCA	4	CP013309	Vibrio cholerae strain E1162 chromosome 1, complete sequence	Target: hypothetical protein, Upstream: Tail fiber protein, Downstream: Flagellin C	2996535	2016-11-30	1962	China:Shanghai	TGATTTCGATGGCATCTTCGACGTGCTCTAGCA	A	2598265	2598298	1	1	TTAACG	ATTAACG	FALSE
NZ_AMBR01000036	Vibrio cholerae VC35 Contig036, whole genome shotgun sequence	3	TGCTAGAGCACGTCGAAGATGCCATCGAAATCA	4	CP013305	Vibrio cholerae strain CRC1106 chromosome 1, complete sequence	hypothetical protein - No nearby annotated ORFs	2999012	2016-11-30	1962	India	TGATTTCGATGGCATCTTCGACGTGCTCTAGCA	A	2343309	2343342	1	1	TTAACG	ATTAACG	FALSE
NZ_AMBR01000036	Vibrio cholerae VC35 Contig036, whole genome shotgun sequence	3	TGCTAGAGCACGTCGAAGATGCCATCGAAATCA	4	CP013303	Vibrio cholerae strain CRC711 chromosome 1, complete sequence	putative tail fiber assembly protein	2993255	2016-11-30	1964	India	TGATTTCGATGGCATCTTCGACGTGCTCTAGCA	A	2343282	2343315	1	1	TTAACG	ATTAACG	FALSE
NZ_AMBR01000036	Vibrio cholerae VC35 Contig036, whole genome shotgun sequence	3	TGCTAGAGCACGTCGAAGATGCCATCGAAATCA	4	CP013301	Vibrio cholerae strain C5 chromosome 1, complete sequence	putative tail fiber assembly protein	2996195	2016-11-30	1957	Indonesia:Makassar	TGATTTCGATGGCATCTTCGACGTGCTCTAGCA	A	2346113	2346146	1	1	TTAACG	ATTAACG	FALSE
NZ_AMBR01000036	Vibrio cholerae VC35 Contig036, whole genome shotgun sequence	3	TGCTAGAGCACGTCGAAGATGCCATCGAAATCA	4	KX058879	Vibrio phage VcP032, complete genome	tail fiber protein II	33108	2016-05-31	2015	Germany	TGATTTCGATGGCATCTTCGACGTGCTCTAGCA	A	29478	29511	1	1	TTAACG	ATTAACG	FALSE
NZ_AMBR01000036	Vibrio cholerae VC35 Contig036, whole genome shotgun sequence	3	TGCTAGAGCACGTCGAAGATGCCATCGAAATCA	4	KF361475	Vibrio phage VPUSM 8, complete genome	putative tail fiber assembly protein	34145	2013-09-29	N/A	Malaysia	TGATTTCGATGGCATCTTCGACGTGCTCTAGCA	A	30533	30566	1	1	TTAACG	ATTAACG	FALSE
NZ_AMBR01000036	Vibrio cholerae VC35 Contig036, whole genome shotgun sequence	3	TGCTAGAGCACGTCGAAGATGCCATCGAAATCA	4	CP001485	Vibrio cholerae MJ-1236 chromosome 1, complete sequence	Target: hypothetical protein, Upstream: phage-related tail protein, Downstream: flagellin protein FlaD	3149584	2014-01-31	N/A	N/A	TGATTTCGATGGCATCTTCGACGTGCTCTAGCA	A	1289199	1289232	1	1	TTAACG	ATTAACG	FALSE
NZ_AMBR01000036	Vibrio cholerae VC35 Contig036, whole genome shotgun sequence	3	TGCTAGAGCACGTCGAAGATGCCATCGAAATCA	4	NC_010275	Vibrio phage kappa proviral DNA, complete genome	putative tail fiber assembly protein	33507	2019-06-28	N/A	N/A	TGATTTCGATGGCATCTTCGACGTGCTCTAGCA	A	29123	29156	1	1	TTAACG	ATTAACG	FALSE
NZ_AMBR01000036	Vibrio cholerae VC35 Contig036, whole genome shotgun sequence	3	TGCTAGAGCACGTCGAAGATGCCATCGAAATCA	4	AY147033	Bacteriophage E8498 ORF35 and ORF36 genes, complete cds	ORF36	2724	2002-11-27	N/A	N/A	TGATTTCGATGGCATCTTCGACGTGCTCTAGCA	A	2008	2041	1	1	TTAACG	ATTAACG	FALSE
NZ_AMBR01000036	Vibrio cholerae VC35 Contig036, whole genome shotgun sequence	3	TGCTAGAGCACGTCGAAGATGCCATCGAAATCA	4	AY147032	Bacteriophage Ch457 ORF35 and ORF36 genes, complete cds	ORF36	2614	2002-11-27	N/A	N/A	TGATTTCGATGGCATCTTCGACGTGCTCTAGCA	A	1935	1968	1	1	TTAACG	ATTAACG	FALSE
NZ_AMBR01000036	Vibrio cholerae VC35 Contig036, whole genome shotgun sequence	3	TGCTAGAGCACGTCGAAGATGCCATCGAAATCA	4	AF125163	Bacteriophage K139, complete genome	orf36	33106	2002-11-12	N/A	N/A	TGATTTCGATGGCATCTTCGACGTGCTCTAGCA	A	29477	29510	1	1	TTAACG	ATTAACG	FALSE
NZ_AMBR01000036	Vibrio cholerae VC35 Contig036, whole genome shotgun sequence	3	TGCTAGAGCACGTCGAAGATGCCATCGAAATCA	4	CP016383	Vibrio mimicus strain SCCF01 chromosome 1, complete sequence	Target: hypothetical protein, Upstream: phage tail protein, Downstream: K+/H+ antiporter	3213040	2016-10-18	2013-08-26	China: Sichuan	TGATTTCGATGGCATCTTCGACGTGATCTAGCA	A	276099	276132	1	0.969697	TTAACG	ATTAACG	FALSE
NZ_AMBR01000036	Vibrio cholerae VC35 Contig036, whole genome shotgun sequence	3	TGCTAGAGCACGTCGAAGATGCCATCGAAATCA	4	CP016383	Vibrio mimicus strain SCCF01 chromosome 1, complete sequence	Target: hypothetical protein, Upstream: phage tail protein, Downstream: integrase	3213040	2016-10-18	2013-08-26	China: Sichuan	TGATTTCGATGGCATCTTCGACGTGATCTAGCA	A	2374664	2374697	1	0.969697	TCAACG	ATCAACG	FALSE
NZ_AMBR01000036	Vibrio cholerae VC35 Contig036, whole genome shotgun sequence	3	TGCTAGAGCACGTCGAAGATGCCATCGAAATCA	4	CP042299	Vibrio cholerae O1 strain AAS91 chromosome 1, complete sequence	phage tail protein	2961008	2020-01-28	N/A	N/A	TGATTTCGATGGCACCTTCGACGTGTTCTAGCA	A	1676342	1676375	1	0.939394	TTAACG	ATTAACG	FALSE
NZ_AMBR01000036	Vibrio cholerae VC35 Contig036, whole genome shotgun sequence	3	TGCTAGAGCACGTCGAAGATGCCATCGAAATCA	4	CP013014	Vibrio cholerae strain Env-390 chromosome 2, complete sequence	phage tail protein	2925021	2016-10-26	2012-09	Haiti	TGATTTCGATGGCACCTTCGACGTGTTCTAGCA	A	1651578	1651611	1	0.939394	TTAACG	ATTAACG	FALSE
NZ_AMBR01000036	Vibrio cholerae VC35 Contig036, whole genome shotgun sequence	3	TGCTAGAGCACGTCGAAGATGCCATCGAAATCA	4	CP012998	Vibrio cholerae strain 2012Env-9 chromosome 2, complete sequence	phage tail protein	2937102	2016-10-26	2012-04-24	Haiti: Lassalle	TGATTTCGATGGCACCTTCGACGTGTTCTAGCA	A	1652441	1652474	1	0.939394	TTAACG	ATTAACG	FALSE
NZ_AMBR01000036	Vibrio cholerae VC35 Contig036, whole genome shotgun sequence	4	TATCGCCACCATTGTTTTAGTGAGTGGTATGCG	4	MK575466	Vibrio phage Rostov 7, complete genome	site-specific integrase	45903	2019-03-10	N/A	N/A	CGCATACCACTCACTAAAACAATGGTGGCGATA	A	8671	8704	1	1	CTGAAG	ACTGAAG	FALSE
NZ_AMBR01000036	Vibrio cholerae VC35 Contig036, whole genome shotgun sequence	4	TATCGCCACCATTGTTTTAGTGAGTGGTATGCG	4	KJ545483	Vibrio phage phi 2, complete genome	integrase	41476	2014-12-26	N/A	N/A	CGCATACCACTCACCAAAACAATGGTGGCGATA	A	31589	31622	1	0.969697	TTAAAG	ATTAAAG	FALSE
NZ_AMBR01000036	Vibrio cholerae VC35 Contig036, whole genome shotgun sequence	4	TATCGCCACCATTGTTTTAGTGAGTGGTATGCG	4	KJ572845	Vibrio phage X29, complete genome	integrase	41569	2014-12-26	N/A	N/A	CGCATACCACTCACCAAAACAATGGTGGCGATA	A	31589	31622	1	0.969697	TTAAAG	ATTAAAG	FALSE
NZ_AMBR01000036	Vibrio cholerae VC35 Contig036, whole genome shotgun sequence	5	CTCAAAGCTCTCTGATTTGGTTCAATCCACGCT	4	CP043556	Vibrio cholerae strain RFB16 chromosome 2, complete sequence	type II secretory pathway protein	1140710	2019-09-11	2017-08-27	USA: Pittsburgh	AGCGTGGATTGAACCAAATCAGAGAGCTTTGAG	G	3630	3663	1	1	TTTCGG	GTTTCGG	FALSE
NZ_AMBR01000036	Vibrio cholerae VC35 Contig036, whole genome shotgun sequence	5	CTCAAAGCTCTCTGATTTGGTTCAATCCACGCT	4	KC357596	Vibrio phage VFJ, complete genome	phage morphogenesis protein	8555	2013-08-14	N/A	N/A	AGCGTGGATTGAACCAAATCAGAGAGCTTTGAG	G	6457	6490	1	1	TTTCGG	GTTTCGG	FALSE
NZ_AMBR01000036	Vibrio cholerae VC35 Contig036, whole genome shotgun sequence	5	CTCAAAGCTCTCTGATTTGGTTCAATCCACGCT	4	AB002632	Vibrio phage fs2 DNA, complete genome	unnamed protein product; Similar to Gene IV protein :Acc# A04268; orf 500	8651	2009-01-24	N/A	N/A	AGCGTGGATTGAACCAAATCAGAGAGCTTTGAG	G	6740	6773	1	1	TTTCGG	GTTTCGG	FALSE
NZ_AMBR01000007	Vibrio cholerae VC35 Contig007, whole genome shotgun sequence	2	CAGTAACGACGCCATGAAGTTGCGCGCCATGAA	11	KJ572844	Vibrio phage 24, complete genome	Target: hypothetical protein, Upstream: putative major capsid protein, Downstream: None	44395	2014-12-26	N/A	N/A	TTCATGGCGCGCAACTTCATGGCGTCGTTACTG	G	28949	28982	1	1	TTTCGT	GTTTCGT	FALSE
NZ_AMBR01000007	Vibrio cholerae VC35 Contig007, whole genome shotgun sequence	2	CAGTAACGACGCCATGAAGTTGCGCGCCATGAA	11	JQ177064	Vibrio phage vB_VchM-138, complete genome	Target: hypothetical protein, Upstream: putative major capsid protein, Downstream: None	44485	2012-07-24	1956	India	TTCATGGCGCGCAACTTCATGGCGTCGTTACTG	G	27946	27979	1	1	TTTCGT	GTTTCGT	FALSE
NZ_AMBR01000007	Vibrio cholerae VC35 Contig007, whole genome shotgun sequence	2	CAGTAACGACGCCATGAAGTTGCGCGCCATGAA	11	JQ177061	Vibrio phage CP-T1, complete genome	Target: hypothetical protein, Upstream: putative major capsid protein, Downstream: None	44492	2012-07-24	1978	USA	TTCATGGCGCGCAACTTCATGGCGTCGTTACTG	G	29046	29079	1	1	TTTCGT	GTTTCGT	FALSE
NZ_AMBR01000007	Vibrio cholerae VC35 Contig007, whole genome shotgun sequence	3	TATTCGCCGCCGAGACGGCACATTTACTCGCAA	11	CP042300	Vibrio cholerae O1 strain AAS91 chromosome 2, complete sequence	phage tail protein I	1124701	2020-01-28	N/A	N/A	TTGCGAGTAAATGTGCCGTCTCGGCGGCGAATA	A	955478	955511	1	1	TTTAGC	ATTTAGC	FALSE
NZ_AMBR01000007	Vibrio cholerae VC35 Contig007, whole genome shotgun sequence	3	TATTCGCCGCCGAGACGGCACATTTACTCGCAA	11	CP046820	Vibrio metoecus strain 2011V-1015 chromosome 1, complete sequence	No CDS info in file	2920855	2019-12-18	2010-11-09	USA: California	TTGCGAGTAAATGTGCCGTCTCGGCGGCGAATA	A	2651502	2651535	1	1	TTTAGC	ATTTAGC	FALSE
NZ_AMBR01000007	Vibrio cholerae VC35 Contig007, whole genome shotgun sequence	3	TATTCGCCGCCGAGACGGCACATTTACTCGCAA	11	CP046820	Vibrio metoecus strain 2011V-1015 chromosome 1, complete sequence	No CDS info in file	2920855	2019-12-18	2010-11-09	USA: California	TTGCGAGTAAATGTGCCGTCTCGGCGGCGAATA	A	2651502	2651535	1	1	TTTAGC	ATTTAGC	FALSE
NZ_AMBR01000007	Vibrio cholerae VC35 Contig007, whole genome shotgun sequence	3	TATTCGCCGCCGAGACGGCACATTTACTCGCAA	11	CP046819	Vibrio metoecus strain 2011V-1015 chromosome 2, complete sequence	No CDS info in file	1182052	2019-12-18	2010-11-09	USA: California	TTGCGAGTAAATGTGCCGTCTCGGCGGCGAATA	A	181117	181150	1	1	TTTAGC	ATTTAGC	FALSE
NZ_AMBR01000007	Vibrio cholerae VC35 Contig007, whole genome shotgun sequence	3	TATTCGCCGCCGAGACGGCACATTTACTCGCAA	11	CP046819	Vibrio metoecus strain 2011V-1015 chromosome 2, complete sequence	No CDS info in file	1182052	2019-12-18	2010-11-09	USA: California	TTGCGAGTAAATGTGCCGTCTCGGCGGCGAATA	A	181117	181150	1	1	TTTAGC	ATTTAGC	FALSE
NZ_AMBR01000007	Vibrio cholerae VC35 Contig007, whole genome shotgun sequence	3	TATTCGCCGCCGAGACGGCACATTTACTCGCAA	11	CP036500	Vibrio cholerae strain 20000 chromosome 2, complete sequence	phage tail protein I	1110356	2019-03-06	2016	Russia: Rostov-on-Don, Rostov region, 344002	TTGCGAGTAAATGTGCCGTCTCGGCGGCGAATA	A	308732	308765	1	1	TTTAGC	ATTTAGC	FALSE
NZ_AMBR01000007	Vibrio cholerae VC35 Contig007, whole genome shotgun sequence	3	TATTCGCCGCCGAGACGGCACATTTACTCGCAA	11	CP013013	Vibrio cholerae strain Env-390 chromosome 1, complete sequence	Phage tail protein (Tail_P2_I)	1125906	2016-10-26	2012-09	Haiti	TTGCGAGTAAATGTGCCGTCTCGGCGGCGAATA	A	956683	956716	1	1	TTTAGC	ATTTAGC	FALSE
NZ_AMBR01000007	Vibrio cholerae VC35 Contig007, whole genome shotgun sequence	3	TATTCGCCGCCGAGACGGCACATTTACTCGCAA	11	CP012997	Vibrio cholerae strain 2012Env-9 chromosome 1, complete sequence	Phage tail protein (Tail_P2_I)	1124711	2016-10-26	2012-04-24	Haiti: Lassalle	TTGCGAGTAAATGTGCCGTCTCGGCGGCGAATA	A	955486	955519	1	1	TTTAGC	ATTTAGC	FALSE
NZ_AMBR01000007	Vibrio cholerae VC35 Contig007, whole genome shotgun sequence	3	TATTCGCCGCCGAGACGGCACATTTACTCGCAA	11	CP010811	Vibrio cholerae strain 1154-74, complete genome	phage tail protein I	3928357	2015-05-28	1974	India	TTGCGAGTAAATGTGCCGTCTCGGCGGCGAATA	A	1773153	1773186	1	1	TTTAGC	ATTTAGC	FALSE
NZ_AMBR01000007	Vibrio cholerae VC35 Contig007, whole genome shotgun sequence	7	CAAAGTTTGGGATCACCTTCTTGGTGTAATCCG	11	CP046819	Vibrio metoecus strain 2011V-1015 chromosome 2, complete sequence	No CDS info in file	1182052	2019-12-18	2010-11-09	USA: California	CGGATTACACCAAGAAGGTGATCCCAAACTTTG	G	801772	801805	1	1	TTAATC	GTTAATC	FALSE
NZ_AMBR01000007	Vibrio cholerae VC35 Contig007, whole genome shotgun sequence	7	CAAAGTTTGGGATCACCTTCTTGGTGTAATCCG	11	CP046819	Vibrio metoecus strain 2011V-1015 chromosome 2, complete sequence	No CDS info in file	1182052	2019-12-18	2010-11-09	USA: California	CGGATTACACCAAGAAGGTGATCCCAAACTTTG	G	801772	801805	1	1	TTAATC	GTTAATC	FALSE
NZ_AMBR01000007	Vibrio cholerae VC35 Contig007, whole genome shotgun sequence	7	CAAAGTTTGGGATCACCTTCTTGGTGTAATCCG	11	CP046840	Vibrio cholerae strain F9993 chromosome 1, complete sequence	No CDS info in file	3082401	2019-12-18	N/A	N/A	CGGATTACACCAAGAAGGTGATCCCAAACTTTG	G	2465265	2465298	1	1	TTAATC	GTTAATC	FALSE
NZ_AMBR01000007	Vibrio cholerae VC35 Contig007, whole genome shotgun sequence	7	CAAAGTTTGGGATCACCTTCTTGGTGTAATCCG	11	CP046840	Vibrio cholerae strain F9993 chromosome 1, complete sequence	No CDS info in file	3082401	2019-12-18	N/A	N/A	CGGATTACACCAAGAAGGTGATCCCAAACTTTG	G	2465265	2465298	1	1	TTAATC	GTTAATC	FALSE
NZ_AMBR01000007	Vibrio cholerae VC35 Contig007, whole genome shotgun sequence	7	CAAAGTTTGGGATCACCTTCTTGGTGTAATCCG	11	CP046826	Vibrio mimicus strain 07-2442 chromosome 2, complete sequence	No CDS info in file	1172705	2019-12-18	2006-08-10	USA: Pennsylvania	CGGATTACACCAAGAAGGTGATCCCAAACTTTG	G	62538	62571	1	1	TTAATC	GTTAATC	FALSE
NZ_AMBR01000007	Vibrio cholerae VC35 Contig007, whole genome shotgun sequence	7	CAAAGTTTGGGATCACCTTCTTGGTGTAATCCG	11	CP046826	Vibrio mimicus strain 07-2442 chromosome 2, complete sequence	No CDS info in file	1172705	2019-12-18	2006-08-10	USA: Pennsylvania	CGGATTACACCAAGAAGGTGATCCCAAACTTTG	G	62538	62571	1	1	TTAATC	GTTAATC	FALSE
NZ_AMBR01000007	Vibrio cholerae VC35 Contig007, whole genome shotgun sequence	7	CAAAGTTTGGGATCACCTTCTTGGTGTAATCCG	11	CP046748	Vibrio cholerae strain 3541-04 chromosome 2, complete sequence	No CDS info in file	1063121	2019-12-18	N/A	N/A	CGGATTACACCAAGAAGGTGATCCCAAACTTTG	G	758144	758177	1	1	TTAATC	GTTAATC	FALSE
NZ_AMBR01000007	Vibrio cholerae VC35 Contig007, whole genome shotgun sequence	7	CAAAGTTTGGGATCACCTTCTTGGTGTAATCCG	11	CP046748	Vibrio cholerae strain 3541-04 chromosome 2, complete sequence	No CDS info in file	1063121	2019-12-18	N/A	N/A	CGGATTACACCAAGAAGGTGATCCCAAACTTTG	G	758144	758177	1	1	TTAATC	GTTAATC	FALSE
NZ_AMBR01000007	Vibrio cholerae VC35 Contig007, whole genome shotgun sequence	7	CAAAGTTTGGGATCACCTTCTTGGTGTAATCCG	11	CP046750	Vibrio cholerae strain 2015V-1118 chromosome 2, complete sequence	No CDS info in file	1102732	2019-12-18	2015-08-06	USA: Texas	CGGATTACACCAAGAAGGTGATCCCAAACTTTG	G	174825	174858	1	1	TTAATC	GTTAATC	FALSE
NZ_AMBR01000007	Vibrio cholerae VC35 Contig007, whole genome shotgun sequence	7	CAAAGTTTGGGATCACCTTCTTGGTGTAATCCG	11	CP046750	Vibrio cholerae strain 2015V-1118 chromosome 2, complete sequence	No CDS info in file	1102732	2019-12-18	2015-08-06	USA: Texas	CGGATTACACCAAGAAGGTGATCCCAAACTTTG	G	174825	174858	1	1	TTAATC	GTTAATC	FALSE
NZ_AMBR01000007	Vibrio cholerae VC35 Contig007, whole genome shotgun sequence	7	CAAAGTTTGGGATCACCTTCTTGGTGTAATCCG	11	CP045718	Vibrio cholerae O395 chromosome 1, complete genome	Target: hypothetical protein, Upstream: GMP reductase, Downstream: DNA-binding protein	1106423	2019-11-09	2016-10	Norway	CGGATTACACCAAGAAGGTGATCCCAAACTTTG	G	1012275	1012308	1	1	TTAATC	GTTAATC	FALSE
NZ_AMBR01000007	Vibrio cholerae VC35 Contig007, whole genome shotgun sequence	7	CAAAGTTTGGGATCACCTTCTTGGTGTAATCCG	11	CP045718	Vibrio cholerae O395 chromosome 1, complete genome	Target: hypothetical protein, Upstream: GMP reductase, Downstream: DNA-binding protein	1106423	2019-11-09	2016-10	Norway	CGGATTACACCAAGAAGGTGATCCCAAACTTTG	G	1012275	1012308	1	1	TTAATC	GTTAATC	FALSE
NZ_AMBR01000007	Vibrio cholerae VC35 Contig007, whole genome shotgun sequence	7	CAAAGTTTGGGATCACCTTCTTGGTGTAATCCG	11	CP014042	Vibrio mimicus strain FDAARGOS_112 chromosome 1, complete sequence	Target: hypothetical protein, Upstream: DNA-binding protein, Downstream: GMP reductase	1347652	2019-09-30	N/A	USA:LA	CGGATTACACCAAGAAGGTGATCCCAAACTTTG	G	610708	610741	1	1	TTAATC	GTTAATC	FALSE
NZ_AMBR01000007	Vibrio cholerae VC35 Contig007, whole genome shotgun sequence	7	CAAAGTTTGGGATCACCTTCTTGGTGTAATCCG	11	CP024162	Vibrio cholerae strain E7946 chromosome 1, complete sequence	Target: hypothetical protein, Upstream: flagellin C, Downstream: DNA-binding protein	2992571	2017-11-03	1978	Bahrain	CGGATTACACCAAGAAGGTGATCCCAAACTTTG	G	2334650	2334683	1	1	TTAATC	GTTAATC	FALSE
NZ_AMBR01000007	Vibrio cholerae VC35 Contig007, whole genome shotgun sequence	7	CAAAGTTTGGGATCACCTTCTTGGTGTAATCCG	11	CP013318	Vibrio cholerae strain NCTC5395 chromosome 2, complete sequence	Target: hypothetical protein, Upstream: phage tail protein, Downstream: guanosine 5'-monophosphate oxidoreductase	1188831	2016-11-30	1938	Iraq	CGGATTACACCAAGAAGGTGATCCCAAACTTTG	G	245473	245506	1	1	TTAATC	GTTAATC	FALSE
NZ_AMBR01000007	Vibrio cholerae VC35 Contig007, whole genome shotgun sequence	7	CAAAGTTTGGGATCACCTTCTTGGTGTAATCCG	11	CP013312	Vibrio cholerae strain E1320 chromosome 2, complete sequence	Target: hypothetical protein, Upstream: Tail fiber protein, Downstream: GMP reductase	1158995	2016-11-30	1974	China:Shanghai	CGGATTACACCAAGAAGGTGATCCCAAACTTTG	G	595922	595955	1	1	TTAATC	GTTAATC	FALSE
NZ_AMBR01000007	Vibrio cholerae VC35 Contig007, whole genome shotgun sequence	7	CAAAGTTTGGGATCACCTTCTTGGTGTAATCCG	11	CP013309	Vibrio cholerae strain E1162 chromosome 1, complete sequence	Target: hypothetical protein, Upstream: Tail fiber protein, Downstream: Flagellin C	2996535	2016-11-30	1962	China:Shanghai	CGGATTACACCAAGAAGGTGATCCCAAACTTTG	G	2600446	2600479	1	1	TTAATC	GTTAATC	FALSE
NZ_AMBR01000007	Vibrio cholerae VC35 Contig007, whole genome shotgun sequence	7	CAAAGTTTGGGATCACCTTCTTGGTGTAATCCG	11	CP013305	Vibrio cholerae strain CRC1106 chromosome 1, complete sequence	hypothetical protein - No nearby annotated ORFs	2999012	2016-11-30	1962	India	CGGATTACACCAAGAAGGTGATCCCAAACTTTG	G	2341128	2341161	1	1	TTAATC	GTTAATC	FALSE
NZ_AMBR01000007	Vibrio cholerae VC35 Contig007, whole genome shotgun sequence	7	CAAAGTTTGGGATCACCTTCTTGGTGTAATCCG	11	CP013303	Vibrio cholerae strain CRC711 chromosome 1, complete sequence	Target: hypothetical protein, Upstream: Flagellin C, Downstream: putative tail fiber assembly protein	2993255	2016-11-30	1964	India	CGGATTACACCAAGAAGGTGATCCCAAACTTTG	G	2341101	2341134	1	1	TTAATC	GTTAATC	FALSE
NZ_AMBR01000007	Vibrio cholerae VC35 Contig007, whole genome shotgun sequence	7	CAAAGTTTGGGATCACCTTCTTGGTGTAATCCG	11	CP013301	Vibrio cholerae strain C5 chromosome 1, complete sequence	Target: hypothetical protein, Upstream: Flagellin C, Downstream: putative tail fiber assembly protein	2996195	2016-11-30	1957	Indonesia:Makassar	CGGATTACACCAAGAAGGTGATCCCAAACTTTG	G	2343932	2343965	1	1	TTAATC	GTTAATC	FALSE
NZ_AMBR01000007	Vibrio cholerae VC35 Contig007, whole genome shotgun sequence	7	CAAAGTTTGGGATCACCTTCTTGGTGTAATCCG	11	KX058879	Vibrio phage VcP032, complete genome	Target: hypothetical protein, Upstream: tail fiber protein II, Downstream: None	33108	2016-05-31	2015	Germany	CGGATTACACCAAGAAGGTGATCCCAAACTTTG	G	31659	31692	1	1	TTAATC	GTTAATC	FALSE
NZ_AMBR01000007	Vibrio cholerae VC35 Contig007, whole genome shotgun sequence	7	CAAAGTTTGGGATCACCTTCTTGGTGTAATCCG	11	KF361475	Vibrio phage VPUSM 8, complete genome	Target: hypothetical protein, Upstream: putative tail fiber assembly protein, Downstream: None	34145	2013-09-29	N/A	Malaysia	CGGATTACACCAAGAAGGTGATCCCAAACTTTG	G	32714	32747	1	1	TTAATC	GTTAATC	FALSE
NZ_AMBR01000007	Vibrio cholerae VC35 Contig007, whole genome shotgun sequence	7	CAAAGTTTGGGATCACCTTCTTGGTGTAATCCG	11	CP001485	Vibrio cholerae MJ-1236 chromosome 1, complete sequence	Target: hypothetical protein, Upstream: phage-related tail protein, Downstream: flagellin protein FlaD	3149584	2014-01-31	N/A	N/A	CGGATTACACCAAGAAGGTGATCCCAAACTTTG	G	1291380	1291413	1	1	TTAATC	GTTAATC	FALSE
NZ_AMBR01000007	Vibrio cholerae VC35 Contig007, whole genome shotgun sequence	7	CAAAGTTTGGGATCACCTTCTTGGTGTAATCCG	11	CP001236	Vibrio cholerae O395 chromosome II, complete sequence	Target: hypothetical protein, Upstream: putative tail fiber assembly protein, Downstream: putative site-specific DNA-methyltransferase	1111222	2014-01-31	N/A	N/A	CGGATTACACCAAGAAGGTGATCCCAAACTTTG	G	246833	246866	1	1	TTAATC	GTTAATC	FALSE
NZ_AMBR01000007	Vibrio cholerae VC35 Contig007, whole genome shotgun sequence	7	CAAAGTTTGGGATCACCTTCTTGGTGTAATCCG	11	NC_010275	Vibrio phage kappa proviral DNA, complete genome	Target: hypothetical protein KP45, Upstream: putative tail fiber assembly protein, Downstream: None	33507	2019-06-28	N/A	N/A	CGGATTACACCAAGAAGGTGATCCCAAACTTTG	G	31304	31337	1	1	TTAATC	GTTAATC	FALSE
NZ_AMBR01000007	Vibrio cholerae VC35 Contig007, whole genome shotgun sequence	7	CAAAGTTTGGGATCACCTTCTTGGTGTAATCCG	11	CP000626	Vibrio cholerae O395 chromosome 2, complete sequence	Target: conserved hypothetical protein, Upstream: GMP reductase, Downstream: phage tail tape measure protein, family	1108250	2019-03-11	N/A	N/A	CGGATTACACCAAGAAGGTGATCCCAAACTTTG	G	1014102	1014135	1	1	TTAATC	GTTAATC	FALSE
NZ_AMBR01000007	Vibrio cholerae VC35 Contig007, whole genome shotgun sequence	7	CAAAGTTTGGGATCACCTTCTTGGTGTAATCCG	11	AF125163	Bacteriophage K139, complete genome	orf39	33106	2002-11-12	N/A	N/A	CGGATTACACCAAGAAGGTGATCCCAAACTTTG	G	31658	31691	1	1	TTAATC	GTTAATC	FALSE
NZ_VSGY01000042	Vibrio cholerae strain N2767 NODE_188, whole genome shotgun sequence	2	TTGTTATCAACTTGCCGGATAAAACGGACAATA	33	CP046737	Vibrio cholerae strain 2015V-1126 chromosome 1, complete sequence	Part of CRISPR array	2883085	2019-12-18	2015-08-28	USA: Virginia	TATTGTCCGTTTTATCCGGCAAGTTGATAACAA	A	2328600	2328633	1	1	GAAACA	AGAAACA	TRUE
NZ_VSGY01000042	Vibrio cholerae strain N2767 NODE_188, whole genome shotgun sequence	3	TTTGGGCTTTCTGGCTAACGGCAACGCAATTGA	33	LT897798	Vibrio cholerae isolate Vibrio cholerae str. BC1071 genome assembly, chromosome: II	Uncharacterised protein	1217808	2017-12-20	N/A	N/A	TCAATTGCGTTGCCGTTAGCCAGAAAGCCCAAA	A	130361	130394	1	1	TTAAGA	ATTAAGA	FALSE
NZ_VSGY01000042	Vibrio cholerae strain N2767 NODE_188, whole genome shotgun sequence	3	TTTGGGCTTTCTGGCTAACGGCAACGCAATTGA	33	CP013313	Vibrio cholerae strain E9120 chromosome 1, complete sequence	Target: hypothetical protein, Upstream: F protein, Downstream: Mu phage endolysin Lys	2961701	2016-11-30	1961	Indonesia	TCAATTGCGTTGCCGTTAGCCAGAAAGCCCAAA	A	619317	619350	1	1	TTAAGA	ATTAAGA	FALSE
NZ_VSGY01000042	Vibrio cholerae strain N2767 NODE_188, whole genome shotgun sequence	3	TTTGGGCTTTCTGGCTAACGGCAACGCAATTGA	33	CP010812	Vibrio cholerae strain 10432-62, complete genome	Target: hypothetical protein, Upstream: prokaryotic dksA/traR C4-type zinc finger family protein, Downstream: terminase-like family protein	4077462	2015-05-28	1962	Philippines	TCAATTGCGTTGCCGTTAGCCAGAAAGCCCAAA	A	1689122	1689155	1	1	TTAAGA	ATTAAGA	FALSE
NZ_VSGY01000042	Vibrio cholerae strain N2767 NODE_188, whole genome shotgun sequence	5	CGGCGTTAAACAGGGTGATAAGTACACTGATGC	33	CP016987	Vibrio cholerae strain FORC_055 chromosome 1, complete sequence	Lysozyme	3028272	2017-09-19	2014-07-08	South Korea: Jeollanam-do	GCATCAGTGTACTTATCACCCTGTTTAACGCCG	G	1209238	1209271	1	1	TTGGTT	GTTGGTT	FALSE
NZ_VSGY01000042	Vibrio cholerae strain N2767 NODE_188, whole genome shotgun sequence	16	CGGCGCGAGCTTGTTCAAGTCGGCTTTGTTGTT	33	CP016987	Vibrio cholerae strain FORC_055 chromosome 1, complete sequence	Phage-related protein	3028272	2017-09-19	2014-07-08	South Korea: Jeollanam-do	AACAACAAAGCCGACTTGAACAAGCTCGCGCCG	G	1196945	1196978	1	1	TTCTGC	GTTCTGC	FALSE
NZ_VSGY01000042	Vibrio cholerae strain N2767 NODE_188, whole genome shotgun sequence	18	CAAGTGTGTGTTTAGGCATTGTTTAGCTCTCCT	33	MK575466	Vibrio phage Rostov 7, complete genome	Target: [], Upstream: major tail tube protein, Downstream: tail tape measure protein	45903	2019-03-10	N/A	N/A	AGGAGAGCTAAACAATGCCTAAACACACACTTG	G	34128	34161	1	1	CAAAAG	GCAAAAG	FALSE
NZ_VSGY01000042	Vibrio cholerae strain N2767 NODE_188, whole genome shotgun sequence	18	CAAGTGTGTGTTTAGGCATTGTTTAGCTCTCCT	33	KJ545483	Vibrio phage phi 2, complete genome	Target: [], Upstream: major tail tube protein, Downstream: tail length tape-measure protein	41476	2014-12-26	N/A	N/A	AGGAGAGCTAAACAATGCCTAAACACACACTTG	G	12745	12778	1	1	CAAAAG	GCAAAAG	FALSE
NZ_VSGY01000042	Vibrio cholerae strain N2767 NODE_188, whole genome shotgun sequence	18	CAAGTGTGTGTTTAGGCATTGTTTAGCTCTCCT	33	KJ572845	Vibrio phage X29, complete genome	Target: [], Upstream: tail tube FII family protein, Downstream: tail length tape-measure protein	41569	2014-12-26	N/A	N/A	AGGAGAGCTAAACAATGCCTAAACACACACTTG	G	12745	12778	1	1	CAAAAG	GCAAAAG	FALSE
NZ_VSGY01000042	Vibrio cholerae strain N2767 NODE_188, whole genome shotgun sequence	22	TGTATCTGCGAGCAGACTCGTAATTGAGGCCAT	33	CP016987	Vibrio cholerae strain FORC_055 chromosome 1, complete sequence	DNA packaging	3028272	2017-09-19	2014-07-08	South Korea: Jeollanam-do	ATGGCCTCAATTACGAGTCTGCTCGCAGATACA	A	1210687	1210720	1	1	TTAAAC	ATTAAAC	FALSE
NZ_VSGY01000042	Vibrio cholerae strain N2767 NODE_188, whole genome shotgun sequence	23	TGGCATTAATCACTTCCTCATCCGTTGGAAGCT	33	CP016987	Vibrio cholerae strain FORC_055 chromosome 1, complete sequence	Lysozyme	3028272	2017-09-19	2014-07-08	South Korea: Jeollanam-do	AGCTTCCAACGGATGAGGAAGTGATTAATGCCA	A	1209618	1209651	1	1	TTAGTC	ATTAGTC	FALSE
NZ_VSGY01000042	Vibrio cholerae strain N2767 NODE_188, whole genome shotgun sequence	27	TCAATCTCTCTCGCTCAAGGTCGGGAGTCGCTG	33	CP016987	Vibrio cholerae strain FORC_055 chromosome 1, complete sequence	Terminase	3028272	2017-09-19	2014-07-08	South Korea: Jeollanam-do	CAGCGACTCCCGACCTTGAGCGAGAGAGATTGA	A	1212925	1212958	1	1	TTACAC	ATTACAC	FALSE
NZ_VSGY01000042	Vibrio cholerae strain N2767 NODE_188, whole genome shotgun sequence	28	TGCGGTGGGGCTGGGTACATTAAGCCAACAAGA	33	CP016987	Vibrio cholerae strain FORC_055 chromosome 1, complete sequence	Target: hypothetical protein, Upstream: Primosomal protein I, Downstream: Lysozyme	3028272	2017-09-19	2014-07-08	South Korea: Jeollanam-do	TCTTGTTGGCTTAATGTACCCCGCCCCACCGCA	A	1208384	1208417	1	0.969697	TTCATT	ATTCATT	FALSE
NZ_VSGY01000042	Vibrio cholerae strain N2767 NODE_188, whole genome shotgun sequence	30	TACTGTTATTCCCGACCCTAGCGCTGACCCAGA	33	CP046843	Vibrio cholerae strain K2802 chromosome 1, complete sequence	No CDS info in file	2847035	2019-12-18	N/A	USA: Alabama	TCTGGGTCAGCGCTAGGGTCGGGAATAACAGTA	A	442712	442745	1	1	TTGCCG	ATTGCCG	FALSE
NZ_VSGY01000042	Vibrio cholerae strain N2767 NODE_188, whole genome shotgun sequence	30	TACTGTTATTCCCGACCCTAGCGCTGACCCAGA	33	CP010811	Vibrio cholerae strain 1154-74, complete genome	Target: hypothetical protein, Upstream: putative membrane protein, Downstream: putative accessory cholera enterotoxin	3928357	2015-05-28	1974	India	TCAGGGTCAGCGCTAGGGTCGGGAATAACAGTA	A	2646984	2647017	1	0.969697	TTACCG	ATTACCG	FALSE
NZ_VSGY01000042	Vibrio cholerae strain N2767 NODE_188, whole genome shotgun sequence	30	TACTGTTATTCCCGACCCTAGCGCTGACCCAGA	33	CP046736	Vibrio cholerae strain 3528-08 chromosome 1, complete sequence	No CDS info in file	3101042	2019-12-18	2008-06-18	USA: Texas	TCAGGGTCAGCGCTAGGGTCGGGAATGACAGTA	A	2124340	2124373	1	0.939394	TTGCCG	ATTGCCG	FALSE
NZ_VSGY01000042	Vibrio cholerae strain N2767 NODE_188, whole genome shotgun sequence	31	TGAAAGAAGCTTTTTAAATTCCTTTGTTTTTTC	33	CP010811	Vibrio cholerae strain 1154-74, complete genome	Target: hypothetical protein, Upstream: putative membrane protein, Downstream: putative accessory cholera enterotoxin	3928357	2015-05-28	1974	India	GAAAAAACAAAGGAATTTAAAAAGCTTTTTTCA	A	2647855	2647888	1	0.969697	TTTGAT	ATTTGAT	FALSE
NZ_VSGY01000042	Vibrio cholerae strain N2767 NODE_188, whole genome shotgun sequence	32	TCAGAAAAAGGCTCTTGCTCTCGTCTCGGTTTA	33	CP010811	Vibrio cholerae strain 1154-74, complete genome	CTX phage RstB family protein	3928357	2015-05-28	1974	India	TAAACCGAGACGAGAGCAAGAGCCTTTTTCTGA	A	2645858	2645891	1	1	TTTAGT	ATTTAGT	FALSE
NZ_VSGY01000042	Vibrio cholerae strain N2767 NODE_188, whole genome shotgun sequence	32	TCAGAAAAAGGCTCTTGCTCTCGTCTCGGTTTA	33	JN848801	Vibrio phage VCY-phi, complete genome	ssDNA-binding protein	7103	2011-11-05	2010	N/A	TAAACCGAGACGAGAGCAAGAGCCTTTTTCTGA	A	1626	1659	1	1	TTTAGT	ATTTAGT	FALSE
NZ_VSGY01000042	Vibrio cholerae strain N2767 NODE_188, whole genome shotgun sequence	33	TAAGCCAAAGGAATTTAAGTTTAACATACCAAG	33	CP010811	Vibrio cholerae strain 1154-74, complete genome	putative accessory cholera enterotoxin	3928357	2015-05-28	1974	India	CTTGGTATGTTAAACTTAAATTCCTTTGGCTTA	A	2648194	2648227	1	1	TTTACT	ATTTACT	FALSE
NZ_VSGY01000042	Vibrio cholerae strain N2767 NODE_188, whole genome shotgun sequence	34	TAACATTCCTCAGCACAAGCTCTAATTGCTGTA	33	CP010811	Vibrio cholerae strain 1154-74, complete genome	zonular occludens toxin family protein	3928357	2015-05-28	1974	India	TACGGCAATTAGAGCTTGTGCTGAGGAGTGTTA	A	2648995	2649028	1	0.939394	TTTTCA	ATTTTCA	FALSE
NZ_VSIO01000059	Vibrio cholerae strain N2822 NODE_244, whole genome shotgun sequence	4	CTACGCCTAAGCCAGATTACACACCCGATTATTG	88	CP010811	Vibrio cholerae strain 1154-74, complete genome	Target: hypothetical protein, Upstream: putative membrane protein, Downstream: zonular occludens toxin family protein	3928357	2015-05-28	1974	India	CAATAATCGGGTGTGTAATCTGGCTTAGGCGTAG	G	1461788	1461822	1	1	TTGATG	GTTGATG	FALSE
NZ_VSIO01000059	Vibrio cholerae strain N2822 NODE_244, whole genome shotgun sequence	4	CTACGCCTAAGCCAGATTACACACCCGATTATTG	88	CP010811	Vibrio cholerae strain 1154-74, complete genome	Target: hypothetical protein, Upstream: helix-destabilising family protein, Downstream: zonular occludens toxin family protein	3928357	2015-05-28	1974	India	CAATAATCGGGTGTGTAATCTGGCTTAGGCGTAG	G	1468006	1468040	1	1	TTGATG	GTTGATG	FALSE
NZ_VSIO01000059	Vibrio cholerae strain N2822 NODE_244, whole genome shotgun sequence	4	CTACGCCTAAGCCAGATTACACACCCGATTATTG	88	CP010811	Vibrio cholerae strain 1154-74, complete genome	Target: hypothetical protein, Upstream: putative membrane protein, Downstream: zonular occludens toxin family protein	3928357	2015-05-28	1974	India	CAATAATCGGGTGTGTAATCTGGCTTAGGCGTAG	G	1474222	1474256	1	1	TTGATG	GTTGATG	FALSE
NZ_VSIO01000059	Vibrio cholerae strain N2822 NODE_244, whole genome shotgun sequence	7	CCCAATCATAGTCGCGTGCGATTTTAGGCAGGT	88	EF057797	Vibrio phage VP882, complete genome	parA protein	38197	2009-04-30	N/A	N/A	ACCTGCCTAAAATCGCACGCGACTATGATTGGG	G	25476	25509	1	1	TTGTCA	GTTGTCA	FALSE
NZ_VSIO01000059	Vibrio cholerae strain N2822 NODE_244, whole genome shotgun sequence	8	CGTGCTCCTGCCTGACACTATCGTCGACCTGGT	88	EF057797	Vibrio phage VP882, complete genome	putative replication protein RepA	38197	2009-04-30	N/A	N/A	ACCAGGTCGACGATAGTGTCAGGCAGGAGCACG	G	31231	31264	1	1	TTGCCG	GTTGCCG	FALSE
NZ_VSIO01000059	Vibrio cholerae strain N2822 NODE_244, whole genome shotgun sequence	9	CTTCTCCCAGCCTTCGAAGCGGCACCAAATGTCG	88	CP046819	Vibrio metoecus strain 2011V-1015 chromosome 2, complete sequence	No CDS info in file	1182052	2019-12-18	2010-11-09	USA: California	CGACATTTGGTGCCGCTTCGAAGGCTGGGAGAAG	G	780290	780324	1	1	TTCGAA	GTTCGAA	FALSE
NZ_VSIO01000059	Vibrio cholerae strain N2822 NODE_244, whole genome shotgun sequence	9	CTTCTCCCAGCCTTCGAAGCGGCACCAAATGTCG	88	CP046840	Vibrio cholerae strain F9993 chromosome 1, complete sequence	No CDS info in file	3082401	2019-12-18	N/A	N/A	CGACATTTGGTGCCGCTTCGAAGGCTGGGAGAAG	G	2444077	2444111	1	1	TTCGAA	GTTCGAA	FALSE
NZ_VSIO01000059	Vibrio cholerae strain N2822 NODE_244, whole genome shotgun sequence	9	CTTCTCCCAGCCTTCGAAGCGGCACCAAATGTCG	88	CP046826	Vibrio mimicus strain 07-2442 chromosome 2, complete sequence	No CDS info in file	1172705	2019-12-18	2006-08-10	USA: Pennsylvania	CGACATTTGGTGCCGCTTCGAAGGCTGGGAGAAG	G	84146	84180	1	1	TTCGAA	GTTCGAA	FALSE
NZ_VSIO01000059	Vibrio cholerae strain N2822 NODE_244, whole genome shotgun sequence	9	CTTCTCCCAGCCTTCGAAGCGGCACCAAATGTCG	88	CP046748	Vibrio cholerae strain 3541-04 chromosome 2, complete sequence	No CDS info in file	1063121	2019-12-18	N/A	N/A	CGACATTTGGTGCCGCTTCGAAGGCTGGGAGAAG	G	779417	779451	1	1	TTCGAA	GTTCGAA	FALSE
NZ_VSIO01000059	Vibrio cholerae strain N2822 NODE_244, whole genome shotgun sequence	9	CTTCTCCCAGCCTTCGAAGCGGCACCAAATGTCG	88	CP046750	Vibrio cholerae strain 2015V-1118 chromosome 2, complete sequence	No CDS info in file	1102732	2019-12-18	2015-08-06	USA: Texas	CGACATTTGGTGCCGCTTCGAAGGCTGGGAGAAG	G	195263	195297	1	1	TTCGAA	GTTCGAA	FALSE
NZ_VSIO01000059	Vibrio cholerae strain N2822 NODE_244, whole genome shotgun sequence	9	CTTCTCCCAGCCTTCGAAGCGGCACCAAATGTCG	88	CP045718	Vibrio cholerae O395 chromosome 1, complete genome	replication endonuclease	1106423	2019-11-09	2016-10	Norway	CGACATTTGGTGCCGCTTCGAAGGCTGGGAGAAG	G	1035029	1035063	1	1	TTCGAA	GTTCGAA	FALSE
NZ_VSIO01000059	Vibrio cholerae strain N2822 NODE_244, whole genome shotgun sequence	9	CTTCTCCCAGCCTTCGAAGCGGCACCAAATGTCG	88	CP014042	Vibrio mimicus strain FDAARGOS_112 chromosome 1, complete sequence	replication endonuclease	1347652	2019-09-30	N/A	USA:LA	CGACATTTGGTGCCGCTTCGAAGGCTGGGAGAAG	G	589078	589112	1	1	TTCGAA	GTTCGAA	FALSE
NZ_VSIO01000059	Vibrio cholerae strain N2822 NODE_244, whole genome shotgun sequence	9	CTTCTCCCAGCCTTCGAAGCGGCACCAAATGTCG	88	CP024162	Vibrio cholerae strain E7946 chromosome 1, complete sequence	replication endonuclease	2992571	2017-11-03	1978	Bahrain	CGACATTTGGTGCCGCTTCGAAGGCTGGGAGAAG	G	2355837	2355871	1	1	TTCGAA	GTTCGAA	FALSE
NZ_VSIO01000059	Vibrio cholerae strain N2822 NODE_244, whole genome shotgun sequence	9	CTTCTCCCAGCCTTCGAAGCGGCACCAAATGTCG	88	CP013318	Vibrio cholerae strain NCTC5395 chromosome 2, complete sequence	replication protein	1188831	2016-11-30	1938	Iraq	CGACATTTGGTGCCGCTTCGAAGGCTGGGAGAAG	G	223214	223248	1	1	TTCGAA	GTTCGAA	FALSE
NZ_VSIO01000059	Vibrio cholerae strain N2822 NODE_244, whole genome shotgun sequence	9	CTTCTCCCAGCCTTCGAAGCGGCACCAAATGTCG	88	CP013312	Vibrio cholerae strain E1320 chromosome 2, complete sequence	Bacteriophage replication gene A protein (GPA)	1158995	2016-11-30	1974	China:Shanghai	CGACATTTGGTGCCGCTTCGAAGGCTGGGAGAAG	G	573167	573201	1	1	TTCGAA	GTTCGAA	FALSE
NZ_VSIO01000059	Vibrio cholerae strain N2822 NODE_244, whole genome shotgun sequence	9	CTTCTCCCAGCCTTCGAAGCGGCACCAAATGTCG	88	CP013309	Vibrio cholerae strain E1162 chromosome 1, complete sequence	Bacteriophage replication gene A protein (GPA)	2996535	2016-11-30	1962	China:Shanghai	CGACATTTGGTGCCGCTTCGAAGGCTGGGAGAAG	G	2579258	2579292	1	1	TTCGAA	GTTCGAA	FALSE
NZ_VSIO01000059	Vibrio cholerae strain N2822 NODE_244, whole genome shotgun sequence	9	CTTCTCCCAGCCTTCGAAGCGGCACCAAATGTCG	88	CP013305	Vibrio cholerae strain CRC1106 chromosome 1, complete sequence	hypothetical protein - No nearby annotated ORFs	2999012	2016-11-30	1962	India	CGACATTTGGTGCCGCTTCGAAGGCTGGGAGAAG	G	2362315	2362349	1	1	TTCGAA	GTTCGAA	FALSE
NZ_VSIO01000059	Vibrio cholerae strain N2822 NODE_244, whole genome shotgun sequence	9	CTTCTCCCAGCCTTCGAAGCGGCACCAAATGTCG	88	CP013303	Vibrio cholerae strain CRC711 chromosome 1, complete sequence	rep	2993255	2016-11-30	1964	India	CGACATTTGGTGCCGCTTCGAAGGCTGGGAGAAG	G	2362288	2362322	1	1	TTCGAA	GTTCGAA	FALSE
NZ_VSIO01000059	Vibrio cholerae strain N2822 NODE_244, whole genome shotgun sequence	9	CTTCTCCCAGCCTTCGAAGCGGCACCAAATGTCG	88	CP013301	Vibrio cholerae strain C5 chromosome 1, complete sequence	replication protein	2996195	2016-11-30	1957	Indonesia:Makassar	CGACATTTGGTGCCGCTTCGAAGGCTGGGAGAAG	G	2365119	2365153	1	1	TTCGAA	GTTCGAA	FALSE
NZ_VSIO01000059	Vibrio cholerae strain N2822 NODE_244, whole genome shotgun sequence	9	CTTCTCCCAGCCTTCGAAGCGGCACCAAATGTCG	88	KX058879	Vibrio phage VcP032, complete genome	replication protein	33108	2016-05-31	2015	Germany	CGACATTTGGTGCCGCTTCGAAGGCTGGGAGAAG	G	10471	10505	1	1	TTCGAA	GTTCGAA	FALSE
NZ_VSIO01000059	Vibrio cholerae strain N2822 NODE_244, whole genome shotgun sequence	9	CTTCTCCCAGCCTTCGAAGCGGCACCAAATGTCG	88	KF361475	Vibrio phage VPUSM 8, complete genome	putative replication protein	34145	2013-09-29	N/A	Malaysia	CGACATTTGGTGCCGCTTCGAAGGCTGGGAGAAG	G	11484	11518	1	1	TTCGAA	GTTCGAA	FALSE
NZ_VSIO01000059	Vibrio cholerae strain N2822 NODE_244, whole genome shotgun sequence	9	CTTCTCCCAGCCTTCGAAGCGGCACCAAATGTCG	88	CP001485	Vibrio cholerae MJ-1236 chromosome 1, complete sequence	replication gene A protein	3149584	2014-01-31	N/A	N/A	CGACATTTGGTGCCGCTTCGAAGGCTGGGAGAAG	G	1270192	1270226	1	1	TTCGAA	GTTCGAA	FALSE
NZ_VSIO01000059	Vibrio cholerae strain N2822 NODE_244, whole genome shotgun sequence	9	CTTCTCCCAGCCTTCGAAGCGGCACCAAATGTCG	88	CP001236	Vibrio cholerae O395 chromosome II, complete sequence	rep	1111222	2014-01-31	N/A	N/A	CGACATTTGGTGCCGCTTCGAAGGCTGGGAGAAG	G	224078	224112	1	1	TTCGAA	GTTCGAA	FALSE
NZ_VSIO01000059	Vibrio cholerae strain N2822 NODE_244, whole genome shotgun sequence	9	CTTCTCCCAGCCTTCGAAGCGGCACCAAATGTCG	88	NC_010275	Vibrio phage kappa proviral DNA, complete genome	putative replication protein	33507	2019-06-28	N/A	N/A	CGACATTTGGTGCCGCTTCGAAGGCTGGGAGAAG	G	10120	10154	1	1	TTCGAA	GTTCGAA	FALSE
NZ_VSIO01000059	Vibrio cholerae strain N2822 NODE_244, whole genome shotgun sequence	9	CTTCTCCCAGCCTTCGAAGCGGCACCAAATGTCG	88	CP000626	Vibrio cholerae O395 chromosome 2, complete sequence	rep	1108250	2019-03-11	N/A	N/A	CGACATTTGGTGCCGCTTCGAAGGCTGGGAGAAG	G	1036856	1036890	1	1	TTCGAA	GTTCGAA	FALSE
NZ_VSIO01000059	Vibrio cholerae strain N2822 NODE_244, whole genome shotgun sequence	9	CTTCTCCCAGCCTTCGAAGCGGCACCAAATGTCG	88	AF125163	Bacteriophage K139, complete genome	rep	33106	2002-11-12	N/A	N/A	CGACATTTGGTGCCGCTTCGAAGGCTGGGAGAAG	G	10474	10508	1	1	TTCGAA	GTTCGAA	FALSE
NZ_VSIO01000059	Vibrio cholerae strain N2822 NODE_244, whole genome shotgun sequence	10	TAAAGTATTGCCGAATGTCAGTAGCCCCATAAC	88	HG803186	Vibrio vulnificus 48/10 plasmid p48/10 complete sequence	Target: hypothetical protein, Upstream: putative integrase-like protein (P1-like Cre), Downstream: putative site-specific recombinase	79258	2016-07-26	N/A	N/A	GTTATGGGGCTACTGACATTCGGCAATACTTTA	A	26438	26471	1	1	TTGAAG	ATTGAAG	FALSE
NZ_VSIO01000059	Vibrio cholerae strain N2822 NODE_244, whole genome shotgun sequence	11	TAATAACGCCGTTAAGCATGGGCTTTATGCGCG	88	HG803186	Vibrio vulnificus 48/10 plasmid p48/10 complete sequence	Target: hypothetical protein, Upstream: putative terminase protein (P1-like PacB), Downstream: putative transglycosylase	79258	2016-07-26	N/A	N/A	CGCGCATAAAGCCCATGCTTAACGGCGTTATTA	A	32994	33027	1	1	TTTCCG	ATTTCCG	FALSE
NZ_VSIO01000059	Vibrio cholerae strain N2822 NODE_244, whole genome shotgun sequence	12	CGAGCTTGAATATGCCCTTTCTGTCGCGTTTTT	88	HG803186	Vibrio vulnificus 48/10 plasmid p48/10 complete sequence	putative tape measure protein	79258	2016-07-26	N/A	N/A	AAAAACGTGACAGAAAGGGCATATTCCAGCTCG	G	1709	1742	1	0.939394	TTGGCG	GTTGGCG	FALSE
NZ_VSIO01000059	Vibrio cholerae strain N2822 NODE_244, whole genome shotgun sequence	13	CGCACAACAGGCCTGCAACCCTTGATTCAAATG	88	CP046819	Vibrio metoecus strain 2011V-1015 chromosome 2, complete sequence	No CDS info in file	1182052	2019-12-18	2010-11-09	USA: California	CATTTGAATCAAGGGTTGCAGGCCTGTTGTGCG	G	775968	776001	1	1	TTTTTC	GTTTTTC	FALSE
NZ_VSIO01000059	Vibrio cholerae strain N2822 NODE_244, whole genome shotgun sequence	13	CGCACAACAGGCCTGCAACCCTTGATTCAAATG	88	CP046840	Vibrio cholerae strain F9993 chromosome 1, complete sequence	No CDS info in file	3082401	2019-12-18	N/A	N/A	CATTTGAATCAAGGGTTGCAGGCCTGTTGTGCG	G	2438302	2438335	1	1	TTTTTC	GTTTTTC	FALSE
NZ_VSIO01000059	Vibrio cholerae strain N2822 NODE_244, whole genome shotgun sequence	13	CGCACAACAGGCCTGCAACCCTTGATTCAAATG	88	CP046826	Vibrio mimicus strain 07-2442 chromosome 2, complete sequence	No CDS info in file	1172705	2019-12-18	2006-08-10	USA: Pennsylvania	CATTTGAATCAAGGGTTGCAGGCCTGTTGTGCG	G	88538	88571	1	1	TTTTTC	GTTTTTC	FALSE
NZ_VSIO01000059	Vibrio cholerae strain N2822 NODE_244, whole genome shotgun sequence	13	CGCACAACAGGCCTGCAACCCTTGATTCAAATG	88	CP046748	Vibrio cholerae strain 3541-04 chromosome 2, complete sequence	No CDS info in file	1063121	2019-12-18	N/A	N/A	CATTTGAATCAAGGGTTGCAGGCCTGTTGTGCG	G	794578	794611	1	1	TTTTTC	GTTTTTC	FALSE
NZ_VSIO01000059	Vibrio cholerae strain N2822 NODE_244, whole genome shotgun sequence	13	CGCACAACAGGCCTGCAACCCTTGATTCAAATG	88	CP046750	Vibrio cholerae strain 2015V-1118 chromosome 2, complete sequence	No CDS info in file	1102732	2019-12-18	2015-08-06	USA: Texas	CATTTGAATCAAGGGTTGCAGGCCTGTTGTGCG	G	200246	200279	1	1	TTTTTC	GTTTTTC	FALSE
NZ_VSIO01000059	Vibrio cholerae strain N2822 NODE_244, whole genome shotgun sequence	13	CGCACAACAGGCCTGCAACCCTTGATTCAAATG	88	CP014042	Vibrio mimicus strain FDAARGOS_112 chromosome 1, complete sequence	transcriptional regulator	1347652	2019-09-30	N/A	USA:LA	CATTTGAATCAAGGGTTGCAGGCCTGTTGTGCG	G	584768	584801	1	1	TTTTTC	GTTTTTC	FALSE
NZ_VSIO01000059	Vibrio cholerae strain N2822 NODE_244, whole genome shotgun sequence	13	CGCACAACAGGCCTGCAACCCTTGATTCAAATG	88	CP024162	Vibrio cholerae strain E7946 chromosome 1, complete sequence	transcriptional regulator	2992571	2017-11-03	1978	Bahrain	CATTTGAATCAAGGGTTGCAGGCCTGTTGTGCG	G	2361613	2361646	1	1	TTTTTC	GTTTTTC	FALSE
NZ_VSIO01000059	Vibrio cholerae strain N2822 NODE_244, whole genome shotgun sequence	13	CGCACAACAGGCCTGCAACCCTTGATTCAAATG	88	CP013318	Vibrio cholerae strain NCTC5395 chromosome 2, complete sequence	Target: hypothetical protein, Upstream: chromosome partitioning protein ParA, Downstream: putative DNA methyltransferase	1188831	2016-11-30	1938	Iraq	CATTTGAATCAAGGGTTGCAGGCCTGTTGTGCG	G	217451	217484	1	1	TTTTTC	GTTTTTC	FALSE
NZ_VSIO01000059	Vibrio cholerae strain N2822 NODE_244, whole genome shotgun sequence	13	CGCACAACAGGCCTGCAACCCTTGATTCAAATG	88	CP013309	Vibrio cholerae strain E1162 chromosome 1, complete sequence	Phage regulatory protein CII (CP76)	2996535	2016-11-30	1962	China:Shanghai	CATTTGAATCAAGGGTTGCAGGCCTGTTGTGCG	G	2573483	2573516	1	1	TTTTTC	GTTTTTC	FALSE
NZ_VSIO01000059	Vibrio cholerae strain N2822 NODE_244, whole genome shotgun sequence	13	CGCACAACAGGCCTGCAACCCTTGATTCAAATG	88	CP013305	Vibrio cholerae strain CRC1106 chromosome 1, complete sequence	hypothetical protein - No nearby annotated ORFs	2999012	2016-11-30	1962	India	CATTTGAATCAAGGGTTGCAGGCCTGTTGTGCG	G	2368091	2368124	1	1	TTTTTC	GTTTTTC	FALSE
NZ_VSIO01000059	Vibrio cholerae strain N2822 NODE_244, whole genome shotgun sequence	13	CGCACAACAGGCCTGCAACCCTTGATTCAAATG	88	CP013303	Vibrio cholerae strain CRC711 chromosome 1, complete sequence	Target: hypothetical protein, Upstream: putative DNA methyltransferase, Downstream: Glo	2993255	2016-11-30	1964	India	CATTTGAATCAAGGGTTGCAGGCCTGTTGTGCG	G	2368064	2368097	1	1	TTTTTC	GTTTTTC	FALSE
NZ_VSIO01000059	Vibrio cholerae strain N2822 NODE_244, whole genome shotgun sequence	13	CGCACAACAGGCCTGCAACCCTTGATTCAAATG	88	CP013301	Vibrio cholerae strain C5 chromosome 1, complete sequence	Target: hypothetical protein, Upstream: putative DNA methyltransferase, Downstream: chromosome partitioning protein ParB	2996195	2016-11-30	1957	Indonesia:Makassar	CATTTGAATCAAGGGTTGCAGGCCTGTTGTGCG	G	2370895	2370928	1	1	TTTTTC	GTTTTTC	FALSE
NZ_VSIO01000059	Vibrio cholerae strain N2822 NODE_244, whole genome shotgun sequence	13	CGCACAACAGGCCTGCAACCCTTGATTCAAATG	88	KX058879	Vibrio phage VcP032, complete genome	regulatory protein CII	33108	2016-05-31	2015	Germany	CATTTGAATCAAGGGTTGCAGGCCTGTTGTGCG	G	4696	4729	1	1	TTTTTT	GTTTTTT	FALSE
NZ_VSIO01000059	Vibrio cholerae strain N2822 NODE_244, whole genome shotgun sequence	13	CGCACAACAGGCCTGCAACCCTTGATTCAAATG	88	KF361475	Vibrio phage VPUSM 8, complete genome	CII protein	34145	2013-09-29	N/A	Malaysia	CATTTGAATCAAGGGTTGCAGGCCTGTTGTGCG	G	5709	5742	1	1	TTTTTC	GTTTTTC	FALSE
NZ_VSIO01000059	Vibrio cholerae strain N2822 NODE_244, whole genome shotgun sequence	13	CGCACAACAGGCCTGCAACCCTTGATTCAAATG	88	CP001485	Vibrio cholerae MJ-1236 chromosome 1, complete sequence	Target: hypothetical protein, Upstream: NAD-dependent DNA ligase (contains BRCT domain type II), Downstream: dimethyladenosine transferase (rRNA methylation)	3149584	2014-01-31	N/A	N/A	CATTTGAATCAAGGGTTGCAGGCCTGTTGTGCG	G	1264417	1264450	1	1	TTTTTC	GTTTTTC	FALSE
NZ_VSIO01000059	Vibrio cholerae strain N2822 NODE_244, whole genome shotgun sequence	13	CGCACAACAGGCCTGCAACCCTTGATTCAAATG	88	NC_010275	Vibrio phage kappa proviral DNA, complete genome	putative regulator	33507	2019-06-28	N/A	N/A	CATTTGAATCAAGGGTTGCAGGCCTGTTGTGCG	G	4346	4379	1	1	TTTTTC	GTTTTTC	FALSE
NZ_VSIO01000059	Vibrio cholerae strain N2822 NODE_244, whole genome shotgun sequence	13	CGCACAACAGGCCTGCAACCCTTGATTCAAATG	88	AF125163	Bacteriophage K139, complete genome	CII	33106	2002-11-12	N/A	N/A	CATTTGAATCAAGGGTTGCAGGCCTGTTGTGCG	G	4699	4732	1	1	TTTTTC	GTTTTTC	FALSE
NZ_VSIO01000059	Vibrio cholerae strain N2822 NODE_244, whole genome shotgun sequence	13	CGCACAACAGGCCTGCAACCCTTGATTCAAATG	88	AF008938	Vibrio cholerae V86 phage putative replication protein gene, complete cds	Target: [], Upstream: None, Downstream: putative replication protein	5951	1997-08-16	N/A	N/A	CATTTGAATCAAGGGTTGCAGGCCTGTTGTGCG	G	407	440	1	1	TTTTTC	GTTTTTC	FALSE
NZ_VSIO01000059	Vibrio cholerae strain N2822 NODE_244, whole genome shotgun sequence	13	CGCACAACAGGCCTGCAACCCTTGATTCAAATG	88	CP045718	Vibrio cholerae O395 chromosome 1, complete genome	transcriptional regulator	1106423	2019-11-09	2016-10	Norway	CATTTGTATCAAGGGTTGCAGGCCTGTTGTGCG	G	1040781	1040814	1	0.969697	TTTTTC	GTTTTTC	FALSE
NZ_VSIO01000059	Vibrio cholerae strain N2822 NODE_244, whole genome shotgun sequence	13	CGCACAACAGGCCTGCAACCCTTGATTCAAATG	88	CP013312	Vibrio cholerae strain E1320 chromosome 2, complete sequence	Phage regulatory protein CII (CP76)	1158995	2016-11-30	1974	China:Shanghai	CATTTGTATCAAGGGTTGCAGGCCTGTTGTGCG	G	567416	567449	1	0.969697	TTTTTC	GTTTTTC	FALSE
NZ_VSIO01000059	Vibrio cholerae strain N2822 NODE_244, whole genome shotgun sequence	13	CGCACAACAGGCCTGCAACCCTTGATTCAAATG	88	CP001236	Vibrio cholerae O395 chromosome II, complete sequence	CII	1111222	2014-01-31	N/A	N/A	CATTTGTATCAAGGGTTGCAGGCCTGTTGTGCG	G	218327	218360	1	0.969697	TTTTTC	GTTTTTC	FALSE
NZ_VSIO01000059	Vibrio cholerae strain N2822 NODE_244, whole genome shotgun sequence	13	CGCACAACAGGCCTGCAACCCTTGATTCAAATG	88	CP000626	Vibrio cholerae O395 chromosome 2, complete sequence	phage regulatory protein CII (CP76)	1108250	2019-03-11	N/A	N/A	CATTTGTATCAAGGGTTGCAGGCCTGTTGTGCG	G	1042608	1042641	1	0.969697	TTTTTC	GTTTTTC	FALSE
NZ_VSIO01000059	Vibrio cholerae strain N2822 NODE_244, whole genome shotgun sequence	14	CTTATGATGAGTTCATGGCTCGCATCAAAGCCC	88	CP046819	Vibrio metoecus strain 2011V-1015 chromosome 2, complete sequence	No CDS info in file	1182052	2019-12-18	2010-11-09	USA: California	GGGCTTTGATGCGAGCCATGAACTCATCATAAG	G	957079	957112	1	1	TTAGGG	GTTAGGG	FALSE
NZ_VSIO01000059	Vibrio cholerae strain N2822 NODE_244, whole genome shotgun sequence	15	CAAAGGCCAAACGGGATCATGACTTCATCAATG	88	CP043421	Vibrio parahaemolyticus strain MVP1 chromosome 1, complete sequence	Target: hypothetical protein, Upstream: zinc uptake transcriptional repressor Zur, Downstream: pyocin activator protein PrtN	3446010	2019-09-03	2016	Malaysia:Negeri Sembilan	CATTGATGAAGTCATGATCCCGTTTGGCCTCTG	G	426999	427032	1	0.969697	TTACGT	GTTACGT	FALSE
NZ_VSIO01000059	Vibrio cholerae strain N2822 NODE_244, whole genome shotgun sequence	15	CAAAGGCCAAACGGGATCATGACTTCATCAATG	88	CP020076	Vibrio campbellii strain 20130629003S01 chromosome I, complete sequence	Target: hypothetical protein, Upstream: XRE family transcriptional regulator, Downstream: integrase	3621712	2017-05-15	2013-06	China	CATTGATGAAGTCATGATCCCGTTTGGCCTCTG	G	382967	383000	1	0.969697	TTACGT	GTTACGT	FALSE
NZ_VSIO01000059	Vibrio cholerae strain N2822 NODE_244, whole genome shotgun sequence	27	CCATTTCTTTCTTATTCACCATGTGTCCCTTTT	88	CP046745	Vibrio cholerae strain 3566-08 chromosome 1, complete sequence	No CDS info in file	3108402	2019-12-18	2008-08-14	USA: New Jersey	AAAAGGAACACATGGTGAATAAGAAAGAAATGG	G	2099988	2100021	1	0.969697	TTAACA	GTTAACA	FALSE
NZ_VSIO01000059	Vibrio cholerae strain N2822 NODE_244, whole genome shotgun sequence	27	CCATTTCTTTCTTATTCACCATGTGTCCCTTTT	88	CP046736	Vibrio cholerae strain 3528-08 chromosome 1, complete sequence	No CDS info in file	3101042	2019-12-18	2008-06-18	USA: Texas	AAAAGGAACACATGGTGAATAAGAAAGAAATGG	G	1829045	1829078	1	0.969697	TTAACA	GTTAACA	FALSE
NZ_VSIO01000059	Vibrio cholerae strain N2822 NODE_244, whole genome shotgun sequence	28	CAACCGTCGTCAGTCTTGGCCGCTCACGTTCAC	88	CP046736	Vibrio cholerae strain 3528-08 chromosome 1, complete sequence	No CDS info in file	3101042	2019-12-18	2008-06-18	USA: Texas	GTGAACGTGAGCGGCCAAGACTGACGACGGTTG	G	1805787	1805820	1	1	TTAATG	GTTAATG	FALSE
NZ_VSIO01000059	Vibrio cholerae strain N2822 NODE_244, whole genome shotgun sequence	28	CAACCGTCGTCAGTCTTGGCCGCTCACGTTCAC	88	CP046745	Vibrio cholerae strain 3566-08 chromosome 1, complete sequence	No CDS info in file	3108402	2019-12-18	2008-08-14	USA: New Jersey	GTGAACGAGAGCGGCCAAGACTGACGACGGTTG	G	2076883	2076916	1	0.969697	TTAATG	GTTAATG	FALSE
NZ_VSIO01000059	Vibrio cholerae strain N2822 NODE_244, whole genome shotgun sequence	29	CAAGTCAAGCTGCGCATAGCTGAACTAGAAGCC	88	CP046748	Vibrio cholerae strain 3541-04 chromosome 2, complete sequence	No CDS info in file	1063121	2019-12-18	N/A	N/A	GGCTTCTAGTTCAGCTATGCGCAGCTTGACTTG	G	760273	760306	1	1	TTCGTC	GTTCGTC	FALSE
NZ_VSIO01000059	Vibrio cholerae strain N2822 NODE_244, whole genome shotgun sequence	38	TCACGTTTGGGACTCCATTCTAAGCGAGGAGGT	88	CP046745	Vibrio cholerae strain 3566-08 chromosome 1, complete sequence	No CDS info in file	3108402	2019-12-18	2008-08-14	USA: New Jersey	ACCTCTTCGCTTAAAATGGAGTCCCAAACGTGA	A	2113209	2113242	1	0.939394	TTGTTT	ATTGTTT	FALSE
NZ_VSIO01000059	Vibrio cholerae strain N2822 NODE_244, whole genome shotgun sequence	38	TCACGTTTGGGACTCCATTCTAAGCGAGGAGGT	88	CP046736	Vibrio cholerae strain 3528-08 chromosome 1, complete sequence	No CDS info in file	3101042	2019-12-18	2008-06-18	USA: Texas	ACCTCTTCGCTTAAAATGGAGTCCCAAACGTGA	A	1844037	1844070	1	0.939394	TTGTTT	ATTGTTT	FALSE
NZ_VSIO01000059	Vibrio cholerae strain N2822 NODE_244, whole genome shotgun sequence	40	CAAAATCCCCCTTGCCAATGCAGCAGGAAAAAT	88	CP046745	Vibrio cholerae strain 3566-08 chromosome 1, complete sequence	No CDS info in file	3108402	2019-12-18	2008-08-14	USA: New Jersey	ATTTTTCCTGCTGCATTGGCAAGCGGAATTTTG	G	2068502	2068535	1	0.939394	TTTGCA	GTTTGCA	FALSE
NZ_VSIO01000059	Vibrio cholerae strain N2822 NODE_244, whole genome shotgun sequence	57	CGCCAAGCTGCAAACCTCTTCCTCAATCTCTCG	88	CP046745	Vibrio cholerae strain 3566-08 chromosome 1, complete sequence	No CDS info in file	3108402	2019-12-18	2008-08-14	USA: New Jersey	CGAGAGATTGAGGAAGAGGTTTGCAGCTTGGCG	G	2091094	2091127	1	1	TTCAAG	GTTCAAG	FALSE
NZ_VSIO01000059	Vibrio cholerae strain N2822 NODE_244, whole genome shotgun sequence	57	CGCCAAGCTGCAAACCTCTTCCTCAATCTCTCG	88	CP046736	Vibrio cholerae strain 3528-08 chromosome 1, complete sequence	No CDS info in file	3101042	2019-12-18	2008-06-18	USA: Texas	CGAGAGATTGAGGAAGAGGTTTGCAGCTTGGCG	G	1819998	1820031	1	1	TTCAAG	GTTCAAG	FALSE
NZ_VSIO01000059	Vibrio cholerae strain N2822 NODE_244, whole genome shotgun sequence	60	CGTGATCCTTTGGGCAGAGGAACGCATTTCAGC	88	CP046745	Vibrio cholerae strain 3566-08 chromosome 1, complete sequence	No CDS info in file	3108402	2019-12-18	2008-08-14	USA: New Jersey	GCTGAAATGCGTTCTTCTGCCCAAAGGATCACG	G	2093706	2093739	1	0.969697	TTTTTC	GTTTTTC	FALSE
NZ_VSIO01000059	Vibrio cholerae strain N2822 NODE_244, whole genome shotgun sequence	60	CGTGATCCTTTGGGCAGAGGAACGCATTTCAGC	88	CP046736	Vibrio cholerae strain 3528-08 chromosome 1, complete sequence	No CDS info in file	3101042	2019-12-18	2008-06-18	USA: Texas	GCTGAAATGCGTTCTTCTGCCCAAAGGATCACG	G	1822610	1822643	1	0.969697	TTTTTC	GTTTTTC	FALSE
NZ_VSIO01000059	Vibrio cholerae strain N2822 NODE_244, whole genome shotgun sequence	61	TATTACTCAGGTGTTTCATCATCAGCCCCTTTC	88	CP028892	Vibrio cholerae strain Sa5Y chromosome 1, complete sequence	Target: [], Upstream: Prophage integrase IntA, Downstream: putative type I restriction enzymeP M protein	2955400	2020-01-07	2004	USA: California	GAAAGGGGCTGATGATGAAACACCTGAGTAATA	A	2868530	2868563	1	1	TTTTCT	ATTTTCT	FALSE
NZ_VSIO01000059	Vibrio cholerae strain N2822 NODE_244, whole genome shotgun sequence	61	TATTACTCAGGTGTTTCATCATCAGCCCCTTTC	88	CP026327	Salmonella enterica subsp. enterica serovar Kentucky strain PU131 chromosome, complete genome	Target: [], Upstream: DEAD/DEAH box helicase, Downstream: helix-turn-helix domain-containing protein	4900326	2018-01-31	2013	USA:WA	GAAAGGGGCTGATGATGAAACACCTGAGTAATA	A	151984	152017	1	1	TTTTCT	ATTTTCT	FALSE
NZ_VSIO01000059	Vibrio cholerae strain N2822 NODE_244, whole genome shotgun sequence	61	TATTACTCAGGTGTTTCATCATCAGCCCCTTTC	88	CP000444	Shewanella sp. MR-7, complete genome	Target: hypothetical protein, Upstream: HAD-superfamily hydrolase, subfamily IA, variant 1, Downstream: Superfamily II helicase and inactivated derivatives-like protein	4792610	2014-01-28	N/A	N/A	GAAAGGGGCTGATGATGAAACACCTGAGTAATA	A	384650	384683	1	1	TTTTCT	ATTTTCT	FALSE
NZ_VSIO01000059	Vibrio cholerae strain N2822 NODE_244, whole genome shotgun sequence	61	TATTACTCAGGTGTTTCATCATCAGCCCCTTTC	88	CP039611	Aeromonas schubertii strain LF1708 chromosome, complete genome	Target: [], Upstream: helix-turn-helix transcriptional regulator, Downstream: helix-turn-helix domain-containing protein	4350713	2019-04-28	2017-10-14	China:Guangdong	GAGAGGGTCTGATGATGAAACACCTGAGTAATA	A	28277	28310	1	0.939394	TTTTCT	ATTTTCT	FALSE
NZ_VSIO01000059	Vibrio cholerae strain N2822 NODE_244, whole genome shotgun sequence	62	TCTCGGCCTTGCTGTCCAGTCCGGTGGTCTCGG	88	EF057797	Vibrio phage VP882, complete genome	putative exonuclease	38197	2009-04-30	N/A	N/A	CCGAGACCACCGGACTGGACAGCAAGGCCGAGA	A	23942	23975	1	1	TTATCG	ATTATCG	FALSE
NZ_VSIO01000059	Vibrio cholerae strain N2822 NODE_244, whole genome shotgun sequence	63	CGCAGGGAGCAGAAAGGACAGCCGAAAGCGACT	88	EF057797	Vibrio phage VP882, complete genome	Target: [], Upstream: parA protein, Downstream: protelomerase	38197	2009-04-30	N/A	N/A	AGTCGCTTTCGGCTGTCCTTTCTGCTCCCTGCG	G	25886	25919	1	1	TTATAC	GTTATAC	FALSE
NZ_VSIO01000059	Vibrio cholerae strain N2822 NODE_244, whole genome shotgun sequence	65	CACTGCTGACCGAATTGGTAAAAATGAGCCAAG	88	CP046745	Vibrio cholerae strain 3566-08 chromosome 1, complete sequence	No CDS info in file	3108402	2019-12-18	2008-08-14	USA: New Jersey	CTTGGCTCATTTTTACCAATTCGGTCAGAAGTG	G	2094079	2094112	1	0.969697	TTTTGC	GTTTTGC	FALSE
NZ_VSIO01000059	Vibrio cholerae strain N2822 NODE_244, whole genome shotgun sequence	65	CACTGCTGACCGAATTGGTAAAAATGAGCCAAG	88	CP046736	Vibrio cholerae strain 3528-08 chromosome 1, complete sequence	No CDS info in file	3101042	2019-12-18	2008-06-18	USA: Texas	CTTGGCTCATTTTTACCAATTCGGTCAGAAGTG	G	1822983	1823016	1	0.969697	TTTTGC	GTTTTGC	FALSE
NZ_VSIO01000059	Vibrio cholerae strain N2822 NODE_244, whole genome shotgun sequence	68	CCTCGATACACCCCAGCCAGACGGAAGAAAAGG	88	CP046736	Vibrio cholerae strain 3528-08 chromosome 1, complete sequence	No CDS info in file	3101042	2019-12-18	2008-06-18	USA: Texas	CCTTTTCTTCCGTCTGGCTGTGGCGTATCGAGG	G	1796418	1796451	1	0.939394	TTTACT	GTTTACT	FALSE
NZ_VSIO01000059	Vibrio cholerae strain N2822 NODE_244, whole genome shotgun sequence	69	CACGGCCAAGATCCTATTTGAGCAAACCGTGAG	88	CP046745	Vibrio cholerae strain 3566-08 chromosome 1, complete sequence	No CDS info in file	3108402	2019-12-18	2008-08-14	USA: New Jersey	CTCACGGTTTGCTCAAACAAGATCTTGGCCGTG	G	2070068	2070101	1	0.939394	TTCTCA	GTTCTCA	FALSE
NZ_VSIO01000059	Vibrio cholerae strain N2822 NODE_244, whole genome shotgun sequence	69	CACGGCCAAGATCCTATTTGAGCAAACCGTGAG	88	CP046736	Vibrio cholerae strain 3528-08 chromosome 1, complete sequence	No CDS info in file	3101042	2019-12-18	2008-06-18	USA: Texas	CTCACGGTTTGCTCAAACAAGATCTTGGCCGTG	G	1797654	1797687	1	0.939394	TTCTCA	GTTCTCA	FALSE
NZ_VSIO01000059	Vibrio cholerae strain N2822 NODE_244, whole genome shotgun sequence	72	TCAAAGGGATTGAGTCTCCGCAAGCTAGTTGGT	88	CP046745	Vibrio cholerae strain 3566-08 chromosome 1, complete sequence	No CDS info in file	3108402	2019-12-18	2008-08-14	USA: New Jersey	ACCAACCAGCTTGCGGAGACTCACTCCCTTTGA	A	2097100	2097133	1	0.939394	TTTTGC	ATTTTGC	FALSE
NZ_VSIO01000059	Vibrio cholerae strain N2822 NODE_244, whole genome shotgun sequence	72	TCAAAGGGATTGAGTCTCCGCAAGCTAGTTGGT	88	CP046736	Vibrio cholerae strain 3528-08 chromosome 1, complete sequence	No CDS info in file	3101042	2019-12-18	2008-06-18	USA: Texas	ACCAACCAGCTTGCGGAGACTCACTCCCTTTGA	A	1826157	1826190	1	0.939394	TTTTGC	ATTTTGC	FALSE
NZ_VSIO01000059	Vibrio cholerae strain N2822 NODE_244, whole genome shotgun sequence	73	TACTTCTCACTGTGCCATGTCTTTTCTTTGGGT	88	CP046745	Vibrio cholerae strain 3566-08 chromosome 1, complete sequence	No CDS info in file	3108402	2019-12-18	2008-08-14	USA: New Jersey	ACCAAAAGAAAAGACATGGCACAGTGAGAAGTA	A	2093415	2093448	1	0.969697	TTTGAA	ATTTGAA	FALSE
NZ_VSIO01000059	Vibrio cholerae strain N2822 NODE_244, whole genome shotgun sequence	73	TACTTCTCACTGTGCCATGTCTTTTCTTTGGGT	88	CP046736	Vibrio cholerae strain 3528-08 chromosome 1, complete sequence	No CDS info in file	3101042	2019-12-18	2008-06-18	USA: Texas	ACCAAAAGAAAAGACATGGCACAGTGAGAAGTA	A	1822319	1822352	1	0.969697	TTTGAA	ATTTGAA	FALSE
NZ_VSIO01000059	Vibrio cholerae strain N2822 NODE_244, whole genome shotgun sequence	76	TGCGAGACATACTGTTCATGTCCAGCTTTCTTG	88	CP046745	Vibrio cholerae strain 3566-08 chromosome 1, complete sequence	No CDS info in file	3108402	2019-12-18	2008-08-14	USA: New Jersey	CAAGAAAGCTGGACATGAACAGCATGTCACGCA	A	2087136	2087169	1	0.939394	TTTTCT	ATTTTCT	FALSE
NZ_VSIO01000059	Vibrio cholerae strain N2822 NODE_244, whole genome shotgun sequence	76	TGCGAGACATACTGTTCATGTCCAGCTTTCTTG	88	CP046736	Vibrio cholerae strain 3528-08 chromosome 1, complete sequence	No CDS info in file	3101042	2019-12-18	2008-06-18	USA: Texas	CAAGAAAGCTGGACATGAACAGCATGTCACGCA	A	1816040	1816073	1	0.939394	TTTTCT	ATTTTCT	FALSE
NZ_VSIO01000059	Vibrio cholerae strain N2822 NODE_244, whole genome shotgun sequence	79	TATCAAGCCACGTTCGAGGCCTTCATGATGAAA	88	CP046745	Vibrio cholerae strain 3566-08 chromosome 1, complete sequence	No CDS info in file	3108402	2019-12-18	2008-08-14	USA: New Jersey	TTTCATCATGAAGGCCTCGAATGTGGCTTGATA	A	2099587	2099620	1	0.969697	TTCACG	ATTCACG	FALSE
NZ_VSIO01000059	Vibrio cholerae strain N2822 NODE_244, whole genome shotgun sequence	79	TATCAAGCCACGTTCGAGGCCTTCATGATGAAA	88	CP046736	Vibrio cholerae strain 3528-08 chromosome 1, complete sequence	No CDS info in file	3101042	2019-12-18	2008-06-18	USA: Texas	TTTCATCATGAAGGCCTCAAACGTGGCTTGATA	A	1828644	1828677	1	0.969697	TTCACG	ATTCACG	FALSE
NZ_QEDR01000012	Vibrio cholerae strain BD34 BD34_S34_L001_R1_001contig_12_consensus, whole genome shotgun sequence	1	CATGACTGATGCCATTAGTAAGCCTCCGGTAAGT	17	CP042300	Vibrio cholerae O1 strain AAS91 chromosome 2, complete sequence	Target: [], Upstream: phage tail protein, Downstream: phage tail assembly protein	1124701	2020-01-28	N/A	N/A	ACTTACCGGAGGCTTACTAATGGCATCAGTCATG	G	949547	949581	1	1	TTGAGT	GTTGAGT	FALSE
NZ_QEDR01000012	Vibrio cholerae strain BD34 BD34_S34_L001_R1_001contig_12_consensus, whole genome shotgun sequence	1	CATGACTGATGCCATTAGTAAGCCTCCGGTAAGT	17	CP046820	Vibrio metoecus strain 2011V-1015 chromosome 1, complete sequence	No CDS info in file	2920855	2019-12-18	2010-11-09	USA: California	ACTTACCGGAGGCTTACTAATGGCATCAGTCATG	G	2657315	2657349	1	1	TTGAGT	GTTGAGT	FALSE
NZ_QEDR01000012	Vibrio cholerae strain BD34 BD34_S34_L001_R1_001contig_12_consensus, whole genome shotgun sequence	1	CATGACTGATGCCATTAGTAAGCCTCCGGTAAGT	17	CP046819	Vibrio metoecus strain 2011V-1015 chromosome 2, complete sequence	No CDS info in file	1182052	2019-12-18	2010-11-09	USA: California	ACTTACCGGAGGCTTACTAATGGCATCAGTCATG	G	175303	175337	1	1	TTGAGT	GTTGAGT	FALSE
NZ_QEDR01000012	Vibrio cholerae strain BD34 BD34_S34_L001_R1_001contig_12_consensus, whole genome shotgun sequence	1	CATGACTGATGCCATTAGTAAGCCTCCGGTAAGT	17	CP036500	Vibrio cholerae strain 20000 chromosome 2, complete sequence	Target: [], Upstream: phage tail assembly protein, Downstream: phage tail protein	1110356	2019-03-06	2016	Russia: Rostov-on-Don, Rostov region, 344002	ACTTACCGGAGGCTTACTAATGGCATCAGTCATG	G	314661	314695	1	1	TTGAGT	GTTGAGT	FALSE
NZ_QEDR01000012	Vibrio cholerae strain BD34 BD34_S34_L001_R1_001contig_12_consensus, whole genome shotgun sequence	1	CATGACTGATGCCATTAGTAAGCCTCCGGTAAGT	17	CP013013	Vibrio cholerae strain Env-390 chromosome 1, complete sequence	Target: [], Upstream: Phage Tail Protein X, Downstream: Phage tail tube protein FII	1125906	2016-10-26	2012-09	Haiti	ACTTACCGGAGGCTTACTAATGGCATCAGTCATG	G	950752	950786	1	1	TTGAGT	GTTGAGT	FALSE
NZ_QEDR01000012	Vibrio cholerae strain BD34 BD34_S34_L001_R1_001contig_12_consensus, whole genome shotgun sequence	1	CATGACTGATGCCATTAGTAAGCCTCCGGTAAGT	17	CP012997	Vibrio cholerae strain 2012Env-9 chromosome 1, complete sequence	Target: [], Upstream: Phage Tail Protein X, Downstream: Phage tail tube protein FII	1124711	2016-10-26	2012-04-24	Haiti: Lassalle	ACTTACCGGAGGCTTACTAATGGCATCAGTCATG	G	949555	949589	1	1	TTGAGT	GTTGAGT	FALSE
NZ_QEDR01000012	Vibrio cholerae strain BD34 BD34_S34_L001_R1_001contig_12_consensus, whole genome shotgun sequence	1	CATGACTGATGCCATTAGTAAGCCTCCGGTAAGT	17	CP010811	Vibrio cholerae strain 1154-74, complete genome	Target: [], Upstream: phage Tail Protein X family protein, Downstream: mu-like prophage FluMu gp41 family protein	3928357	2015-05-28	1974	India	ACTTACCGGAGGCTTACTAATGGCATCAGTCATG	G	1767597	1767631	1	1	TTGAGT	GTTGAGT	FALSE
NZ_QEDR01000012	Vibrio cholerae strain BD34 BD34_S34_L001_R1_001contig_12_consensus, whole genome shotgun sequence	2	CATGAAGTAGATGATTCGATTGCAGTTGATAAC	17	CP043555	Vibrio cholerae strain RFB16 plasmid unnamed, complete sequence	Target: hypothetical protein, Upstream: 3'-5' exonuclease, Downstream: resolvase	49113	2019-09-11	2017-08-27	USA: Pittsburgh	GTTATCAACTGCAATCGAATCATCTACTTCATG	G	11345	11378	1	1	TTCAAC	GTTCAAC	FALSE
NZ_QEDR01000012	Vibrio cholerae strain BD34 BD34_S34_L001_R1_001contig_12_consensus, whole genome shotgun sequence	4	CGCAAACGAATCGTTGACCTCAATTCAGGCCGTG	17	CP046825	Vibrio mimicus strain 07-2442 chromosome 1, complete sequence	No CDS info in file	3037849	2019-12-18	2006-08-10	USA: Pennsylvania	CACGGCCTGAATTGAGGTCAACGATTCGTTTGCA	A	1019354	1019387	0.970588	1	TTGCCT	ATTGCCT	FALSE
NZ_QEDR01000012	Vibrio cholerae strain BD34 BD34_S34_L001_R1_001contig_12_consensus, whole genome shotgun sequence	4	CGCAAACGAATCGTTGACCTCAATTCAGGCCGTG	17	CP045719	Vibrio cholerae O395 chromosome 2, complete genome	phage tail tape measure protein	3026110	2019-11-09	2016-10	Norway	CACGGCCTGAATTGAGGTCAACGATTCGTTTGCA	A	717220	717253	0.970588	1	TTGCCT	ATTGCCT	FALSE
NZ_QEDR01000012	Vibrio cholerae strain BD34 BD34_S34_L001_R1_001contig_12_consensus, whole genome shotgun sequence	4	CGCAAACGAATCGTTGACCTCAATTCAGGCCGTG	17	CP045719	Vibrio cholerae O395 chromosome 2, complete genome	phage tail tape measure protein	3026110	2019-11-09	2016-10	Norway	CACGGCCTGAATTGAGGTCAACGATTCGTTTGCA	A	776459	776492	0.970588	1	TTGCCT	ATTGCCT	FALSE
NZ_QEDR01000012	Vibrio cholerae strain BD34 BD34_S34_L001_R1_001contig_12_consensus, whole genome shotgun sequence	4	CGCAAACGAATCGTTGACCTCAATTCAGGCCGTG	17	CP016383	Vibrio mimicus strain SCCF01 chromosome 1, complete sequence	phage tail tape measure protein	3213040	2016-10-18	2013-08-26	China: Sichuan	CACGGCCTGAATTGAGGTCAACGATTCGTTTGCA	A	268977	269010	0.970588	1	TTGCCT	ATTGCCT	FALSE
NZ_QEDR01000012	Vibrio cholerae strain BD34 BD34_S34_L001_R1_001contig_12_consensus, whole genome shotgun sequence	4	CGCAAACGAATCGTTGACCTCAATTCAGGCCGTG	17	CP016383	Vibrio mimicus strain SCCF01 chromosome 1, complete sequence	phage tail tape measure protein	3213040	2016-10-18	2013-08-26	China: Sichuan	CACGGCCTGAATTGAGGTCAACGATTCGTTTGCA	A	2367512	2367545	0.970588	1	TTGCCT	ATTGCCT	FALSE
NZ_QEDR01000012	Vibrio cholerae strain BD34 BD34_S34_L001_R1_001contig_12_consensus, whole genome shotgun sequence	4	CGCAAACGAATCGTTGACCTCAATTCAGGCCGTG	17	CP010812	Vibrio cholerae strain 10432-62, complete genome	phage-related minor tail family protein	4077462	2015-05-28	1962	Philippines	CACGGCCTGAATTGAGGTCAACGATTCGTTTGCA	A	1702648	1702681	0.970588	1	TTTCCT	ATTTCCT	FALSE
NZ_QEDR01000012	Vibrio cholerae strain BD34 BD34_S34_L001_R1_001contig_12_consensus, whole genome shotgun sequence	4	CGCAAACGAATCGTTGACCTCAATTCAGGCCGTG	17	CP001235	Vibrio cholerae O395 chromosome I, complete sequence	Target: hypothetical protein, Upstream: Mu-like prophage FluMu protein gp41, Downstream: Mu-like prophage FluMu DNA circulation protein	3024078	2014-01-31	N/A	N/A	CACGGCCTGAATTGAGGTCAACGATTCGTTTGCA	A	1246147	1246180	0.970588	1	TTGCCT	ATTGCCT	FALSE
NZ_QEDR01000012	Vibrio cholerae strain BD34 BD34_S34_L001_R1_001contig_12_consensus, whole genome shotgun sequence	4	CGCAAACGAATCGTTGACCTCAATTCAGGCCGTG	17	CP001235	Vibrio cholerae O395 chromosome I, complete sequence	Target: hypothetical protein, Upstream: Mu-like prophage FluMu DNA circulation protein, Downstream: Mu-like prophage FluMu protein gp41	3024078	2014-01-31	N/A	N/A	CACGGCCTGAATTGAGGTCAACGATTCGTTTGCA	A	1305386	1305419	0.970588	1	TTGCCT	ATTGCCT	FALSE
NZ_QEDR01000012	Vibrio cholerae strain BD34 BD34_S34_L001_R1_001contig_12_consensus, whole genome shotgun sequence	4	CGCAAACGAATCGTTGACCTCAATTCAGGCCGTG	17	CP000627	Vibrio cholerae O395 chromosome 1, complete sequence	phage tail tape measure protein, family, core region	3024069	2019-03-11	N/A	N/A	CACGGCCTGAATTGAGGTCAACGATTCGTTTGCA	A	714728	714761	0.970588	1	TTGCCT	ATTGCCT	FALSE
NZ_QEDR01000012	Vibrio cholerae strain BD34 BD34_S34_L001_R1_001contig_12_consensus, whole genome shotgun sequence	4	CGCAAACGAATCGTTGACCTCAATTCAGGCCGTG	17	CP000627	Vibrio cholerae O395 chromosome 1, complete sequence	phage tail tape measure protein, family, core region	3024069	2019-03-11	N/A	N/A	CACGGCCTGAATTGAGGTCAACGATTCGTTTGCA	A	773967	774000	0.970588	1	TTGCCT	ATTGCCT	FALSE
NZ_QEDR01000012	Vibrio cholerae strain BD34 BD34_S34_L001_R1_001contig_12_consensus, whole genome shotgun sequence	4	CGCAAACGAATCGTTGACCTCAATTCAGGCCGTG	17	CP013313	Vibrio cholerae strain E9120 chromosome 1, complete sequence	phage tail tape measure protein	2961701	2016-11-30	1961	Indonesia	CACGGCCTGAATTGAGGTCAAGGATTCGTTTGCA	A	604513	604546	0.970588	0.969697	TTGCCT	ATTGCCT	FALSE
NZ_QEDR01000012	Vibrio cholerae strain BD34 BD34_S34_L001_R1_001contig_12_consensus, whole genome shotgun sequence	6	TCAAAAACCTGAGTTTGCAGAAGTTCTTGGGGC	17	CP016987	Vibrio cholerae strain FORC_055 chromosome 1, complete sequence	Target: hypothetical protein, Upstream: Primosomal protein I, Downstream: None	3028272	2017-09-19	2014-07-08	South Korea: Jeollanam-do	GCCCCAAGAACTTCTGCAAACTCAGGTTTTTGA	A	1204191	1204224	1	1	TTTGGC	ATTTGGC	FALSE
NZ_QEDR01000012	Vibrio cholerae strain BD34 BD34_S34_L001_R1_001contig_12_consensus, whole genome shotgun sequence	9	TGTTCTCGCCATTCAGTCCTGCTGATTTAGCGA	17	CP046820	Vibrio metoecus strain 2011V-1015 chromosome 1, complete sequence	No CDS info in file	2920855	2019-12-18	2010-11-09	USA: California	TCGCTAAATCAGCAGGACTGAATGGCGAGAACA	A	2656001	2656034	1	1	TTGGTG	ATTGGTG	FALSE
NZ_QEDR01000012	Vibrio cholerae strain BD34 BD34_S34_L001_R1_001contig_12_consensus, whole genome shotgun sequence	9	TGTTCTCGCCATTCAGTCCTGCTGATTTAGCGA	17	CP046819	Vibrio metoecus strain 2011V-1015 chromosome 2, complete sequence	No CDS info in file	1182052	2019-12-18	2010-11-09	USA: California	TCGCTAAATCAGCAGGACTGAATGGCGAGAACA	A	176618	176651	1	1	TTGGTG	ATTGGTG	FALSE
NZ_QEDR01000012	Vibrio cholerae strain BD34 BD34_S34_L001_R1_001contig_12_consensus, whole genome shotgun sequence	9	TGTTCTCGCCATTCAGTCCTGCTGATTTAGCGA	17	CP010811	Vibrio cholerae strain 1154-74, complete genome	Target: hypothetical protein, Upstream: phage P2 GpU family protein, Downstream: mu-like prophage FluMu gp41 family protein	3928357	2015-05-28	1974	India	TCGCTAAATCAGCAGGACTGAATGGCGAGAACA	A	1768912	1768945	1	1	TTGGTG	ATTGGTG	FALSE
NZ_QEDR01000012	Vibrio cholerae strain BD34 BD34_S34_L001_R1_001contig_12_consensus, whole genome shotgun sequence	9	TGTTCTCGCCATTCAGTCCTGCTGATTTAGCGA	17	CP042300	Vibrio cholerae O1 strain AAS91 chromosome 2, complete sequence	phage tail protein	1124701	2020-01-28	N/A	N/A	TCGCTAAATCAGCAGGACTGAATGGAGAGAACA	A	950862	950895	1	0.969697	TTGGTG	ATTGGTG	FALSE
NZ_QEDR01000012	Vibrio cholerae strain BD34 BD34_S34_L001_R1_001contig_12_consensus, whole genome shotgun sequence	9	TGTTCTCGCCATTCAGTCCTGCTGATTTAGCGA	17	CP013013	Vibrio cholerae strain Env-390 chromosome 1, complete sequence	Target: hypothetical protein, Upstream: Phage P2 GpU, Downstream: Phage tail tube protein FII	1125906	2016-10-26	2012-09	Haiti	TCGCTAAATCAGCAGGACTGAATGGAGAGAACA	A	952067	952100	1	0.969697	TTGGTG	ATTGGTG	FALSE
NZ_QEDR01000012	Vibrio cholerae strain BD34 BD34_S34_L001_R1_001contig_12_consensus, whole genome shotgun sequence	9	TGTTCTCGCCATTCAGTCCTGCTGATTTAGCGA	17	CP012997	Vibrio cholerae strain 2012Env-9 chromosome 1, complete sequence	Target: hypothetical protein, Upstream: Phage P2 GpU, Downstream: Phage tail tube protein FII	1124711	2016-10-26	2012-04-24	Haiti: Lassalle	TCGCTAAATCAGCAGGACTGAATGGAGAGAACA	A	950870	950903	1	0.969697	TTGGTG	ATTGGTG	FALSE
NZ_QEDR01000012	Vibrio cholerae strain BD34 BD34_S34_L001_R1_001contig_12_consensus, whole genome shotgun sequence	9	TGTTCTCGCCATTCAGTCCTGCTGATTTAGCGA	17	CP036500	Vibrio cholerae strain 20000 chromosome 2, complete sequence	phage tail protein	1110356	2019-03-06	2016	Russia: Rostov-on-Don, Rostov region, 344002	TCGCCAAATCTGCAGGACTGAATGGCGAGAACA	A	313347	313380	1	0.939394	TTGGCG	ATTGGCG	FALSE
NZ_QEDR01000012	Vibrio cholerae strain BD34 BD34_S34_L001_R1_001contig_12_consensus, whole genome shotgun sequence	13	TCCAGCGCAGCATTGGTGAGCATCGAATCTTTG	17	CP046825	Vibrio mimicus strain 07-2442 chromosome 1, complete sequence	No CDS info in file	3037849	2019-12-18	2006-08-10	USA: Pennsylvania	CAAAGATTCGATGCTCACCAATGCTGCGCTGGA	A	1040494	1040527	1	1	TTTTGT	ATTTTGT	FALSE
NZ_QEDR01000012	Vibrio cholerae strain BD34 BD34_S34_L001_R1_001contig_12_consensus, whole genome shotgun sequence	13	TCCAGCGCAGCATTGGTGAGCATCGAATCTTTG	17	CP045719	Vibrio cholerae O395 chromosome 2, complete genome	DUF3164 family protein	3026110	2019-11-09	2016-10	Norway	CAAAGATTCGATGCTCACCAATGCTGCGCTGGA	A	697225	697258	1	1	TTTTGT	ATTTTGT	FALSE
NZ_QEDR01000012	Vibrio cholerae strain BD34 BD34_S34_L001_R1_001contig_12_consensus, whole genome shotgun sequence	13	TCCAGCGCAGCATTGGTGAGCATCGAATCTTTG	17	CP045719	Vibrio cholerae O395 chromosome 2, complete genome	DUF3164 family protein	3026110	2019-11-09	2016-10	Norway	CAAAGATTCGATGCTCACCAATGCTGCGCTGGA	A	796454	796487	1	1	TTTTGT	ATTTTGT	FALSE
NZ_QEDR01000012	Vibrio cholerae strain BD34 BD34_S34_L001_R1_001contig_12_consensus, whole genome shotgun sequence	13	TCCAGCGCAGCATTGGTGAGCATCGAATCTTTG	17	CP016383	Vibrio mimicus strain SCCF01 chromosome 1, complete sequence	sulfate transporter	3213040	2016-10-18	2013-08-26	China: Sichuan	CAAAGATTCGATGCTCACCAATGCTGCGCTGGA	A	248165	248198	1	1	TTTTGT	ATTTTGT	FALSE
NZ_QEDR01000012	Vibrio cholerae strain BD34 BD34_S34_L001_R1_001contig_12_consensus, whole genome shotgun sequence	13	TCCAGCGCAGCATTGGTGAGCATCGAATCTTTG	17	CP016383	Vibrio mimicus strain SCCF01 chromosome 1, complete sequence	sulfate transporter	3213040	2016-10-18	2013-08-26	China: Sichuan	CAAAGATTCGATGCTCACCAATGCTGCGCTGGA	A	2346683	2346716	1	1	TTTTGT	ATTTTGT	FALSE
NZ_QEDR01000012	Vibrio cholerae strain BD34 BD34_S34_L001_R1_001contig_12_consensus, whole genome shotgun sequence	13	TCCAGCGCAGCATTGGTGAGCATCGAATCTTTG	17	CP010812	Vibrio cholerae strain 10432-62, complete genome	Target: hypothetical protein, Upstream: iclR helix-turn-helix domain protein, Downstream: None	4077462	2015-05-28	1962	Philippines	CAAAGATTCGATGCTCACCAATGCTGCGCTGGA	A	1683127	1683160	1	1	TTTTGT	ATTTTGT	FALSE
NZ_QEDR01000012	Vibrio cholerae strain BD34 BD34_S34_L001_R1_001contig_12_consensus, whole genome shotgun sequence	13	TCCAGCGCAGCATTGGTGAGCATCGAATCTTTG	17	CP001235	Vibrio cholerae O395 chromosome I, complete sequence	Target: hypothetical protein, Upstream: DNA transposition protein, Downstream: phage protein gp16	3024078	2014-01-31	N/A	N/A	CAAAGATTCGATGCTCACCAATGCTGCGCTGGA	A	1226152	1226185	1	1	TTTTGT	ATTTTGT	FALSE
NZ_QEDR01000012	Vibrio cholerae strain BD34 BD34_S34_L001_R1_001contig_12_consensus, whole genome shotgun sequence	13	TCCAGCGCAGCATTGGTGAGCATCGAATCTTTG	17	CP001235	Vibrio cholerae O395 chromosome I, complete sequence	Target: hypothetical protein, Upstream: phage protein gp16, Downstream: DNA transposition protein	3024078	2014-01-31	N/A	N/A	CAAAGATTCGATGCTCACCAATGCTGCGCTGGA	A	1325381	1325414	1	1	TTTTGT	ATTTTGT	FALSE
NZ_QEDR01000012	Vibrio cholerae strain BD34 BD34_S34_L001_R1_001contig_12_consensus, whole genome shotgun sequence	13	TCCAGCGCAGCATTGGTGAGCATCGAATCTTTG	17	CP000627	Vibrio cholerae O395 chromosome 1, complete sequence	gp05	3024069	2019-03-11	N/A	N/A	CAAAGATTCGATGCTCACCAATGCTGCGCTGGA	A	694733	694766	1	1	TTTTGT	ATTTTGT	FALSE
NZ_QEDR01000012	Vibrio cholerae strain BD34 BD34_S34_L001_R1_001contig_12_consensus, whole genome shotgun sequence	13	TCCAGCGCAGCATTGGTGAGCATCGAATCTTTG	17	CP000627	Vibrio cholerae O395 chromosome 1, complete sequence	Target: conserved hypothetical protein, Upstream: protein gp16, Downstream: DNA transposition protein	3024069	2019-03-11	N/A	N/A	CAAAGATTCGATGCTCACCAATGCTGCGCTGGA	A	793962	793995	1	1	TTTTGT	ATTTTGT	FALSE
NZ_QEDR01000012	Vibrio cholerae strain BD34 BD34_S34_L001_R1_001contig_12_consensus, whole genome shotgun sequence	13	TCCAGCGCAGCATTGGTGAGCATCGAATCTTTG	17	CP046791	Vibrio navarrensis strain 2462-79 chromosome 1, complete sequence	No CDS info in file	3275152	2019-12-18	N/A	USA: Maryland	CAAAGATTCGATGTTCACCAATGCTGCGCTGGA	A	1924080	1924113	1	0.969697	TCTTGT	ATCTTGT	FALSE
NZ_QEDR01000012	Vibrio cholerae strain BD34 BD34_S34_L001_R1_001contig_12_consensus, whole genome shotgun sequence	13	TCCAGCGCAGCATTGGTGAGCATCGAATCTTTG	17	CP046744	Vibrio cholerae strain 3569-08 chromosome 1, complete sequence	No CDS info in file	2969890	2019-12-18	2008-09-06	USA: Louisiana	CAAAAATTCGATGCTCACCAATGCTGCGCTGGA	A	2543056	2543089	1	0.969697	TTTTGT	ATTTTGT	FALSE
NZ_QEDR01000012	Vibrio cholerae strain BD34 BD34_S34_L001_R1_001contig_12_consensus, whole genome shotgun sequence	13	TCCAGCGCAGCATTGGTGAGCATCGAATCTTTG	17	LT897798	Vibrio cholerae isolate Vibrio cholerae str. BC1071 genome assembly, chromosome: II	Uncharacterised protein	1217808	2017-12-20	N/A	N/A	CAAAAATTCGATGCTCACCAATGCTGCGCTGGA	A	136279	136312	1	0.969697	TTTTGT	ATTTTGT	FALSE
NZ_QEDR01000012	Vibrio cholerae strain BD34 BD34_S34_L001_R1_001contig_12_consensus, whole genome shotgun sequence	13	TCCAGCGCAGCATTGGTGAGCATCGAATCTTTG	17	CP013313	Vibrio cholerae strain E9120 chromosome 1, complete sequence	Target: hypothetical protein, Upstream: positive regulator of late transcription, Downstream: DNA transposition protein	2961701	2016-11-30	1961	Indonesia	CAAAAATTCGATGCTCACCAATGCTGCGCTGGA	A	625624	625657	1	0.969697	TTTTGT	ATTTTGT	FALSE
NZ_QEDR01000012	Vibrio cholerae strain BD34 BD34_S34_L001_R1_001contig_12_consensus, whole genome shotgun sequence	13	TCCAGCGCAGCATTGGTGAGCATCGAATCTTTG	17	CP013307	Vibrio cholerae strain E506 chromosome 1, complete sequence	Target: hypothetical protein, Upstream: DNA transposition protein, Downstream: positive regulator of late transcription	2969901	2016-11-30	1974	USA	CAAAAATTCGATGCTCACCAATGCTGCGCTGGA	A	2391139	2391172	1	0.969697	TTTTGT	ATTTTGT	FALSE
NZ_QEDR01000012	Vibrio cholerae strain BD34 BD34_S34_L001_R1_001contig_12_consensus, whole genome shotgun sequence	13	TCCAGCGCAGCATTGGTGAGCATCGAATCTTTG	17	CP016324	Vibrio cholerae 2740-80 chromosome 1, complete sequence	sulfate transporter	2987030	2016-07-11	N/A	N/A	CAAAAATTCGATGCTCACCAATGCTGCGCTGGA	A	305494	305527	1	0.969697	TTTTGT	ATTTTGT	FALSE
NZ_QEDR01000012	Vibrio cholerae strain BD34 BD34_S34_L001_R1_001contig_12_consensus, whole genome shotgun sequence	14	TGACTTTGGCGAAGTTTTGCAGTGGGTTTTTGA	17	KP795616	Enterovibrio sp. FF_113 m092-contig1 genomic sequence	Prophage Clp protease-like protein	37597	2019-11-18	2014-09-10	N/A	TCAAAAACCCACTGCAAAACTTCGCCAAAGTCA	A	5248	5281	1	1	TTGCAG	ATTGCAG	FALSE
NZ_QEDR01000012	Vibrio cholerae strain BD34 BD34_S34_L001_R1_001contig_12_consensus, whole genome shotgun sequence	16	CATGAAGGGCTATGAAGGGATTGACGATTTAGT	17	KP795616	Enterovibrio sp. FF_113 m092-contig1 genomic sequence	Phage terminase, large subunit	37597	2019-11-18	2014-09-10	N/A	ACTAAATCGTCAATCCCTTCATAGCCCTTCATG	G	10151	10184	1	1	TTGGCA	GTTGGCA	FALSE
NZ_QEDR01000012	Vibrio cholerae strain BD34 BD34_S34_L001_R1_001contig_12_consensus, whole genome shotgun sequence	17	CTTGTACCACTTGGCTTCAACGACTTCGGGTAA	17	CP046819	Vibrio metoecus strain 2011V-1015 chromosome 2, complete sequence	No CDS info in file	1182052	2019-12-18	2010-11-09	USA: California	TTACCCGAAGTCGTTGAAGCCAAGTGGTACAAG	G	788448	788481	1	1	TTCGCG	GTTCGCG	FALSE
NZ_QEDR01000012	Vibrio cholerae strain BD34 BD34_S34_L001_R1_001contig_12_consensus, whole genome shotgun sequence	17	CTTGTACCACTTGGCTTCAACGACTTCGGGTAA	17	CP046826	Vibrio mimicus strain 07-2442 chromosome 2, complete sequence	No CDS info in file	1172705	2019-12-18	2006-08-10	USA: Pennsylvania	TTACCCGAAGTCGTTGAAGCCAAGTGGTACAAG	G	76064	76097	1	1	TTCGCG	GTTCGCG	FALSE
NZ_QEDR01000012	Vibrio cholerae strain BD34 BD34_S34_L001_R1_001contig_12_consensus, whole genome shotgun sequence	17	CTTGTACCACTTGGCTTCAACGACTTCGGGTAA	17	CP046748	Vibrio cholerae strain 3541-04 chromosome 2, complete sequence	No CDS info in file	1063121	2019-12-18	N/A	N/A	TTACCCGAAGTCGTTGAAGCCAAGTGGTACAAG	G	771659	771692	1	1	TTCGCG	GTTCGCG	FALSE
NZ_QEDR01000012	Vibrio cholerae strain BD34 BD34_S34_L001_R1_001contig_12_consensus, whole genome shotgun sequence	17	CTTGTACCACTTGGCTTCAACGACTTCGGGTAA	17	CP046750	Vibrio cholerae strain 2015V-1118 chromosome 2, complete sequence	No CDS info in file	1102732	2019-12-18	2015-08-06	USA: Texas	TTACCCGAAGTCGTTGAAGCCAAGTGGTACAAG	G	188135	188168	1	1	TTCGCG	GTTCGCG	FALSE
NZ_QEDR01000012	Vibrio cholerae strain BD34 BD34_S34_L001_R1_001contig_12_consensus, whole genome shotgun sequence	17	CTTGTACCACTTGGCTTCAACGACTTCGGGTAA	17	CP045718	Vibrio cholerae O395 chromosome 1, complete genome	terminase	1106423	2019-11-09	2016-10	Norway	TTACCCGAAGTCGTTGAAGCCAAGTGGTACAAG	G	1025857	1025890	1	1	TTCGCG	GTTCGCG	FALSE
NZ_QEDR01000012	Vibrio cholerae strain BD34 BD34_S34_L001_R1_001contig_12_consensus, whole genome shotgun sequence	17	CTTGTACCACTTGGCTTCAACGACTTCGGGTAA	17	CP014042	Vibrio mimicus strain FDAARGOS_112 chromosome 1, complete sequence	terminase	1347652	2019-09-30	N/A	USA:LA	TTACCCGAAGTCGTTGAAGCCAAGTGGTACAAG	G	597157	597190	1	1	TTCGCG	GTTCGCG	FALSE
NZ_QEDR01000012	Vibrio cholerae strain BD34 BD34_S34_L001_R1_001contig_12_consensus, whole genome shotgun sequence	17	CTTGTACCACTTGGCTTCAACGACTTCGGGTAA	17	CP013318	Vibrio cholerae strain NCTC5395 chromosome 2, complete sequence	terminase	1188831	2016-11-30	1938	Iraq	TTACCCGAAGTCGTTGAAGCCAAGTGGTACAAG	G	232390	232423	1	1	TTCGCG	GTTCGCG	FALSE
NZ_QEDR01000012	Vibrio cholerae strain BD34 BD34_S34_L001_R1_001contig_12_consensus, whole genome shotgun sequence	17	CTTGTACCACTTGGCTTCAACGACTTCGGGTAA	17	CP013312	Vibrio cholerae strain E1320 chromosome 2, complete sequence	Phage small terminase subunit	1158995	2016-11-30	1974	China:Shanghai	TTACCCGAAGTCGTTGAAGCCAAGTGGTACAAG	G	582340	582373	1	1	TTCGCG	GTTCGCG	FALSE
NZ_QEDR01000012	Vibrio cholerae strain BD34 BD34_S34_L001_R1_001contig_12_consensus, whole genome shotgun sequence	17	CTTGTACCACTTGGCTTCAACGACTTCGGGTAA	17	CP001236	Vibrio cholerae O395 chromosome II, complete sequence	putative terminase, endonuclease subunit	1111222	2014-01-31	N/A	N/A	TTACCCGAAGTCGTTGAAGCCAAGTGGTACAAG	G	233251	233284	1	1	TTCGCG	GTTCGCG	FALSE
NZ_QEDR01000012	Vibrio cholerae strain BD34 BD34_S34_L001_R1_001contig_12_consensus, whole genome shotgun sequence	17	CTTGTACCACTTGGCTTCAACGACTTCGGGTAA	17	CP000626	Vibrio cholerae O395 chromosome 2, complete sequence	putative terminase, endonuclease subunit	1108250	2019-03-11	N/A	N/A	TTACCCGAAGTCGTTGAAGCCAAGTGGTACAAG	G	1027684	1027717	1	1	TTCGCG	GTTCGCG	FALSE
NZ_KK211324	Vibrio cholerae ATCC 14035 T411DRAFT_scaffold00010.10, whole genome shotgun sequence	3	CGGTTGATAAAACGCTGCGTAAGTTTTTCGAAG	7	CP045719	Vibrio cholerae O395 chromosome 2, complete genome	Part of CRISPR array	3026110	2019-11-09	2016-10	Norway	CTTCGAAAAACTTACGCAGCGTTTTATCAACCG	G	2839206	2839239	1	1	GAAACA	GGAAACA	TRUE
NZ_KK211324	Vibrio cholerae ATCC 14035 T411DRAFT_scaffold00010.10, whole genome shotgun sequence	3	CGGTTGATAAAACGCTGCGTAAGTTTTTCGAAG	7	CP001235	Vibrio cholerae O395 chromosome I, complete sequence	Part of CRISPR array	3024078	2014-01-31	N/A	N/A	CTTCGAAAAACTTACGCAGCGTTTTATCAACCG	G	344513	344546	1	1	GAAACA	GGAAACA	TRUE
NZ_KK211324	Vibrio cholerae ATCC 14035 T411DRAFT_scaffold00010.10, whole genome shotgun sequence	3	CGGTTGATAAAACGCTGCGTAAGTTTTTCGAAG	7	CP000627	Vibrio cholerae O395 chromosome 1, complete sequence	Part of CRISPR array	3024069	2019-03-11	N/A	N/A	CTTCGAAAAACTTACGCAGCGTTTTATCAACCG	G	2837165	2837198	1	1	GAAACA	GGAAACA	TRUE
NZ_KK211324	Vibrio cholerae ATCC 14035 T411DRAFT_scaffold00010.10, whole genome shotgun sequence	4	CCGAATACAACGGGCAAGCCTGCGCTAACGTTC	7	MK575466	Vibrio phage Rostov 7, complete genome	tail sheath protein	45903	2019-03-10	N/A	N/A	GAACGTTAGCGCAGGCTTGCCCGTTGTATTCGG	G	31946	31979	1	1	TTCAGC	GTTCAGC	FALSE
NZ_KK211324	Vibrio cholerae ATCC 14035 T411DRAFT_scaffold00010.10, whole genome shotgun sequence	4	CCGAATACAACGGGCAAGCCTGCGCTAACGTTC	7	KJ545483	Vibrio phage phi 2, complete genome	tail protein	41476	2014-12-26	N/A	N/A	GAACGTTAGCGCAGGCTTGCCCGTTGTATTCGG	G	10560	10593	1	1	TTCAGC	GTTCAGC	FALSE
NZ_KK211324	Vibrio cholerae ATCC 14035 T411DRAFT_scaffold00010.10, whole genome shotgun sequence	4	CCGAATACAACGGGCAAGCCTGCGCTAACGTTC	7	KJ572845	Vibrio phage X29, complete genome	tail sheath protein	41569	2014-12-26	N/A	N/A	GAACGTTAGCGCAGGCTTGCCCGTTGTATTCGG	G	10560	10593	1	1	TTCAGC	GTTCAGC	FALSE
NZ_KK211324	Vibrio cholerae ATCC 14035 T411DRAFT_scaffold00010.10, whole genome shotgun sequence	6	TATTGCATTGAATTGCCCCACTCTTTGACCACA	7	MG592641	Vibrio phage 1.273.O._10N.286.54.C7, partial genome	TMhelix containing protein	48145	2018-01-24	2010-10-13	USA: Massachusetts, Nahant, Canoe Cove	GGTAGTTAAAGAGTGGGGCAATTCAATGCAATA	A	10055	10087	0.969697	0.9375	CTGGTT	ACTGGTT	FALSE
NZ_KK211324	Vibrio cholerae ATCC 14035 T411DRAFT_scaffold00010.10, whole genome shotgun sequence	8	CCAAGCAGCAATAAAAATGGAGAGCAATCCTAT	7	MK575466	Vibrio phage Rostov 7, complete genome	Target: [], Upstream: DUF1064 domain-containing protein, Downstream: terminase large subunit family protein	45903	2019-03-10	N/A	N/A	ATAGGATTGCTCTCCATTTTTATTGCTGCTTGG	G	13428	13461	1	1	TTTCTT	GTTTCTT	FALSE
NZ_KK211324	Vibrio cholerae ATCC 14035 T411DRAFT_scaffold00010.10, whole genome shotgun sequence	8	CCAAGCAGCAATAAAAATGGAGAGCAATCCTAT	7	KJ545483	Vibrio phage phi 2, complete genome	Target: [], Upstream: DNA recombination-dependent growth factor C, Downstream: single-stranded DNA-binding protein	41476	2014-12-26	N/A	N/A	ATAGGATTGCTCTCCATTTTTATTGCTGCTTGG	G	36130	36163	1	1	TTTCTT	GTTTCTT	FALSE
NZ_KK211324	Vibrio cholerae ATCC 14035 T411DRAFT_scaffold00010.10, whole genome shotgun sequence	8	CCAAGCAGCAATAAAAATGGAGAGCAATCCTAT	7	KJ572845	Vibrio phage X29, complete genome	Target: [], Upstream: exonuclease:ribonuclease T, Downstream: ASCH domain protein	41569	2014-12-26	N/A	N/A	ATAGGATTGCTCTCCATTTTTATTGCTGCTTGG	G	36130	36163	1	1	TTTCTT	GTTTCTT	FALSE
NZ_KK211324	Vibrio cholerae ATCC 14035 T411DRAFT_scaffold00010.10, whole genome shotgun sequence	9	CAAGGAAATTTGCTACCAAAAGACGTGATCGAG	7	KJ545483	Vibrio phage phi 2, complete genome	Target: hypothetical protein, Upstream: DNA modification methylase, Downstream: terminase large subunit	41476	2014-12-26	N/A	N/A	CTCGATCACGTCTTTTGGTAGCAAATTTCCTTG	G	1168	1201	1	1	TTTTTC	GTTTTTC	FALSE
NZ_KK211324	Vibrio cholerae ATCC 14035 T411DRAFT_scaffold00010.10, whole genome shotgun sequence	9	CAAGGAAATTTGCTACCAAAAGACGTGATCGAG	7	KJ572845	Vibrio phage X29, complete genome	Target: hypothetical protein, Upstream: DNA modification methylase, Downstream: terminase large subunit	41569	2014-12-26	N/A	N/A	CTCGATCACGTCTTTTGGTAGCAAATTTCCTTG	G	1168	1201	1	1	TTTTTC	GTTTTTC	FALSE
NZ_KK211324	Vibrio cholerae ATCC 14035 T411DRAFT_scaffold00010.10, whole genome shotgun sequence	9	CAAGGAAATTTGCTACCAAAAGACGTGATCGAG	7	MK575466	Vibrio phage Rostov 7, complete genome	Target: [], Upstream: DUF1064 domain-containing protein, Downstream: terminase large subunit family protein	45903	2019-03-10	N/A	N/A	CTCAATCACGTCTTTTGGTAGCAAATTTCCTTG	G	22298	22331	1	0.969697	TTTTTC	GTTTTTC	FALSE
NZ_VSHM01000004	Vibrio cholerae strain N2783 NODE_4, whole genome shotgun sequence	2	CATGACTGATGCCATTAGTAAGCCTCCGGTAAGT	59	CP042300	Vibrio cholerae O1 strain AAS91 chromosome 2, complete sequence	Target: [], Upstream: phage tail protein, Downstream: phage tail assembly protein	1124701	2020-01-28	N/A	N/A	ACTTACCGGAGGCTTACTAATGGCATCAGTCATG	G	949547	949581	1	1	TTGAGT	GTTGAGT	FALSE
NZ_VSHM01000004	Vibrio cholerae strain N2783 NODE_4, whole genome shotgun sequence	2	CATGACTGATGCCATTAGTAAGCCTCCGGTAAGT	59	CP046820	Vibrio metoecus strain 2011V-1015 chromosome 1, complete sequence	No CDS info in file	2920855	2019-12-18	2010-11-09	USA: California	ACTTACCGGAGGCTTACTAATGGCATCAGTCATG	G	2657315	2657349	1	1	TTGAGT	GTTGAGT	FALSE
NZ_VSHM01000004	Vibrio cholerae strain N2783 NODE_4, whole genome shotgun sequence	2	CATGACTGATGCCATTAGTAAGCCTCCGGTAAGT	59	CP046819	Vibrio metoecus strain 2011V-1015 chromosome 2, complete sequence	No CDS info in file	1182052	2019-12-18	2010-11-09	USA: California	ACTTACCGGAGGCTTACTAATGGCATCAGTCATG	G	175303	175337	1	1	TTGAGT	GTTGAGT	FALSE
NZ_VSHM01000004	Vibrio cholerae strain N2783 NODE_4, whole genome shotgun sequence	2	CATGACTGATGCCATTAGTAAGCCTCCGGTAAGT	59	CP036500	Vibrio cholerae strain 20000 chromosome 2, complete sequence	Target: [], Upstream: phage tail assembly protein, Downstream: phage tail protein	1110356	2019-03-06	2016	Russia: Rostov-on-Don, Rostov region, 344002	ACTTACCGGAGGCTTACTAATGGCATCAGTCATG	G	314661	314695	1	1	TTGAGT	GTTGAGT	FALSE
NZ_VSHM01000004	Vibrio cholerae strain N2783 NODE_4, whole genome shotgun sequence	2	CATGACTGATGCCATTAGTAAGCCTCCGGTAAGT	59	CP013013	Vibrio cholerae strain Env-390 chromosome 1, complete sequence	Target: [], Upstream: Phage Tail Protein X, Downstream: Phage tail tube protein FII	1125906	2016-10-26	2012-09	Haiti	ACTTACCGGAGGCTTACTAATGGCATCAGTCATG	G	950752	950786	1	1	TTGAGT	GTTGAGT	FALSE
NZ_VSHM01000004	Vibrio cholerae strain N2783 NODE_4, whole genome shotgun sequence	2	CATGACTGATGCCATTAGTAAGCCTCCGGTAAGT	59	CP012997	Vibrio cholerae strain 2012Env-9 chromosome 1, complete sequence	Target: [], Upstream: Phage Tail Protein X, Downstream: Phage tail tube protein FII	1124711	2016-10-26	2012-04-24	Haiti: Lassalle	ACTTACCGGAGGCTTACTAATGGCATCAGTCATG	G	949555	949589	1	1	TTGAGT	GTTGAGT	FALSE
NZ_VSHM01000004	Vibrio cholerae strain N2783 NODE_4, whole genome shotgun sequence	2	CATGACTGATGCCATTAGTAAGCCTCCGGTAAGT	59	CP010811	Vibrio cholerae strain 1154-74, complete genome	Target: [], Upstream: phage Tail Protein X family protein, Downstream: mu-like prophage FluMu gp41 family protein	3928357	2015-05-28	1974	India	ACTTACCGGAGGCTTACTAATGGCATCAGTCATG	G	1767597	1767631	1	1	TTGAGT	GTTGAGT	FALSE
NZ_VSHM01000004	Vibrio cholerae strain N2783 NODE_4, whole genome shotgun sequence	3	CATGAAGTAGATGATTCGATTGCAGTTGATAAC	59	CP043555	Vibrio cholerae strain RFB16 plasmid unnamed, complete sequence	Target: hypothetical protein, Upstream: 3'-5' exonuclease, Downstream: resolvase	49113	2019-09-11	2017-08-27	USA: Pittsburgh	GTTATCAACTGCAATCGAATCATCTACTTCATG	G	11345	11378	1	1	TTCAAC	GTTCAAC	FALSE
NZ_VSHM01000004	Vibrio cholerae strain N2783 NODE_4, whole genome shotgun sequence	12	TGTTCTCGCCATTCAGTCCTGCTGATTTAGCGA	59	CP046820	Vibrio metoecus strain 2011V-1015 chromosome 1, complete sequence	No CDS info in file	2920855	2019-12-18	2010-11-09	USA: California	TCGCTAAATCAGCAGGACTGAATGGCGAGAACA	A	2656001	2656034	1	1	TTGGTG	ATTGGTG	FALSE
NZ_VSHM01000004	Vibrio cholerae strain N2783 NODE_4, whole genome shotgun sequence	12	TGTTCTCGCCATTCAGTCCTGCTGATTTAGCGA	59	CP046819	Vibrio metoecus strain 2011V-1015 chromosome 2, complete sequence	No CDS info in file	1182052	2019-12-18	2010-11-09	USA: California	TCGCTAAATCAGCAGGACTGAATGGCGAGAACA	A	176618	176651	1	1	TTGGTG	ATTGGTG	FALSE
NZ_VSHM01000004	Vibrio cholerae strain N2783 NODE_4, whole genome shotgun sequence	12	TGTTCTCGCCATTCAGTCCTGCTGATTTAGCGA	59	CP010811	Vibrio cholerae strain 1154-74, complete genome	Target: hypothetical protein, Upstream: phage P2 GpU family protein, Downstream: mu-like prophage FluMu gp41 family protein	3928357	2015-05-28	1974	India	TCGCTAAATCAGCAGGACTGAATGGCGAGAACA	A	1768912	1768945	1	1	TTGGTG	ATTGGTG	FALSE
NZ_VSHM01000004	Vibrio cholerae strain N2783 NODE_4, whole genome shotgun sequence	12	TGTTCTCGCCATTCAGTCCTGCTGATTTAGCGA	59	CP042300	Vibrio cholerae O1 strain AAS91 chromosome 2, complete sequence	phage tail protein	1124701	2020-01-28	N/A	N/A	TCGCTAAATCAGCAGGACTGAATGGAGAGAACA	A	950862	950895	1	0.969697	TTGGTG	ATTGGTG	FALSE
NZ_VSHM01000004	Vibrio cholerae strain N2783 NODE_4, whole genome shotgun sequence	12	TGTTCTCGCCATTCAGTCCTGCTGATTTAGCGA	59	CP013013	Vibrio cholerae strain Env-390 chromosome 1, complete sequence	Target: hypothetical protein, Upstream: Phage P2 GpU, Downstream: Phage tail tube protein FII	1125906	2016-10-26	2012-09	Haiti	TCGCTAAATCAGCAGGACTGAATGGAGAGAACA	A	952067	952100	1	0.969697	TTGGTG	ATTGGTG	FALSE
NZ_VSHM01000004	Vibrio cholerae strain N2783 NODE_4, whole genome shotgun sequence	12	TGTTCTCGCCATTCAGTCCTGCTGATTTAGCGA	59	CP012997	Vibrio cholerae strain 2012Env-9 chromosome 1, complete sequence	Target: hypothetical protein, Upstream: Phage P2 GpU, Downstream: Phage tail tube protein FII	1124711	2016-10-26	2012-04-24	Haiti: Lassalle	TCGCTAAATCAGCAGGACTGAATGGAGAGAACA	A	950870	950903	1	0.969697	TTGGTG	ATTGGTG	FALSE
NZ_VSHM01000004	Vibrio cholerae strain N2783 NODE_4, whole genome shotgun sequence	12	TGTTCTCGCCATTCAGTCCTGCTGATTTAGCGA	59	CP036500	Vibrio cholerae strain 20000 chromosome 2, complete sequence	phage tail protein	1110356	2019-03-06	2016	Russia: Rostov-on-Don, Rostov region, 344002	TCGCCAAATCTGCAGGACTGAATGGCGAGAACA	A	313347	313380	1	0.939394	TTGGCG	ATTGGCG	FALSE
NZ_VSHM01000004	Vibrio cholerae strain N2783 NODE_4, whole genome shotgun sequence	13	TAACGCCTATGCGTTTTGGCGTCACTGTCGAAA	59	KP795616	Enterovibrio sp. FF_113 m092-contig1 genomic sequence	Phage terminase, large subunit	37597	2019-11-18	2014-09-10	N/A	TTTCGACAGTGACGCCAAAACGCATAGGCGTTG	G	9413	9445	0.969697	1	TTTGAC	GTTTGAC	FALSE
NZ_VSHM01000004	Vibrio cholerae strain N2783 NODE_4, whole genome shotgun sequence	19	CACCCTCTGCATACTCTGATGCACTTGGCGTTC	59	MK575466	Vibrio phage Rostov 7, complete genome	Target: [], Upstream: minor capsid protein E, Downstream: tail sheath protein	45903	2019-03-10	N/A	N/A	GAACGCCAAGTGCATCAGAGTATGCAGAGGGTG	G	30345	30378	1	1	TTTTCA	GTTTTCA	FALSE
NZ_VSHM01000004	Vibrio cholerae strain N2783 NODE_4, whole genome shotgun sequence	19	CACCCTCTGCATACTCTGATGCACTTGGCGTTC	59	KJ545483	Vibrio phage phi 2, complete genome	ATP-binding sugar transporter family protein	41476	2014-12-26	N/A	N/A	GAACACCAAGCGCATCAGAGTATGCAGAGGGTG	G	8959	8992	1	0.939394	TTTTCA	GTTTTCA	FALSE
NZ_VSHM01000004	Vibrio cholerae strain N2783 NODE_4, whole genome shotgun sequence	19	CACCCTCTGCATACTCTGATGCACTTGGCGTTC	59	KJ572845	Vibrio phage X29, complete genome	Target: hypothetical protein, Upstream: major capsid E family protein, Downstream: tail sheath protein	41569	2014-12-26	N/A	N/A	GAACACCAAGCGCATCAGAGTATGCAGAGGGTG	G	8959	8992	1	0.939394	TTTTCA	GTTTTCA	FALSE
NZ_VSHM01000004	Vibrio cholerae strain N2783 NODE_4, whole genome shotgun sequence	25	TGAAAGCAGGATTATTGCAACGACGCATTGCAA	59	CP013313	Vibrio cholerae strain E9120 chromosome 1, complete sequence	Target: hypothetical protein, Upstream: positive regulator of late transcription, Downstream: None	2961701	2016-11-30	1961	Indonesia	TTGCAATGCGTCGTTGCAATAATCCTGCTTTCA	A	623270	623303	1	1	TTAGTG	ATTAGTG	FALSE
NZ_VSHM01000004	Vibrio cholerae strain N2783 NODE_4, whole genome shotgun sequence	25	TGAAAGCAGGATTATTGCAACGACGCATTGCAA	59	LT897798	Vibrio cholerae isolate Vibrio cholerae str. BC1071 genome assembly, chromosome: II	Uncharacterised protein	1217808	2017-12-20	N/A	N/A	TTGCAATGCGGCGTTGCAATAATCCTGCTTTCA	A	133938	133971	1	0.969697	TTAGTG	ATTAGTG	FALSE
NZ_VSHM01000004	Vibrio cholerae strain N2783 NODE_4, whole genome shotgun sequence	25	TGAAAGCAGGATTATTGCAACGACGCATTGCAA	59	CP016383	Vibrio mimicus strain SCCF01 chromosome 1, complete sequence	Target: hypothetical protein, Upstream: sulfate transporter, Downstream: positive regulator of late transcription	3213040	2016-10-18	2013-08-26	China: Sichuan	TTGCAATGCGGCGTTGCAATAATCCTGCTTTCA	A	250652	250685	1	0.969697	TTAGTG	ATTAGTG	FALSE
NZ_VSHM01000004	Vibrio cholerae strain N2783 NODE_4, whole genome shotgun sequence	25	TGAAAGCAGGATTATTGCAACGACGCATTGCAA	59	CP016383	Vibrio mimicus strain SCCF01 chromosome 1, complete sequence	Target: hypothetical protein, Upstream: sulfate transporter, Downstream: positive regulator of late transcription	3213040	2016-10-18	2013-08-26	China: Sichuan	TTGCAATGCGGCGTTGCAATAATCCTGCTTTCA	A	2349170	2349203	1	0.969697	TTAGTG	ATTAGTG	FALSE
NZ_VSHM01000004	Vibrio cholerae strain N2783 NODE_4, whole genome shotgun sequence	25	TGAAAGCAGGATTATTGCAACGACGCATTGCAA	59	CP046825	Vibrio mimicus strain 07-2442 chromosome 1, complete sequence	No CDS info in file	3037849	2019-12-18	2006-08-10	USA: Pennsylvania	TTGCAATACGGCGTTGCAATAATCCTGCTTTCA	A	1038123	1038156	1	0.939394	TTAGTG	ATTAGTG	FALSE
NZ_VSHM01000004	Vibrio cholerae strain N2783 NODE_4, whole genome shotgun sequence	25	TGAAAGCAGGATTATTGCAACGACGCATTGCAA	59	CP046744	Vibrio cholerae strain 3569-08 chromosome 1, complete sequence	No CDS info in file	2969890	2019-12-18	2008-09-06	USA: Louisiana	TTGCAATACGGCGTTGCAATAATCCTGCTTTCA	A	2540770	2540803	1	0.939394	TTAGTG	ATTAGTG	FALSE
NZ_VSHM01000004	Vibrio cholerae strain N2783 NODE_4, whole genome shotgun sequence	25	TGAAAGCAGGATTATTGCAACGACGCATTGCAA	59	CP045719	Vibrio cholerae O395 chromosome 2, complete genome	Target: hypothetical protein, Upstream: DUF3164 family protein, Downstream: DUF551 domain-containing protein	3026110	2019-11-09	2016-10	Norway	TTGCAATACGGCGTTGCAATAATCCTGCTTTCA	A	699359	699392	1	0.939394	TTAGTG	ATTAGTG	FALSE
NZ_VSHM01000004	Vibrio cholerae strain N2783 NODE_4, whole genome shotgun sequence	25	TGAAAGCAGGATTATTGCAACGACGCATTGCAA	59	CP045719	Vibrio cholerae O395 chromosome 2, complete genome	Target: hypothetical protein, Upstream: DUF551 domain-containing protein, Downstream: DUF3164 family protein	3026110	2019-11-09	2016-10	Norway	TTGCAATACGGCGTTGCAATAATCCTGCTTTCA	A	794320	794353	1	0.939394	TTAGTG	ATTAGTG	FALSE
NZ_VSHM01000004	Vibrio cholerae strain N2783 NODE_4, whole genome shotgun sequence	25	TGAAAGCAGGATTATTGCAACGACGCATTGCAA	59	CP013307	Vibrio cholerae strain E506 chromosome 1, complete sequence	Target: hypothetical protein, Upstream: None, Downstream: positive regulator of late transcription	2969901	2016-11-30	1974	USA	TTGCAATACGGCGTTGCAATAATCCTGCTTTCA	A	2393425	2393458	1	0.939394	TTAGTG	ATTAGTG	FALSE
NZ_VSHM01000004	Vibrio cholerae strain N2783 NODE_4, whole genome shotgun sequence	25	TGAAAGCAGGATTATTGCAACGACGCATTGCAA	59	CP016324	Vibrio cholerae 2740-80 chromosome 1, complete sequence	Target: hypothetical protein, Upstream: positive regulator of late transcription, Downstream: sulfate transporter	2987030	2016-07-11	N/A	N/A	TTGCAATACGGCGTTGCAATAATCCTGCTTTCA	A	303208	303241	1	0.939394	TTAGTG	ATTAGTG	FALSE
NZ_VSHM01000004	Vibrio cholerae strain N2783 NODE_4, whole genome shotgun sequence	25	TGAAAGCAGGATTATTGCAACGACGCATTGCAA	59	CP010812	Vibrio cholerae strain 10432-62, complete genome	Target: hypothetical protein, Upstream: None, Downstream: mor transcription activator family protein	4077462	2015-05-28	1962	Philippines	TTGCAATACGGCGTTGCAATAATCCTGCTTTCA	A	1685563	1685596	1	0.939394	TTAGTG	ATTAGTG	FALSE
NZ_VSHM01000004	Vibrio cholerae strain N2783 NODE_4, whole genome shotgun sequence	25	TGAAAGCAGGATTATTGCAACGACGCATTGCAA	59	CP001235	Vibrio cholerae O395 chromosome I, complete sequence	Target: hypothetical protein, Upstream: None, Downstream: phage protein gp16	3024078	2014-01-31	N/A	N/A	TTGCAATACGGCGTTGCAATAATCCTGCTTTCA	A	1228286	1228319	1	0.939394	TTAGTG	ATTAGTG	FALSE
NZ_VSHM01000004	Vibrio cholerae strain N2783 NODE_4, whole genome shotgun sequence	25	TGAAAGCAGGATTATTGCAACGACGCATTGCAA	59	CP001235	Vibrio cholerae O395 chromosome I, complete sequence	Target: hypothetical protein, Upstream: phage protein gp16, Downstream: None	3024078	2014-01-31	N/A	N/A	TTGCAATACGGCGTTGCAATAATCCTGCTTTCA	A	1323247	1323280	1	0.939394	TTAGTG	ATTAGTG	FALSE
NZ_VSHM01000004	Vibrio cholerae strain N2783 NODE_4, whole genome shotgun sequence	25	TGAAAGCAGGATTATTGCAACGACGCATTGCAA	59	CP000627	Vibrio cholerae O395 chromosome 1, complete sequence	Target: conserved hypothetical protein, Upstream: gp05, Downstream: protein gp16	3024069	2019-03-11	N/A	N/A	TTGCAATACGGCGTTGCAATAATCCTGCTTTCA	A	696867	696900	1	0.939394	TTAGTG	ATTAGTG	FALSE
NZ_VSHM01000004	Vibrio cholerae strain N2783 NODE_4, whole genome shotgun sequence	25	TGAAAGCAGGATTATTGCAACGACGCATTGCAA	59	CP000627	Vibrio cholerae O395 chromosome 1, complete sequence	Target: conserved hypothetical protein, Upstream: protein gp16, Downstream: None	3024069	2019-03-11	N/A	N/A	TTGCAATACGGCGTTGCAATAATCCTGCTTTCA	A	791828	791861	1	0.939394	TTAGTG	ATTAGTG	FALSE
NZ_VSHM01000004	Vibrio cholerae strain N2783 NODE_4, whole genome shotgun sequence	28	TCCAAATCGCGCGTAGCTTGGTGACTTCTAACG	59	CP046744	Vibrio cholerae strain 3569-08 chromosome 1, complete sequence	No CDS info in file	2969890	2019-12-18	2008-09-06	USA: Louisiana	CGTTAGAAGTCACCAAGCTACGCGCGATTTGGA	A	2540051	2540084	1	1	TTACCA	ATTACCA	FALSE
NZ_VSHM01000004	Vibrio cholerae strain N2783 NODE_4, whole genome shotgun sequence	28	TCCAAATCGCGCGTAGCTTGGTGACTTCTAACG	59	CP013313	Vibrio cholerae strain E9120 chromosome 1, complete sequence	Target: hypothetical protein, Upstream: positive regulator of late transcription, Downstream: None	2961701	2016-11-30	1961	Indonesia	CGTTAGAAGTCACCAAGCTACGCGCGATTTGGA	A	622350	622383	1	1	TTACCA	ATTACCA	FALSE
NZ_VSHM01000004	Vibrio cholerae strain N2783 NODE_4, whole genome shotgun sequence	28	TCCAAATCGCGCGTAGCTTGGTGACTTCTAACG	59	CP013307	Vibrio cholerae strain E506 chromosome 1, complete sequence	Target: hypothetical protein, Upstream: None, Downstream: positive regulator of late transcription	2969901	2016-11-30	1974	USA	CGTTAGAAGTCACCAAGCTACGCGCGATTTGGA	A	2394144	2394177	1	1	TTACCA	ATTACCA	FALSE
NZ_VSHM01000004	Vibrio cholerae strain N2783 NODE_4, whole genome shotgun sequence	28	TCCAAATCGCGCGTAGCTTGGTGACTTCTAACG	59	CP016383	Vibrio mimicus strain SCCF01 chromosome 1, complete sequence	Target: hypothetical protein, Upstream: sulfate transporter, Downstream: positive regulator of late transcription	3213040	2016-10-18	2013-08-26	China: Sichuan	CGTTAGAAGTCACCAAGCTACGCGCGATTTGGA	A	251330	251363	1	1	TTACCA	ATTACCA	FALSE
NZ_VSHM01000004	Vibrio cholerae strain N2783 NODE_4, whole genome shotgun sequence	28	TCCAAATCGCGCGTAGCTTGGTGACTTCTAACG	59	CP016383	Vibrio mimicus strain SCCF01 chromosome 1, complete sequence	Target: hypothetical protein, Upstream: sulfate transporter, Downstream: positive regulator of late transcription	3213040	2016-10-18	2013-08-26	China: Sichuan	CGTTAGAAGTCACCAAGCTACGCGCGATTTGGA	A	2349848	2349881	1	1	TTACCA	ATTACCA	FALSE
NZ_VSHM01000004	Vibrio cholerae strain N2783 NODE_4, whole genome shotgun sequence	28	TCCAAATCGCGCGTAGCTTGGTGACTTCTAACG	59	CP016324	Vibrio cholerae 2740-80 chromosome 1, complete sequence	Target: hypothetical protein, Upstream: positive regulator of late transcription, Downstream: sulfate transporter	2987030	2016-07-11	N/A	N/A	CGTTAGAAGTCACCAAGCTACGCGCGATTTGGA	A	302489	302522	1	1	TTACCA	ATTACCA	FALSE
NZ_VSHM01000004	Vibrio cholerae strain N2783 NODE_4, whole genome shotgun sequence	28	TCCAAATCGCGCGTAGCTTGGTGACTTCTAACG	59	CP010812	Vibrio cholerae strain 10432-62, complete genome	Target: hypothetical protein, Upstream: None, Downstream: mor transcription activator family protein	4077462	2015-05-28	1962	Philippines	CGTTAGAAGTCACCAAGCTACGCGCGATTTGGA	A	1686203	1686236	1	1	TTACCA	ATTACCA	FALSE
NZ_VSHM01000004	Vibrio cholerae strain N2783 NODE_4, whole genome shotgun sequence	28	TCCAAATCGCGCGTAGCTTGGTGACTTCTAACG	59	CP046825	Vibrio mimicus strain 07-2442 chromosome 1, complete sequence	No CDS info in file	3037849	2019-12-18	2006-08-10	USA: Pennsylvania	CGTTAGAAGTCACCAAGCTACGCGCAATTTGGA	A	1037453	1037486	1	0.969697	TTACCA	ATTACCA	FALSE
NZ_VSHM01000004	Vibrio cholerae strain N2783 NODE_4, whole genome shotgun sequence	28	TCCAAATCGCGCGTAGCTTGGTGACTTCTAACG	59	LT897798	Vibrio cholerae isolate Vibrio cholerae str. BC1071 genome assembly, chromosome: II	Mu-like prophage protein gp16	1217808	2017-12-20	N/A	N/A	CGTTAGAGGTCACCAAGCTACGCGCGATTTGGA	A	133219	133252	1	0.969697	TTACCA	ATTACCA	FALSE
NZ_VSHM01000004	Vibrio cholerae strain N2783 NODE_4, whole genome shotgun sequence	28	TCCAAATCGCGCGTAGCTTGGTGACTTCTAACG	59	CP045719	Vibrio cholerae O395 chromosome 2, complete genome	DUF1018 domain-containing protein	3026110	2019-11-09	2016-10	Norway	CGTTAGAGGTCACCAAGCTACGCGCAATTTGGA	A	699998	700031	1	0.939394	TTACCA	ATTACCA	FALSE
NZ_VSHM01000004	Vibrio cholerae strain N2783 NODE_4, whole genome shotgun sequence	28	TCCAAATCGCGCGTAGCTTGGTGACTTCTAACG	59	CP045719	Vibrio cholerae O395 chromosome 2, complete genome	DUF1018 domain-containing protein	3026110	2019-11-09	2016-10	Norway	CGTTAGAGGTCACCAAGCTACGCGCAATTTGGA	A	793681	793714	1	0.939394	TTACCA	ATTACCA	FALSE
NZ_VSHM01000004	Vibrio cholerae strain N2783 NODE_4, whole genome shotgun sequence	28	TCCAAATCGCGCGTAGCTTGGTGACTTCTAACG	59	CP001235	Vibrio cholerae O395 chromosome I, complete sequence	phage protein gp16	3024078	2014-01-31	N/A	N/A	CGTTAGAGGTCACCAAGCTACGCGCAATTTGGA	A	1228925	1228958	1	0.939394	TTACCA	ATTACCA	FALSE
NZ_VSHM01000004	Vibrio cholerae strain N2783 NODE_4, whole genome shotgun sequence	28	TCCAAATCGCGCGTAGCTTGGTGACTTCTAACG	59	CP001235	Vibrio cholerae O395 chromosome I, complete sequence	phage protein gp16	3024078	2014-01-31	N/A	N/A	CGTTAGAGGTCACCAAGCTACGCGCAATTTGGA	A	1322608	1322641	1	0.939394	TTACCA	ATTACCA	FALSE
NZ_VSHM01000004	Vibrio cholerae strain N2783 NODE_4, whole genome shotgun sequence	28	TCCAAATCGCGCGTAGCTTGGTGACTTCTAACG	59	CP000627	Vibrio cholerae O395 chromosome 1, complete sequence	protein gp16	3024069	2019-03-11	N/A	N/A	CGTTAGAGGTCACCAAGCTACGCGCAATTTGGA	A	697506	697539	1	0.939394	TTACCA	ATTACCA	FALSE
NZ_VSHM01000004	Vibrio cholerae strain N2783 NODE_4, whole genome shotgun sequence	28	TCCAAATCGCGCGTAGCTTGGTGACTTCTAACG	59	CP000627	Vibrio cholerae O395 chromosome 1, complete sequence	protein gp16	3024069	2019-03-11	N/A	N/A	CGTTAGAGGTCACCAAGCTACGCGCAATTTGGA	A	791189	791222	1	0.939394	TTACCA	ATTACCA	FALSE
NZ_VSHM01000004	Vibrio cholerae strain N2783 NODE_4, whole genome shotgun sequence	33	TCAGTGTCGGCAAAGCGCCAGACATGAACGAGA	59	CP046819	Vibrio metoecus strain 2011V-1015 chromosome 2, complete sequence	No CDS info in file	1182052	2019-12-18	2010-11-09	USA: California	TCTCGTTCATGTCTGGCGCTTTGCCGACACTGA	A	798006	798039	1	1	TTTGAT	ATTTGAT	FALSE
NZ_VSHM01000004	Vibrio cholerae strain N2783 NODE_4, whole genome shotgun sequence	33	TCAGTGTCGGCAAAGCGCCAGACATGAACGAGA	59	CP046840	Vibrio cholerae strain F9993 chromosome 1, complete sequence	No CDS info in file	3082401	2019-12-18	N/A	N/A	TCTCGTTCATGTCTGGCGCTTTGCCGACACTGA	A	2461219	2461252	1	1	TTTGAT	ATTTGAT	FALSE
NZ_VSHM01000004	Vibrio cholerae strain N2783 NODE_4, whole genome shotgun sequence	33	TCAGTGTCGGCAAAGCGCCAGACATGAACGAGA	59	CP046750	Vibrio cholerae strain 2015V-1118 chromosome 2, complete sequence	No CDS info in file	1102732	2019-12-18	2015-08-06	USA: Texas	TCTCGTTCATGTCTGGCGCTTTGCCGACACTGA	A	178591	178624	1	1	TTTGAT	ATTTGAT	FALSE
NZ_VSHM01000004	Vibrio cholerae strain N2783 NODE_4, whole genome shotgun sequence	33	TCAGTGTCGGCAAAGCGCCAGACATGAACGAGA	59	CP045718	Vibrio cholerae O395 chromosome 1, complete genome	phage tail protein	1106423	2019-11-09	2016-10	Norway	TCTCGTTCATGTCTGGCGCTTTGCCGACACTGA	A	1016297	1016330	1	1	TTTGAT	ATTTGAT	FALSE
NZ_VSHM01000004	Vibrio cholerae strain N2783 NODE_4, whole genome shotgun sequence	33	TCAGTGTCGGCAAAGCGCCAGACATGAACGAGA	59	CP014042	Vibrio mimicus strain FDAARGOS_112 chromosome 1, complete sequence	Target: hypothetical protein, Upstream: phage tail protein, Downstream: phage tail protein	1347652	2019-09-30	N/A	USA:LA	TCTCGTTCATGTCTGGCGCTTTGCCGACACTGA	A	607091	607124	1	1	TTTGAT	ATTTGAT	FALSE
NZ_VSHM01000004	Vibrio cholerae strain N2783 NODE_4, whole genome shotgun sequence	33	TCAGTGTCGGCAAAGCGCCAGACATGAACGAGA	59	CP024162	Vibrio cholerae strain E7946 chromosome 1, complete sequence	phage tail protein	2992571	2017-11-03	1978	Bahrain	TCTCGTTCATGTCTGGCGCTTTGCCGACACTGA	A	2338696	2338729	1	1	TTTGAT	ATTTGAT	FALSE
NZ_VSHM01000004	Vibrio cholerae strain N2783 NODE_4, whole genome shotgun sequence	33	TCAGTGTCGGCAAAGCGCCAGACATGAACGAGA	59	CP013318	Vibrio cholerae strain NCTC5395 chromosome 2, complete sequence	Target: hypothetical protein, Upstream: tail protein, Downstream: phage tail protein	1188831	2016-11-30	1938	Iraq	TCTCGTTCATGTCTGGCGCTTTGCCGACACTGA	A	241949	241982	1	1	TTTGAT	ATTTGAT	FALSE
NZ_VSHM01000004	Vibrio cholerae strain N2783 NODE_4, whole genome shotgun sequence	33	TCAGTGTCGGCAAAGCGCCAGACATGAACGAGA	59	CP013312	Vibrio cholerae strain E1320 chromosome 2, complete sequence	Tail fiber protein	1158995	2016-11-30	1974	China:Shanghai	TCTCGTTCATGTCTGGCGCTTTGCCGACACTGA	A	591900	591933	1	1	TTTGAT	ATTTGAT	FALSE
NZ_VSHM01000004	Vibrio cholerae strain N2783 NODE_4, whole genome shotgun sequence	33	TCAGTGTCGGCAAAGCGCCAGACATGAACGAGA	59	CP013309	Vibrio cholerae strain E1162 chromosome 1, complete sequence	Tail fiber protein	2996535	2016-11-30	1962	China:Shanghai	TCTCGTTCATGTCTGGCGCTTTGCCGACACTGA	A	2596400	2596433	1	1	TTTGAT	ATTTGAT	FALSE
NZ_VSHM01000004	Vibrio cholerae strain N2783 NODE_4, whole genome shotgun sequence	33	TCAGTGTCGGCAAAGCGCCAGACATGAACGAGA	59	CP013305	Vibrio cholerae strain CRC1106 chromosome 1, complete sequence	hypothetical protein - No nearby annotated ORFs	2999012	2016-11-30	1962	India	TCTCGTTCATGTCTGGCGCTTTGCCGACACTGA	A	2345174	2345207	1	1	TTTGAT	ATTTGAT	FALSE
NZ_VSHM01000004	Vibrio cholerae strain N2783 NODE_4, whole genome shotgun sequence	33	TCAGTGTCGGCAAAGCGCCAGACATGAACGAGA	59	CP013303	Vibrio cholerae strain CRC711 chromosome 1, complete sequence	putative tail fiber protein	2993255	2016-11-30	1964	India	TCTCGTTCATGTCTGGCGCTTTGCCGACACTGA	A	2345147	2345180	1	1	TTTGAT	ATTTGAT	FALSE
NZ_VSHM01000004	Vibrio cholerae strain N2783 NODE_4, whole genome shotgun sequence	33	TCAGTGTCGGCAAAGCGCCAGACATGAACGAGA	59	CP013301	Vibrio cholerae strain C5 chromosome 1, complete sequence	putative tail fiber protein	2996195	2016-11-30	1957	Indonesia:Makassar	TCTCGTTCATGTCTGGCGCTTTGCCGACACTGA	A	2347978	2348011	1	1	TTTGAT	ATTTGAT	FALSE
NZ_VSHM01000004	Vibrio cholerae strain N2783 NODE_4, whole genome shotgun sequence	33	TCAGTGTCGGCAAAGCGCCAGACATGAACGAGA	59	KX058879	Vibrio phage VcP032, complete genome	tail fiber protein	33108	2016-05-31	2015	Germany	TCTCGTTCATGTCTGGCGCTTTGCCGACACTGA	A	27613	27646	1	1	TTTGAT	ATTTGAT	FALSE
NZ_VSHM01000004	Vibrio cholerae strain N2783 NODE_4, whole genome shotgun sequence	33	TCAGTGTCGGCAAAGCGCCAGACATGAACGAGA	59	KF361475	Vibrio phage VPUSM 8, complete genome	putative tail fiber protein	34145	2013-09-29	N/A	Malaysia	TCTCGTTCATGTCTGGCGCTTTGCCGACACTGA	A	28668	28701	1	1	TTTGAT	ATTTGAT	FALSE
NZ_VSHM01000004	Vibrio cholerae strain N2783 NODE_4, whole genome shotgun sequence	33	TCAGTGTCGGCAAAGCGCCAGACATGAACGAGA	59	CP001485	Vibrio cholerae MJ-1236 chromosome 1, complete sequence	Target: hypothetical protein, Upstream: phage-related tail protein, Downstream: flagellin protein FlaD	3149584	2014-01-31	N/A	N/A	TCTCGTTCATGTCTGGCGCTTTGCCGACACTGA	A	1287334	1287367	1	1	TTTGAT	ATTTGAT	FALSE
NZ_VSHM01000004	Vibrio cholerae strain N2783 NODE_4, whole genome shotgun sequence	33	TCAGTGTCGGCAAAGCGCCAGACATGAACGAGA	59	CP001236	Vibrio cholerae O395 chromosome II, complete sequence	putative tail fiber protein	1111222	2014-01-31	N/A	N/A	TCTCGTTCATGTCTGGCGCTTTGCCGACACTGA	A	242811	242844	1	1	TTTGAT	ATTTGAT	FALSE
NZ_VSHM01000004	Vibrio cholerae strain N2783 NODE_4, whole genome shotgun sequence	33	TCAGTGTCGGCAAAGCGCCAGACATGAACGAGA	59	NC_010275	Vibrio phage kappa proviral DNA, complete genome	putative tail fiber protein	33507	2019-06-28	N/A	N/A	TCTCGTTCATGTCTGGCGCTTTGCCGACACTGA	A	27258	27291	1	1	TTTGAT	ATTTGAT	FALSE
NZ_VSHM01000004	Vibrio cholerae strain N2783 NODE_4, whole genome shotgun sequence	33	TCAGTGTCGGCAAAGCGCCAGACATGAACGAGA	59	CP000626	Vibrio cholerae O395 chromosome 2, complete sequence	Target: conserved hypothetical protein, Upstream: GMP reductase, Downstream: phage tail tape measure protein, family	1108250	2019-03-11	N/A	N/A	TCTCGTTCATGTCTGGCGCTTTGCCGACACTGA	A	1018124	1018157	1	1	TTTGAT	ATTTGAT	FALSE
NZ_VSHM01000004	Vibrio cholerae strain N2783 NODE_4, whole genome shotgun sequence	33	TCAGTGTCGGCAAAGCGCCAGACATGAACGAGA	59	AY147035	Bacteriophage O395 ORF35 and ORF36 genes, complete cds	ORF35	2624	2002-11-27	N/A	N/A	TCTCGTTCATGTCTGGCGCTTTGCCGACACTGA	A	74	107	1	1	TTTGAT	ATTTGAT	FALSE
NZ_VSHM01000004	Vibrio cholerae strain N2783 NODE_4, whole genome shotgun sequence	33	TCAGTGTCGGCAAAGCGCCAGACATGAACGAGA	59	AY147033	Bacteriophage E8498 ORF35 and ORF36 genes, complete cds	ORF35	2724	2002-11-27	N/A	N/A	TCTCGTTCATGTCTGGCGCTTTGCCGACACTGA	A	143	176	1	1	TTTGAT	ATTTGAT	FALSE
NZ_VSHM01000004	Vibrio cholerae strain N2783 NODE_4, whole genome shotgun sequence	33	TCAGTGTCGGCAAAGCGCCAGACATGAACGAGA	59	AF125163	Bacteriophage K139, complete genome	orf35	33106	2002-11-12	N/A	N/A	TCTCGTTCATGTCTGGCGCTTTGCCGACACTGA	A	27612	27645	1	1	TTTGAT	ATTTGAT	FALSE
NZ_VSHM01000004	Vibrio cholerae strain N2783 NODE_4, whole genome shotgun sequence	33	TCAGTGTCGGCAAAGCGCCAGACATGAACGAGA	59	CP046826	Vibrio mimicus strain 07-2442 chromosome 2, complete sequence	No CDS info in file	1172705	2019-12-18	2006-08-10	USA: Pennsylvania	TCTCGTTCATGTCGGGCGCTTTGCCGACACTGA	A	66524	66557	1	0.969697	TTTGAT	ATTTGAT	FALSE
NZ_VSHM01000004	Vibrio cholerae strain N2783 NODE_4, whole genome shotgun sequence	33	TCAGTGTCGGCAAAGCGCCAGACATGAACGAGA	59	AY147032	Bacteriophage Ch457 ORF35 and ORF36 genes, complete cds	ORF35	2614	2002-11-27	N/A	N/A	TCTCGTTCATGTCTGGCCCTTTGCCGACACTGA	A	94	127	1	0.969697	TTTGAT	ATTTGAT	FALSE
NZ_VSHM01000004	Vibrio cholerae strain N2783 NODE_4, whole genome shotgun sequence	36	CGATTCGCAAATGTCACCTTTCTGGCGTTGGGT	59	CP046819	Vibrio metoecus strain 2011V-1015 chromosome 2, complete sequence	No CDS info in file	1182052	2019-12-18	2010-11-09	USA: California	ACCCAACGCCAGAAAGGTGACATTTGCGAATCG	G	796228	796261	1	1	TTGGAC	GTTGGAC	FALSE
NZ_VSHM01000004	Vibrio cholerae strain N2783 NODE_4, whole genome shotgun sequence	36	CGATTCGCAAATGTCACCTTTCTGGCGTTGGGT	59	CP046750	Vibrio cholerae strain 2015V-1118 chromosome 2, complete sequence	No CDS info in file	1102732	2019-12-18	2015-08-06	USA: Texas	ACCCAACGCCAGAAAGGTGACATTTGCGAATCG	G	180370	180403	1	1	TTGGAC	GTTGGAC	FALSE
NZ_VSHM01000004	Vibrio cholerae strain N2783 NODE_4, whole genome shotgun sequence	36	CGATTCGCAAATGTCACCTTTCTGGCGTTGGGT	59	CP014042	Vibrio mimicus strain FDAARGOS_112 chromosome 1, complete sequence	Target: hypothetical protein, Upstream: DUF2590 domain-containing protein, Downstream: phage tail protein	1347652	2019-09-30	N/A	USA:LA	ACCCAACGCCAGAAAGGTGACATTTGCGAATCG	G	605312	605345	1	1	TTGGAC	GTTGGAC	FALSE
NZ_VSHM01000004	Vibrio cholerae strain N2783 NODE_4, whole genome shotgun sequence	36	CGATTCGCAAATGTCACCTTTCTGGCGTTGGGT	59	CP046826	Vibrio mimicus strain 07-2442 chromosome 2, complete sequence	No CDS info in file	1172705	2019-12-18	2006-08-10	USA: Pennsylvania	ACCCAACGCCAGAAGGGTGACATTTGCGAATCG	G	68303	68336	1	0.969697	TTGGAC	GTTGGAC	FALSE
NZ_VSHM01000004	Vibrio cholerae strain N2783 NODE_4, whole genome shotgun sequence	36	CGATTCGCAAATGTCACCTTTCTGGCGTTGGGT	59	CP045718	Vibrio cholerae O395 chromosome 1, complete genome	Target: hypothetical protein, Upstream: phage tail protein, Downstream: DUF2590 family protein	1106423	2019-11-09	2016-10	Norway	ACCCAACGCCAGAAGGGTGACATTTGCGAATCG	G	1018076	1018109	1	0.969697	TTGGAC	GTTGGAC	FALSE
NZ_VSHM01000004	Vibrio cholerae strain N2783 NODE_4, whole genome shotgun sequence	36	CGATTCGCAAATGTCACCTTTCTGGCGTTGGGT	59	CP013318	Vibrio cholerae strain NCTC5395 chromosome 2, complete sequence	Target: hypothetical protein, Upstream: tail protein, Downstream: phage tail protein	1188831	2016-11-30	1938	Iraq	ACCCAACGCCAGAAGGGTGACATTTGCGAATCG	G	240170	240203	1	0.969697	TTGGAT	GTTGGAT	FALSE
NZ_VSHM01000004	Vibrio cholerae strain N2783 NODE_4, whole genome shotgun sequence	36	CGATTCGCAAATGTCACCTTTCTGGCGTTGGGT	59	CP013312	Vibrio cholerae strain E1320 chromosome 2, complete sequence	Baseplate J-like protein	1158995	2016-11-30	1974	China:Shanghai	ACCCAACGCCAGAAGGGTGACATTTGCGAATCG	G	590121	590154	1	0.969697	TTGGAC	GTTGGAC	FALSE
NZ_VSHM01000004	Vibrio cholerae strain N2783 NODE_4, whole genome shotgun sequence	36	CGATTCGCAAATGTCACCTTTCTGGCGTTGGGT	59	CP001236	Vibrio cholerae O395 chromosome II, complete sequence	Target: hypothetical protein, Upstream: tail tape measure protein, Downstream: putative tail fiber protein	1111222	2014-01-31	N/A	N/A	ACCCAACGCCAGAAGGGTGACATTTGCGAATCG	G	241032	241065	1	0.969697	TTGGAC	GTTGGAC	FALSE
NZ_VSHM01000004	Vibrio cholerae strain N2783 NODE_4, whole genome shotgun sequence	36	CGATTCGCAAATGTCACCTTTCTGGCGTTGGGT	59	CP000626	Vibrio cholerae O395 chromosome 2, complete sequence	Target: conserved hypothetical protein, Upstream: GMP reductase, Downstream: phage tail tape measure protein, family	1108250	2019-03-11	N/A	N/A	ACCCAACGCCAGAAGGGTGACATTTGCGAATCG	G	1019903	1019936	1	0.969697	TTGGAC	GTTGGAC	FALSE
NZ_VSHM01000004	Vibrio cholerae strain N2783 NODE_4, whole genome shotgun sequence	36	CGATTCGCAAATGTCACCTTTCTGGCGTTGGGT	59	CP046840	Vibrio cholerae strain F9993 chromosome 1, complete sequence	No CDS info in file	3082401	2019-12-18	N/A	N/A	ACCCAACGCCAGAATGGCGACATTTGCGAATCG	G	2459440	2459473	1	0.939394	TTGGAT	GTTGGAT	FALSE
NZ_VSHM01000004	Vibrio cholerae strain N2783 NODE_4, whole genome shotgun sequence	36	CGATTCGCAAATGTCACCTTTCTGGCGTTGGGT	59	CP024162	Vibrio cholerae strain E7946 chromosome 1, complete sequence	Target: hypothetical protein, Upstream: phage tail protein, Downstream: DUF2590 domain-containing protein	2992571	2017-11-03	1978	Bahrain	ACCCAACGCCAGAATGGCGACATTTGCGAATCG	G	2340475	2340508	1	0.939394	TTGGAT	GTTGGAT	FALSE
NZ_VSHM01000004	Vibrio cholerae strain N2783 NODE_4, whole genome shotgun sequence	36	CGATTCGCAAATGTCACCTTTCTGGCGTTGGGT	59	CP013309	Vibrio cholerae strain E1162 chromosome 1, complete sequence	Baseplate J-like protein	2996535	2016-11-30	1962	China:Shanghai	ACCCAACGCCAGAATGGCGACATTTGCGAATCG	G	2594621	2594654	1	0.939394	TTGGAT	GTTGGAT	FALSE
NZ_VSHM01000004	Vibrio cholerae strain N2783 NODE_4, whole genome shotgun sequence	36	CGATTCGCAAATGTCACCTTTCTGGCGTTGGGT	59	CP013305	Vibrio cholerae strain CRC1106 chromosome 1, complete sequence	hypothetical protein - No nearby annotated ORFs	2999012	2016-11-30	1962	India	ACCCAACGCCAGAATGGCGACATTTGCGAATCG	G	2346953	2346986	1	0.939394	TTGGAT	GTTGGAT	FALSE
NZ_VSHM01000004	Vibrio cholerae strain N2783 NODE_4, whole genome shotgun sequence	36	CGATTCGCAAATGTCACCTTTCTGGCGTTGGGT	59	CP013303	Vibrio cholerae strain CRC711 chromosome 1, complete sequence	Target: hypothetical protein, Upstream: putative tail fiber protein, Downstream: putative tail length determinator	2993255	2016-11-30	1964	India	ACCCAACGCCAGAATGGCGACATTTGCGAATCG	G	2346926	2346959	1	0.939394	TTGGAT	GTTGGAT	FALSE
NZ_VSHM01000004	Vibrio cholerae strain N2783 NODE_4, whole genome shotgun sequence	36	CGATTCGCAAATGTCACCTTTCTGGCGTTGGGT	59	CP013301	Vibrio cholerae strain C5 chromosome 1, complete sequence	Target: hypothetical protein, Upstream: putative tail fiber protein, Downstream: putative tail length determinator	2996195	2016-11-30	1957	Indonesia:Makassar	ACCCAACGCCAGAATGGCGACATTTGCGAATCG	G	2349757	2349790	1	0.939394	TTGGAT	GTTGGAT	FALSE
NZ_VSHM01000004	Vibrio cholerae strain N2783 NODE_4, whole genome shotgun sequence	36	CGATTCGCAAATGTCACCTTTCTGGCGTTGGGT	59	KX058879	Vibrio phage VcP032, complete genome	baseplate protein	33108	2016-05-31	2015	Germany	ACCCAACGCCAGAATGGCGACATTTGCGAATCG	G	25834	25867	1	0.939394	TTGGAT	GTTGGAT	FALSE
NZ_VSHM01000004	Vibrio cholerae strain N2783 NODE_4, whole genome shotgun sequence	36	CGATTCGCAAATGTCACCTTTCTGGCGTTGGGT	59	KF361475	Vibrio phage VPUSM 8, complete genome	Target: hypothetical protein, Upstream: putative tail length determinator, Downstream: putative tail fiber protein	34145	2013-09-29	N/A	Malaysia	ACCCAACGCCAGAATGGCGACATTTGCGAATCG	G	26889	26922	1	0.939394	TTGGAT	GTTGGAT	FALSE
NZ_VSHM01000004	Vibrio cholerae strain N2783 NODE_4, whole genome shotgun sequence	36	CGATTCGCAAATGTCACCTTTCTGGCGTTGGGT	59	CP001485	Vibrio cholerae MJ-1236 chromosome 1, complete sequence	Target: hypothetical protein, Upstream: phage-related tail protein, Downstream: flagellin protein FlaD	3149584	2014-01-31	N/A	N/A	ACCCAACGCCAGAATGGCGACATTTGCGAATCG	G	1285555	1285588	1	0.939394	TTGGAT	GTTGGAT	FALSE
NZ_VSHM01000004	Vibrio cholerae strain N2783 NODE_4, whole genome shotgun sequence	36	CGATTCGCAAATGTCACCTTTCTGGCGTTGGGT	59	NC_010275	Vibrio phage kappa proviral DNA, complete genome	Target: hypothetical protein KP39, Upstream: putative tail length determinator, Downstream: putative tail fiber protein	33507	2019-06-28	N/A	N/A	ACCCAACGCCAGAATGGCGACATTTGCGAATCG	G	25479	25512	1	0.939394	TTGGAT	GTTGGAT	FALSE
NZ_VSHM01000004	Vibrio cholerae strain N2783 NODE_4, whole genome shotgun sequence	36	CGATTCGCAAATGTCACCTTTCTGGCGTTGGGT	59	AF125163	Bacteriophage K139, complete genome	orf33	33106	2002-11-12	N/A	N/A	ACCCAACGCCAGAATGGCGACATTTGCGAATCG	G	25833	25866	1	0.939394	TTGGAT	GTTGGAT	FALSE
NZ_VSHM01000004	Vibrio cholerae strain N2783 NODE_4, whole genome shotgun sequence	45	TTGGTCAAGCTCGCGGCTTTGAAACTGGGTTTG	59	CP046854	Vibrio fluvialis strain F8658 plasmid unnamed1, complete sequence	No CDS info in file	77598	2019-12-18	N/A	N/A	CAAACCCAGTTTCAAAGCCGCGAGCTTGACCAA	A	26954	26987	1	1	TTGTTG	ATTGTTG	FALSE
NZ_VSHM01000004	Vibrio cholerae strain N2783 NODE_4, whole genome shotgun sequence	45	TTGGTCAAGCTCGCGGCTTTGAAACTGGGTTTG	59	CP034672	Vibrio anguillarum strain J360 chromosome 1, complete sequence	Target: hypothetical protein, Upstream: site-specific integrase, Downstream: ParA family protein	3320860	2019-01-03	2018	Canada: St John's, Newfoundland	CAAACCCAGTTTCAAAGCCGCGAGCTTGACCAA	A	3289725	3289758	1	1	TTGTTG	ATTGTTG	FALSE
NZ_VSHM01000004	Vibrio cholerae strain N2783 NODE_4, whole genome shotgun sequence	50	CAACTCTGCATTACCGAGTGCAAACCAAAGGCA	59	CP046744	Vibrio cholerae strain 3569-08 chromosome 1, complete sequence	No CDS info in file	2969890	2019-12-18	2008-09-06	USA: Louisiana	TGCCTTTGGTTTGCACTCGGTAATGCAGAGTTG	G	2544069	2544102	1	1	TTAGCG	GTTAGCG	FALSE
NZ_VSHM01000004	Vibrio cholerae strain N2783 NODE_4, whole genome shotgun sequence	50	CAACTCTGCATTACCGAGTGCAAACCAAAGGCA	59	CP013307	Vibrio cholerae strain E506 chromosome 1, complete sequence	Target: hypothetical protein, Upstream: DNA transposition protein, Downstream: None	2969901	2016-11-30	1974	USA	TGCCTTTGGTTTGCACTCGGTAATGCAGAGTTG	G	2390126	2390159	1	1	TTAGCG	GTTAGCG	FALSE
NZ_VSHM01000004	Vibrio cholerae strain N2783 NODE_4, whole genome shotgun sequence	50	CAACTCTGCATTACCGAGTGCAAACCAAAGGCA	59	CP016324	Vibrio cholerae 2740-80 chromosome 1, complete sequence	Target: hypothetical protein, Upstream: sulfate transporter, Downstream: DNA transposition protein	2987030	2016-07-11	N/A	N/A	TGCCTTTGGTTTGCACTCGGTAATGCAGAGTTG	G	306507	306540	1	1	TTAGCG	GTTAGCG	FALSE
NZ_VSHM01000004	Vibrio cholerae strain N2783 NODE_4, whole genome shotgun sequence	50	CAACTCTGCATTACCGAGTGCAAACCAAAGGCA	59	CP010812	Vibrio cholerae strain 10432-62, complete genome	iclR helix-turn-helix domain protein	4077462	2015-05-28	1962	Philippines	TGCCTTTGGTTTGCACTCGGTAATGCAGAGTTG	G	1682114	1682147	1	1	TTAGCA	GTTAGCA	FALSE
NZ_VSHM01000004	Vibrio cholerae strain N2783 NODE_4, whole genome shotgun sequence	53	TACAAGAACAGCCGCAAAGCGGCTTGAGGGTGG	59	CP046744	Vibrio cholerae strain 3569-08 chromosome 1, complete sequence	No CDS info in file	2969890	2019-12-18	2008-09-06	USA: Louisiana	CCACCCTCAAGCCGCCTTGCGGCTGTTCTTGTA	A	2540588	2540621	1	0.969697	TTCGAG	ATTCGAG	FALSE
NZ_VSHM01000004	Vibrio cholerae strain N2783 NODE_4, whole genome shotgun sequence	53	TACAAGAACAGCCGCAAAGCGGCTTGAGGGTGG	59	LT897798	Vibrio cholerae isolate Vibrio cholerae str. BC1071 genome assembly, chromosome: II	Target: [], Upstream: Uncharacterised protein, Downstream: Uncharacterised protein	1217808	2017-12-20	N/A	N/A	CCACCCTCAAGCCGCTTTGCGGCTGTTTTTGTA	A	133756	133789	1	0.969697	TTCGAG	ATTCGAG	FALSE
NZ_VSHM01000004	Vibrio cholerae strain N2783 NODE_4, whole genome shotgun sequence	53	TACAAGAACAGCCGCAAAGCGGCTTGAGGGTGG	59	CP013307	Vibrio cholerae strain E506 chromosome 1, complete sequence	Target: [], Upstream: None, Downstream: positive regulator of late transcription	2969901	2016-11-30	1974	USA	CCACCCTCAAGCCGCCTTGCGGCTGTTCTTGTA	A	2393607	2393640	1	0.969697	TTCGAG	ATTCGAG	FALSE
NZ_VSHM01000004	Vibrio cholerae strain N2783 NODE_4, whole genome shotgun sequence	53	TACAAGAACAGCCGCAAAGCGGCTTGAGGGTGG	59	CP016324	Vibrio cholerae 2740-80 chromosome 1, complete sequence	Target: [], Upstream: positive regulator of late transcription, Downstream: sulfate transporter	2987030	2016-07-11	N/A	N/A	CCACCCTCAAGCCGCCTTGCGGCTGTTCTTGTA	A	303026	303059	1	0.969697	TTCGAG	ATTCGAG	FALSE
NZ_VSHM01000004	Vibrio cholerae strain N2783 NODE_4, whole genome shotgun sequence	53	TACAAGAACAGCCGCAAAGCGGCTTGAGGGTGG	59	CP013313	Vibrio cholerae strain E9120 chromosome 1, complete sequence	Target: [], Upstream: positive regulator of late transcription, Downstream: None	2961701	2016-11-30	1961	Indonesia	CCACCCTAAGCCGCTTTGCGACTGTTCTTGTA	A	622887	622919	1	0.939394	TTCGAG	ATTCGAG	FALSE
NZ_VSHM01000004	Vibrio cholerae strain N2783 NODE_4, whole genome shotgun sequence	59	CCCTAAAGCTCTCTGTGATGTACGCCAACGGCA	59	CP046744	Vibrio cholerae strain 3569-08 chromosome 1, complete sequence	No CDS info in file	2969890	2019-12-18	2008-09-06	USA: Louisiana	TGCCGTTGGCGTACATCACAGAGAGCTTTAGGG	G	2544769	2544802	1	1	TTTTGG	GTTTTGG	FALSE
NZ_VSHM01000004	Vibrio cholerae strain N2783 NODE_4, whole genome shotgun sequence	59	CCCTAAAGCTCTCTGTGATGTACGCCAACGGCA	59	CP045719	Vibrio cholerae O395 chromosome 2, complete genome	AAA family ATPase	3026110	2019-11-09	2016-10	Norway	TGCCGTTGGCGTACATCACAGAGAGCTTTAGGG	G	695644	695677	1	1	TTTTGG	GTTTTGG	FALSE
NZ_VSHM01000004	Vibrio cholerae strain N2783 NODE_4, whole genome shotgun sequence	59	CCCTAAAGCTCTCTGTGATGTACGCCAACGGCA	59	CP045719	Vibrio cholerae O395 chromosome 2, complete genome	AAA family ATPase	3026110	2019-11-09	2016-10	Norway	TGCCGTTGGCGTACATCACAGAGAGCTTTAGGG	G	798035	798068	1	1	TTTTGG	GTTTTGG	FALSE
NZ_VSHM01000004	Vibrio cholerae strain N2783 NODE_4, whole genome shotgun sequence	59	CCCTAAAGCTCTCTGTGATGTACGCCAACGGCA	59	LT897798	Vibrio cholerae isolate Vibrio cholerae str. BC1071 genome assembly, chromosome: II	putative secretion ATPase, PEP-CTERM locus subfamily	1217808	2017-12-20	N/A	N/A	TGCCGTTGGCGTACATCACAGAGAGCTTTAGGG	G	137816	137849	1	1	TTTTGG	GTTTTGG	FALSE
NZ_VSHM01000004	Vibrio cholerae strain N2783 NODE_4, whole genome shotgun sequence	59	CCCTAAAGCTCTCTGTGATGTACGCCAACGGCA	59	CP013307	Vibrio cholerae strain E506 chromosome 1, complete sequence	DNA transposition protein	2969901	2016-11-30	1974	USA	TGCCGTTGGCGTACATCACAGAGAGCTTTAGGG	G	2389426	2389459	1	1	TTTTGG	GTTTTGG	FALSE
NZ_VSHM01000004	Vibrio cholerae strain N2783 NODE_4, whole genome shotgun sequence	59	CCCTAAAGCTCTCTGTGATGTACGCCAACGGCA	59	CP016383	Vibrio mimicus strain SCCF01 chromosome 1, complete sequence	DNA transposition protein	3213040	2016-10-18	2013-08-26	China: Sichuan	TGCCGTTGGCGTACATCACAGAGAGCTTTAGGG	G	246360	246393	1	1	TTTTGG	GTTTTGG	FALSE
NZ_VSHM01000004	Vibrio cholerae strain N2783 NODE_4, whole genome shotgun sequence	59	CCCTAAAGCTCTCTGTGATGTACGCCAACGGCA	59	CP016383	Vibrio mimicus strain SCCF01 chromosome 1, complete sequence	DNA transposition protein	3213040	2016-10-18	2013-08-26	China: Sichuan	TGCCGTTGGCGTACATCACAGAGAGCTTTAGGG	G	2344878	2344911	1	1	TTTTGG	GTTTTGG	FALSE
NZ_VSHM01000004	Vibrio cholerae strain N2783 NODE_4, whole genome shotgun sequence	59	CCCTAAAGCTCTCTGTGATGTACGCCAACGGCA	59	CP016324	Vibrio cholerae 2740-80 chromosome 1, complete sequence	DNA transposition protein	2987030	2016-07-11	N/A	N/A	TGCCGTTGGCGTACATCACAGAGAGCTTTAGGG	G	307207	307240	1	1	TTTTGG	GTTTTGG	FALSE
NZ_VSHM01000004	Vibrio cholerae strain N2783 NODE_4, whole genome shotgun sequence	59	CCCTAAAGCTCTCTGTGATGTACGCCAACGGCA	59	CP001235	Vibrio cholerae O395 chromosome I, complete sequence	DNA transposition protein	3024078	2014-01-31	N/A	N/A	TGCCGTTGGCGTACATCACAGAGAGCTTTAGGG	G	1224571	1224604	1	1	TTTTGG	GTTTTGG	FALSE
NZ_VSHM01000004	Vibrio cholerae strain N2783 NODE_4, whole genome shotgun sequence	59	CCCTAAAGCTCTCTGTGATGTACGCCAACGGCA	59	CP001235	Vibrio cholerae O395 chromosome I, complete sequence	DNA transposition protein	3024078	2014-01-31	N/A	N/A	TGCCGTTGGCGTACATCACAGAGAGCTTTAGGG	G	1326962	1326995	1	1	TTTTGG	GTTTTGG	FALSE
NZ_VSHM01000004	Vibrio cholerae strain N2783 NODE_4, whole genome shotgun sequence	59	CCCTAAAGCTCTCTGTGATGTACGCCAACGGCA	59	CP000627	Vibrio cholerae O395 chromosome 1, complete sequence	DNA transposition protein	3024069	2019-03-11	N/A	N/A	TGCCGTTGGCGTACATCACAGAGAGCTTTAGGG	G	693152	693185	1	1	TTTTGG	GTTTTGG	FALSE
NZ_VSHM01000004	Vibrio cholerae strain N2783 NODE_4, whole genome shotgun sequence	59	CCCTAAAGCTCTCTGTGATGTACGCCAACGGCA	59	CP000627	Vibrio cholerae O395 chromosome 1, complete sequence	DNA transposition protein	3024069	2019-03-11	N/A	N/A	TGCCGTTGGCGTACATCACAGAGAGCTTTAGGG	G	795543	795576	1	1	TTTTGG	GTTTTGG	FALSE
NZ_VSHM01000004	Vibrio cholerae strain N2783 NODE_4, whole genome shotgun sequence	59	CCCTAAAGCTCTCTGTGATGTACGCCAACGGCA	59	CP046825	Vibrio mimicus strain 07-2442 chromosome 1, complete sequence	No CDS info in file	3037849	2019-12-18	2006-08-10	USA: Pennsylvania	TGCCGTTGGCGTACATCACAGAGAGTTTTAGGG	G	1042511	1042544	1	0.969697	TTTTGG	GTTTTGG	FALSE
NZ_VSHM01000004	Vibrio cholerae strain N2783 NODE_4, whole genome shotgun sequence	59	CCCTAAAGCTCTCTGTGATGTACGCCAACGGCA	59	CP013313	Vibrio cholerae strain E9120 chromosome 1, complete sequence	DNA transposition protein	2961701	2016-11-30	1961	Indonesia	TGCCGTTGGCGTACATCACAGAGAGTTTTAGGG	G	627443	627476	1	0.969697	TTTTGG	GTTTTGG	FALSE
NZ_VSHM01000004	Vibrio cholerae strain N2783 NODE_4, whole genome shotgun sequence	59	CCCTAAAGCTCTCTGTGATGTACGCCAACGGCA	59	CP010812	Vibrio cholerae strain 10432-62, complete genome	DNA transposition protein	4077462	2015-05-28	1962	Philippines	TGCCGTTGGCGTACATCACAGAGAGTTTTAGGG	G	1681414	1681447	1	0.969697	TTTTGG	GTTTTGG	FALSE
NZ_VTLK01000057	Vibrio cholerae strain 136 contig00057, whole genome shotgun sequence	3	TAACGAAGTGTGTCGCGGCTTTATGAGCTACGA	3	CP046744	Vibrio cholerae strain 3569-08 chromosome 1, complete sequence	No CDS info in file	2969890	2019-12-18	2008-09-06	USA: Louisiana	TCGTAGCTCATAAAGCCGCGACACACTTCGTTA	A	2546285	2546318	1	1	TTGCGG	ATTGCGG	FALSE
NZ_VTLK01000057	Vibrio cholerae strain 136 contig00057, whole genome shotgun sequence	3	TAACGAAGTGTGTCGCGGCTTTATGAGCTACGA	3	CP045719	Vibrio cholerae O395 chromosome 2, complete genome	DDE endonuclease	3026110	2019-11-09	2016-10	Norway	TCGTAGCTCATAAAGCCGCGACACACTTCGTTA	A	694128	694161	1	1	TTGCGG	ATTGCGG	FALSE
NZ_VTLK01000057	Vibrio cholerae strain 136 contig00057, whole genome shotgun sequence	3	TAACGAAGTGTGTCGCGGCTTTATGAGCTACGA	3	CP045719	Vibrio cholerae O395 chromosome 2, complete genome	DDE endonuclease	3026110	2019-11-09	2016-10	Norway	TCGTAGCTCATAAAGCCGCGACACACTTCGTTA	A	799551	799584	1	1	TTGCGG	ATTGCGG	FALSE
NZ_VTLK01000057	Vibrio cholerae strain 136 contig00057, whole genome shotgun sequence	3	TAACGAAGTGTGTCGCGGCTTTATGAGCTACGA	3	LT897798	Vibrio cholerae isolate Vibrio cholerae str. BC1071 genome assembly, chromosome: II	Bacteriophage Mu transposase	1217808	2017-12-20	N/A	N/A	TCGTAGCTCATAAAGCCGCGACACACTTCGTTA	A	139332	139365	1	1	TTGCGG	ATTGCGG	FALSE
NZ_VTLK01000057	Vibrio cholerae strain 136 contig00057, whole genome shotgun sequence	3	TAACGAAGTGTGTCGCGGCTTTATGAGCTACGA	3	CP013313	Vibrio cholerae strain E9120 chromosome 1, complete sequence	transposase	2961701	2016-11-30	1961	Indonesia	TCGTAGCTCATAAAGCCGCGACACACTTCGTTA	A	628959	628992	1	1	TTGCGG	ATTGCGG	FALSE
NZ_VTLK01000057	Vibrio cholerae strain 136 contig00057, whole genome shotgun sequence	3	TAACGAAGTGTGTCGCGGCTTTATGAGCTACGA	3	CP013307	Vibrio cholerae strain E506 chromosome 1, complete sequence	transposase	2969901	2016-11-30	1974	USA	TCGTAGCTCATAAAGCCGCGACACACTTCGTTA	A	2387910	2387943	1	1	TTGCGG	ATTGCGG	FALSE
NZ_VTLK01000057	Vibrio cholerae strain 136 contig00057, whole genome shotgun sequence	3	TAACGAAGTGTGTCGCGGCTTTATGAGCTACGA	3	CP016383	Vibrio mimicus strain SCCF01 chromosome 1, complete sequence	DDE endonuclease	3213040	2016-10-18	2013-08-26	China: Sichuan	TCGTAGCTCATAAAGCCGCGACACACTTCGTTA	A	244844	244877	1	1	TTGCGG	ATTGCGG	FALSE
NZ_VTLK01000057	Vibrio cholerae strain 136 contig00057, whole genome shotgun sequence	3	TAACGAAGTGTGTCGCGGCTTTATGAGCTACGA	3	CP016383	Vibrio mimicus strain SCCF01 chromosome 1, complete sequence	DDE endonuclease	3213040	2016-10-18	2013-08-26	China: Sichuan	TCGTAGCTCATAAAGCCGCGACACACTTCGTTA	A	2343362	2343395	1	1	TTGCGG	ATTGCGG	FALSE
NZ_VTLK01000057	Vibrio cholerae strain 136 contig00057, whole genome shotgun sequence	3	TAACGAAGTGTGTCGCGGCTTTATGAGCTACGA	3	CP016324	Vibrio cholerae 2740-80 chromosome 1, complete sequence	DDE endonuclease	2987030	2016-07-11	N/A	N/A	TCGTAGCTCATAAAGCCGCGACACACTTCGTTA	A	308723	308756	1	1	TTGCGG	ATTGCGG	FALSE
NZ_VTLK01000057	Vibrio cholerae strain 136 contig00057, whole genome shotgun sequence	3	TAACGAAGTGTGTCGCGGCTTTATGAGCTACGA	3	CP010812	Vibrio cholerae strain 10432-62, complete genome	transposase	4077462	2015-05-28	1962	Philippines	TCGTAGCTCATAAAGCCGCGACACACTTCGTTA	A	1679898	1679931	1	1	TTGCGG	ATTGCGG	FALSE
NZ_VTLK01000057	Vibrio cholerae strain 136 contig00057, whole genome shotgun sequence	3	TAACGAAGTGTGTCGCGGCTTTATGAGCTACGA	3	CP001235	Vibrio cholerae O395 chromosome I, complete sequence	Mu-like prophage transposase	3024078	2014-01-31	N/A	N/A	TCGTAGCTCATAAAGCCGCGACACACTTCGTTA	A	1223055	1223088	1	1	TTGCGG	ATTGCGG	FALSE
NZ_VTLK01000057	Vibrio cholerae strain 136 contig00057, whole genome shotgun sequence	3	TAACGAAGTGTGTCGCGGCTTTATGAGCTACGA	3	CP001235	Vibrio cholerae O395 chromosome I, complete sequence	Mu-like prophage transposase	3024078	2014-01-31	N/A	N/A	TCGTAGCTCATAAAGCCGCGACACACTTCGTTA	A	1328478	1328511	1	1	TTGCGG	ATTGCGG	FALSE
NZ_VTLK01000057	Vibrio cholerae strain 136 contig00057, whole genome shotgun sequence	3	TAACGAAGTGTGTCGCGGCTTTATGAGCTACGA	3	CP000627	Vibrio cholerae O395 chromosome 1, complete sequence	transposase	3024069	2019-03-11	N/A	N/A	TCGTAGCTCATAAAGCCGCGACACACTTCGTTA	A	691636	691669	1	1	TTGCGG	ATTGCGG	FALSE
NZ_VTLK01000057	Vibrio cholerae strain 136 contig00057, whole genome shotgun sequence	3	TAACGAAGTGTGTCGCGGCTTTATGAGCTACGA	3	CP000627	Vibrio cholerae O395 chromosome 1, complete sequence	transposase	3024069	2019-03-11	N/A	N/A	TCGTAGCTCATAAAGCCGCGACACACTTCGTTA	A	797059	797092	1	1	TTGCGG	ATTGCGG	FALSE
NZ_VTLK01000057	Vibrio cholerae strain 136 contig00057, whole genome shotgun sequence	3	TAACGAAGTGTGTCGCGGCTTTATGAGCTACGA	3	CP046825	Vibrio mimicus strain 07-2442 chromosome 1, complete sequence	No CDS info in file	3037849	2019-12-18	2006-08-10	USA: Pennsylvania	TCGTAGCTCATAAAGCCGCGACATACTTCGTTA	A	1044027	1044060	1	0.969697	TTGCGT	ATTGCGT	FALSE
NZ_VTLK01000055	Vibrio cholerae strain 136 contig00055, whole genome shotgun sequence	2	CTTTGGGGAGCGTAAGTCTCCACGGCAGACGGT	10	KJ572844	Vibrio phage 24, complete genome	putative DNA polymerase	44395	2014-12-26	N/A	N/A	ACCGTCTGCCGTGGAGACTTACGCCCCCCAAAG	G	2236	2269	1	0.969697	TTTTCA	GTTTTCA	FALSE
NZ_VTLK01000055	Vibrio cholerae strain 136 contig00055, whole genome shotgun sequence	2	CTTTGGGGAGCGTAAGTCTCCACGGCAGACGGT	10	JQ177061	Vibrio phage CP-T1, complete genome	putative DNA polymerase	44492	2012-07-24	1978	USA	ACCGTCTGCCGTGGAGACTTACGCCCCCCAAAG	G	2236	2269	1	0.969697	TTTTCA	GTTTTCA	FALSE
NZ_VTLK01000055	Vibrio cholerae strain 136 contig00055, whole genome shotgun sequence	2	CTTTGGGGAGCGTAAGTCTCCACGGCAGACGGT	10	MN379460	Vibrio phage Rostov M3 clone NODE_1_length_31129_cov_194.645 genomic sequence	putative DNA polymerase	31129	2019-11-18	1996	Russia	ACCGTCTGCCGTGGAGACTTACGGCCCCCAAAG	G	26873	26906	1	0.939394	TTTTCA	GTTTTCA	FALSE
NZ_VTLK01000055	Vibrio cholerae strain 136 contig00055, whole genome shotgun sequence	2	CTTTGGGGAGCGTAAGTCTCCACGGCAGACGGT	10	JQ177064	Vibrio phage vB_VchM-138, complete genome	putative DNA polymerase	44485	2012-07-24	1956	India	ACCGTCTGCCGTGGAGACTTACGGCCCCCAAAG	G	1961	1994	1	0.939394	TTTTCA	GTTTTCA	FALSE
NZ_VTLK01000055	Vibrio cholerae strain 136 contig00055, whole genome shotgun sequence	3	TCGAAATCATCCATATTACTGCAGTCCGTTGCG	10	MN379460	Vibrio phage Rostov M3 clone NODE_1_length_31129_cov_194.645 genomic sequence	putative DNA polymerase	31129	2019-11-18	1996	Russia	CGCAACGGACTGCAGTAATATGGATGATTTCGA	A	28223	28256	1	1	TTGGTC	ATTGGTC	FALSE
NZ_VTLK01000055	Vibrio cholerae strain 136 contig00055, whole genome shotgun sequence	3	TCGAAATCATCCATATTACTGCAGTCCGTTGCG	10	KJ572844	Vibrio phage 24, complete genome	putative DNA polymerase	44395	2014-12-26	N/A	N/A	CGCAACGGACTGCAGTAATATGGATGATTTCGA	A	799	832	1	1	TTGGTC	ATTGGTC	FALSE
NZ_VTLK01000055	Vibrio cholerae strain 136 contig00055, whole genome shotgun sequence	3	TCGAAATCATCCATATTACTGCAGTCCGTTGCG	10	JQ177061	Vibrio phage CP-T1, complete genome	putative DNA polymerase	44492	2012-07-24	1978	USA	CGCAACGGACTGCAGTAATATGGATGATTTCGA	A	799	832	1	1	TTGGTC	ATTGGTC	FALSE
NZ_VTLK01000055	Vibrio cholerae strain 136 contig00055, whole genome shotgun sequence	3	TCGAAATCATCCATATTACTGCAGTCCGTTGCG	10	JQ177064	Vibrio phage vB_VchM-138, complete genome	putative DNA polymerase	44485	2012-07-24	1956	India	AGCAACGGACTGCAGTAATATGGATGATTTCGA	A	611	643	0.969697	1	TTGGTC	ATTGGTC	FALSE
NZ_VTLK01000055	Vibrio cholerae strain 136 contig00055, whole genome shotgun sequence	4	CCTGACCTACGATGAAAAATACGATATCCCGAT	10	JQ177064	Vibrio phage vB_VchM-138, complete genome	Target: hypothetical protein, Upstream: putative lysozyme, Downstream: None	44485	2012-07-24	1956	India	ATCGGGATATCGTATTTTTCATCGTAGGTCAGG	G	43983	44016	1	1	TTTTCG	GTTTTCG	FALSE
NZ_VTLK01000055	Vibrio cholerae strain 136 contig00055, whole genome shotgun sequence	4	CCTGACCTACGATGAAAAATACGATATCCCGAT	10	MN379460	Vibrio phage Rostov M3 clone NODE_1_length_31129_cov_194.645 genomic sequence	Target: [], Upstream: putative DNA polymerase, Downstream: None	31129	2019-11-18	1996	Russia	ATCGGGATATCGTATTTTTCATAGTAGGTCAGG	G	29849	29882	1	0.969697	TTTTCG	GTTTTCG	FALSE
NZ_VTLK01000055	Vibrio cholerae strain 136 contig00055, whole genome shotgun sequence	4	CCTGACCTACGATGAAAAATACGATATCCCGAT	10	KJ572844	Vibrio phage 24, complete genome	Target: hypothetical protein, Upstream: putative tail-fiber protein, Downstream: None	44395	2014-12-26	N/A	N/A	ATCGGGATATCGTATTTTTCATAGTAGGTCAGG	G	43568	43601	1	0.969697	TTTTCG	GTTTTCG	FALSE
NZ_VTLK01000055	Vibrio cholerae strain 136 contig00055, whole genome shotgun sequence	4	CCTGACCTACGATGAAAAATACGATATCCCGAT	10	JQ177061	Vibrio phage CP-T1, complete genome	Target: hypothetical protein, Upstream: putative tail-fiber protein, Downstream: None	44492	2012-07-24	1978	USA	ATCGGGATATCGTATTTTTCATAGTAGGTCAGG	G	43665	43698	1	0.969697	TTTTCG	GTTTTCG	FALSE
NZ_VTLK01000055	Vibrio cholerae strain 136 contig00055, whole genome shotgun sequence	5	CCTACTATTGGCATCTATCGCAGGTACGTCTGC	10	MN379461	Vibrio phage Rostov M3 clone NODE_2_length_12308_cov_191.405 genomic sequence	Target: hypothetical protein, Upstream: putative baseplate protein, Downstream: putative tail-fiber/lysozyme protein	12308	2019-11-18	1996	Russia	GCAGACGTACCCGCGATAGATGCCAATAGTGGG	G	6180	6213	1	0.939394	TTATTG	GTTATTG	FALSE
NZ_VTLK01000055	Vibrio cholerae strain 136 contig00055, whole genome shotgun sequence	5	CCTACTATTGGCATCTATCGCAGGTACGTCTGC	10	KJ572844	Vibrio phage 24, complete genome	Target: hypothetical protein, Upstream: putative tail-fiber/lysozyme protein, Downstream: putative baseplate protein	44395	2014-12-26	N/A	N/A	GCAGACGTACCCGCGATAGATGCCAATAGTGGG	G	36235	36268	1	0.939394	TTATTG	GTTATTG	FALSE
NZ_VTLK01000055	Vibrio cholerae strain 136 contig00055, whole genome shotgun sequence	5	CCTACTATTGGCATCTATCGCAGGTACGTCTGC	10	JQ177064	Vibrio phage vB_VchM-138, complete genome	Target: hypothetical protein, Upstream: putative tail-fiber/lysozyme protein, Downstream: putative baseplate protein	44485	2012-07-24	1956	India	GCAGACGTACCCGCGATAGATGCCAATAGTGGG	G	36358	36391	1	0.939394	TTATTG	GTTATTG	FALSE
NZ_VTLK01000055	Vibrio cholerae strain 136 contig00055, whole genome shotgun sequence	5	CCTACTATTGGCATCTATCGCAGGTACGTCTGC	10	JQ177061	Vibrio phage CP-T1, complete genome	Target: hypothetical protein, Upstream: putative tail-fiber/lysozyme protein, Downstream: putative baseplate protein	44492	2012-07-24	1978	USA	GCAGACGTACCCGCGATAGATGCCAATAGTGGG	G	36332	36365	1	0.939394	TTATTG	GTTATTG	FALSE
NZ_VTLK01000055	Vibrio cholerae strain 136 contig00055, whole genome shotgun sequence	7	CAATCAACGTTACTGCAGCGACGTAGAGTAATA	10	MN379460	Vibrio phage Rostov M3 clone NODE_1_length_31129_cov_194.645 genomic sequence	putative helicase	31129	2019-11-18	1996	Russia	TATTACTCTACGTCGCTGCAGTAACGTTGATTG	G	20139	20172	1	1	TTTTAA	GTTTTAA	FALSE
NZ_VTLK01000055	Vibrio cholerae strain 136 contig00055, whole genome shotgun sequence	7	CAATCAACGTTACTGCAGCGACGTAGAGTAATA	10	KJ572844	Vibrio phage 24, complete genome	putative helicase	44395	2014-12-26	N/A	N/A	TATTACTCTACGTCGCTGCAGTAACGTTGATTG	G	9321	9354	1	1	TTTTAA	GTTTTAA	FALSE
NZ_VTLK01000055	Vibrio cholerae strain 136 contig00055, whole genome shotgun sequence	7	CAATCAACGTTACTGCAGCGACGTAGAGTAATA	10	JQ177061	Vibrio phage CP-T1, complete genome	putative helicase	44492	2012-07-24	1978	USA	TATTACTCTACGTCGCTGCAGTAACGTTGATTG	G	9321	9354	1	1	TTTTAA	GTTTTAA	FALSE
NZ_VTLK01000055	Vibrio cholerae strain 136 contig00055, whole genome shotgun sequence	7	CAATCAACGTTACTGCAGCGACGTAGAGTAATA	10	JQ177064	Vibrio phage vB_VchM-138, complete genome	putative helicase	44485	2012-07-24	1956	India	TATTAATCTACGTCGATGCAGTAACGTTGATTG	G	7933	7966	1	0.939394	TTTTAA	GTTTTAA	FALSE
NZ_VTLK01000025	Vibrio cholerae strain 136 contig00025, whole genome shotgun sequence	3	TCGTCTCTGCTCTCAACTCTGGCGGCTCTGGTG	19	CP010811	Vibrio cholerae strain 1154-74, complete genome	Target: hypothetical protein, Upstream: putative membrane protein, Downstream: putative accessory cholera enterotoxin	3928357	2015-05-28	1974	India	CACCAGAGCCGCCAGAGTTGAGAGCAGAGACGA	A	2647616	2647649	1	1	TTTTGT	ATTTTGT	FALSE
NZ_VTLK01000025	Vibrio cholerae strain 136 contig00025, whole genome shotgun sequence	4	CGATGCCATCGCAGCAAAATGGCTGGACGCAA	19	CP046826	Vibrio mimicus strain 07-2442 chromosome 2, complete sequence	No CDS info in file	1172705	2019-12-18	2006-08-10	USA: Pennsylvania	TTGCGGCCAGCCATTTTTGCTGCGATGGCATCG	G	64670	64703	1	0.939394	TTATAC	GTTATAC	FALSE
NZ_VTLK01000025	Vibrio cholerae strain 136 contig00025, whole genome shotgun sequence	13	CAAAGCGGGGACGGCGTCTTTCAGTGCGTACAC	19	KP795616	Enterovibrio sp. FF_113 m092-contig1 genomic sequence	Phage protein	37597	2019-11-18	2014-09-10	N/A	GTGTACGCACTGAAAGACGTCGCCCCCGCTTTG	G	11301	11334	1	0.939394	TTTAAG	GTTTAAG	FALSE
NZ_VTLK01000025	Vibrio cholerae strain 136 contig00025, whole genome shotgun sequence	16	CAGACGGCTGCCATAATCGCGGCGCATCACCCG	19	CP042300	Vibrio cholerae O1 strain AAS91 chromosome 2, complete sequence	phage baseplate protein	1124701	2020-01-28	N/A	N/A	CGGGTGATGCGCCGCGATTATGGCAGTCGGCTG	G	956903	956936	1	0.939394	TTTGAG	GTTTGAG	FALSE
NZ_VTLK01000025	Vibrio cholerae strain 136 contig00025, whole genome shotgun sequence	16	CAGACGGCTGCCATAATCGCGGCGCATCACCCG	19	CP046819	Vibrio metoecus strain 2011V-1015 chromosome 2, complete sequence	No CDS info in file	1182052	2019-12-18	2010-11-09	USA: California	CGGGTGATGCGCCGCGATTATGGCAGTCGGCTG	G	182542	182575	1	0.939394	TTTGAG	GTTTGAG	FALSE
NZ_VTLK01000025	Vibrio cholerae strain 136 contig00025, whole genome shotgun sequence	16	CAGACGGCTGCCATAATCGCGGCGCATCACCCG	19	CP036500	Vibrio cholerae strain 20000 chromosome 2, complete sequence	phage baseplate protein	1110356	2019-03-06	2016	Russia: Rostov-on-Don, Rostov region, 344002	CGGGTGATGCGCCGCGATTATGGCAGTCGGCTG	G	307307	307340	1	0.939394	TTTGAG	GTTTGAG	FALSE
NZ_VTLK01000025	Vibrio cholerae strain 136 contig00025, whole genome shotgun sequence	16	CAGACGGCTGCCATAATCGCGGCGCATCACCCG	19	CP013013	Vibrio cholerae strain Env-390 chromosome 1, complete sequence	Gene 25-like lysozyme	1125906	2016-10-26	2012-09	Haiti	CGGGTGATGCGCCGCGATTATGGCAGTCGGCTG	G	958108	958141	1	0.939394	TTTGAG	GTTTGAG	FALSE
NZ_VTLK01000025	Vibrio cholerae strain 136 contig00025, whole genome shotgun sequence	16	CAGACGGCTGCCATAATCGCGGCGCATCACCCG	19	CP012997	Vibrio cholerae strain 2012Env-9 chromosome 1, complete sequence	Gene 25-like lysozyme	1124711	2016-10-26	2012-04-24	Haiti: Lassalle	CGGGTGATGCGCCGCGATTATGGCAGTCGGCTG	G	956911	956944	1	0.939394	TTTGAG	GTTTGAG	FALSE
NZ_VTLK01000025	Vibrio cholerae strain 136 contig00025, whole genome shotgun sequence	16	CAGACGGCTGCCATAATCGCGGCGCATCACCCG	19	CP010811	Vibrio cholerae strain 1154-74, complete genome	lysozyme family protein	3928357	2015-05-28	1974	India	CGGGTGATGCGCCGCGATTATGGCAGTCGGCTG	G	1774578	1774611	1	0.939394	TTTGAG	GTTTGAG	FALSE
NZ_VTLK01000025	Vibrio cholerae strain 136 contig00025, whole genome shotgun sequence	18	CCATGCCAACGCCCTTCATCGGCAGAGCGCAGC	19	CP046819	Vibrio metoecus strain 2011V-1015 chromosome 2, complete sequence	No CDS info in file	1182052	2019-12-18	2010-11-09	USA: California	GCTGCGCTCTGCCGATGAAGGGCGTTGGCATGG	G	779747	779780	1	1	TTACAT	GTTACAT	FALSE
NZ_VTLK01000025	Vibrio cholerae strain 136 contig00025, whole genome shotgun sequence	18	CCATGCCAACGCCCTTCATCGGCAGAGCGCAGC	19	CP046840	Vibrio cholerae strain F9993 chromosome 1, complete sequence	No CDS info in file	3082401	2019-12-18	N/A	N/A	GCTGCGCTCTGCCGATGAAGGGCGTTGGCATGG	G	2443534	2443567	1	1	TTACAT	GTTACAT	FALSE
NZ_VTLK01000025	Vibrio cholerae strain 136 contig00025, whole genome shotgun sequence	18	CCATGCCAACGCCCTTCATCGGCAGAGCGCAGC	19	CP046826	Vibrio mimicus strain 07-2442 chromosome 2, complete sequence	No CDS info in file	1172705	2019-12-18	2006-08-10	USA: Pennsylvania	GCTGCGCTCTGCCGATGAAGGGCGTTGGCATGG	G	84690	84723	1	1	TTACAT	GTTACAT	FALSE
NZ_VTLK01000025	Vibrio cholerae strain 136 contig00025, whole genome shotgun sequence	18	CCATGCCAACGCCCTTCATCGGCAGAGCGCAGC	19	CP046748	Vibrio cholerae strain 3541-04 chromosome 2, complete sequence	No CDS info in file	1063121	2019-12-18	N/A	N/A	GCTGCGCTCTGCCGATGAAGGGCGTTGGCATGG	G	779961	779994	1	1	TTACAT	GTTACAT	FALSE
NZ_VTLK01000025	Vibrio cholerae strain 136 contig00025, whole genome shotgun sequence	18	CCATGCCAACGCCCTTCATCGGCAGAGCGCAGC	19	CP045718	Vibrio cholerae O395 chromosome 1, complete genome	replication endonuclease	1106423	2019-11-09	2016-10	Norway	GCTGCGCTCTGCCGATGAAGGGCGTTGGCATGG	G	1035573	1035606	1	1	TTACAT	GTTACAT	FALSE
NZ_VTLK01000025	Vibrio cholerae strain 136 contig00025, whole genome shotgun sequence	18	CCATGCCAACGCCCTTCATCGGCAGAGCGCAGC	19	CP014042	Vibrio mimicus strain FDAARGOS_112 chromosome 1, complete sequence	replication endonuclease	1347652	2019-09-30	N/A	USA:LA	GCTGCGCTCTGCCGATGAAGGGCGTTGGCATGG	G	588535	588568	1	1	TTACAT	GTTACAT	FALSE
NZ_VTLK01000025	Vibrio cholerae strain 136 contig00025, whole genome shotgun sequence	18	CCATGCCAACGCCCTTCATCGGCAGAGCGCAGC	19	CP024162	Vibrio cholerae strain E7946 chromosome 1, complete sequence	replication endonuclease	2992571	2017-11-03	1978	Bahrain	GCTGCGCTCTGCCGATGAAGGGCGTTGGCATGG	G	2356381	2356414	1	1	TTACAT	GTTACAT	FALSE
NZ_VTLK01000025	Vibrio cholerae strain 136 contig00025, whole genome shotgun sequence	18	CCATGCCAACGCCCTTCATCGGCAGAGCGCAGC	19	CP013318	Vibrio cholerae strain NCTC5395 chromosome 2, complete sequence	replication protein	1188831	2016-11-30	1938	Iraq	GCTGCGCTCTGCCGATGAAGGGCGTTGGCATGG	G	222671	222704	1	1	TTACAT	GTTACAT	FALSE
NZ_VTLK01000025	Vibrio cholerae strain 136 contig00025, whole genome shotgun sequence	18	CCATGCCAACGCCCTTCATCGGCAGAGCGCAGC	19	CP013312	Vibrio cholerae strain E1320 chromosome 2, complete sequence	Bacteriophage replication gene A protein (GPA)	1158995	2016-11-30	1974	China:Shanghai	GCTGCGCTCTGCCGATGAAGGGCGTTGGCATGG	G	572624	572657	1	1	TTACAT	GTTACAT	FALSE
NZ_VTLK01000025	Vibrio cholerae strain 136 contig00025, whole genome shotgun sequence	18	CCATGCCAACGCCCTTCATCGGCAGAGCGCAGC	19	CP013309	Vibrio cholerae strain E1162 chromosome 1, complete sequence	Bacteriophage replication gene A protein (GPA)	2996535	2016-11-30	1962	China:Shanghai	GCTGCGCTCTGCCGATGAAGGGCGTTGGCATGG	G	2578715	2578748	1	1	TTACAT	GTTACAT	FALSE
NZ_VTLK01000025	Vibrio cholerae strain 136 contig00025, whole genome shotgun sequence	18	CCATGCCAACGCCCTTCATCGGCAGAGCGCAGC	19	CP013305	Vibrio cholerae strain CRC1106 chromosome 1, complete sequence	hypothetical protein - No nearby annotated ORFs	2999012	2016-11-30	1962	India	GCTGCGCTCTGCCGATGAAGGGCGTTGGCATGG	G	2362859	2362892	1	1	TTACAT	GTTACAT	FALSE
NZ_VTLK01000025	Vibrio cholerae strain 136 contig00025, whole genome shotgun sequence	18	CCATGCCAACGCCCTTCATCGGCAGAGCGCAGC	19	CP013303	Vibrio cholerae strain CRC711 chromosome 1, complete sequence	rep	2993255	2016-11-30	1964	India	GCTGCGCTCTGCCGATGAAGGGCGTTGGCATGG	G	2362832	2362865	1	1	TTACAT	GTTACAT	FALSE
NZ_VTLK01000025	Vibrio cholerae strain 136 contig00025, whole genome shotgun sequence	18	CCATGCCAACGCCCTTCATCGGCAGAGCGCAGC	19	CP013301	Vibrio cholerae strain C5 chromosome 1, complete sequence	replication protein	2996195	2016-11-30	1957	Indonesia:Makassar	GCTGCGCTCTGCCGATGAAGGGCGTTGGCATGG	G	2365663	2365696	1	1	TTACAT	GTTACAT	FALSE
NZ_VTLK01000025	Vibrio cholerae strain 136 contig00025, whole genome shotgun sequence	18	CCATGCCAACGCCCTTCATCGGCAGAGCGCAGC	19	KX058879	Vibrio phage VcP032, complete genome	replication protein	33108	2016-05-31	2015	Germany	GCTGCGCTCTGCCGATGAAGGGCGTTGGCATGG	G	9928	9961	1	1	TTACAT	GTTACAT	FALSE
NZ_VTLK01000025	Vibrio cholerae strain 136 contig00025, whole genome shotgun sequence	18	CCATGCCAACGCCCTTCATCGGCAGAGCGCAGC	19	KF361475	Vibrio phage VPUSM 8, complete genome	putative replication protein	34145	2013-09-29	N/A	Malaysia	GCTGCGCTCTGCCGATGAAGGGCGTTGGCATGG	G	10941	10974	1	1	TTACAT	GTTACAT	FALSE
NZ_VTLK01000025	Vibrio cholerae strain 136 contig00025, whole genome shotgun sequence	18	CCATGCCAACGCCCTTCATCGGCAGAGCGCAGC	19	CP001485	Vibrio cholerae MJ-1236 chromosome 1, complete sequence	replication gene A protein	3149584	2014-01-31	N/A	N/A	GCTGCGCTCTGCCGATGAAGGGCGTTGGCATGG	G	1269649	1269682	1	1	TTACAT	GTTACAT	FALSE
NZ_VTLK01000025	Vibrio cholerae strain 136 contig00025, whole genome shotgun sequence	18	CCATGCCAACGCCCTTCATCGGCAGAGCGCAGC	19	CP001236	Vibrio cholerae O395 chromosome II, complete sequence	rep	1111222	2014-01-31	N/A	N/A	GCTGCGCTCTGCCGATGAAGGGCGTTGGCATGG	G	223535	223568	1	1	TTACAT	GTTACAT	FALSE
NZ_VTLK01000025	Vibrio cholerae strain 136 contig00025, whole genome shotgun sequence	18	CCATGCCAACGCCCTTCATCGGCAGAGCGCAGC	19	NC_010275	Vibrio phage kappa proviral DNA, complete genome	putative replication protein	33507	2019-06-28	N/A	N/A	GCTGCGCTCTGCCGATGAAGGGCGTTGGCATGG	G	9577	9610	1	1	TTACAT	GTTACAT	FALSE
NZ_VTLK01000025	Vibrio cholerae strain 136 contig00025, whole genome shotgun sequence	18	CCATGCCAACGCCCTTCATCGGCAGAGCGCAGC	19	CP000626	Vibrio cholerae O395 chromosome 2, complete sequence	rep	1108250	2019-03-11	N/A	N/A	GCTGCGCTCTGCCGATGAAGGGCGTTGGCATGG	G	1037400	1037433	1	1	TTACAT	GTTACAT	FALSE
NZ_VTLK01000025	Vibrio cholerae strain 136 contig00025, whole genome shotgun sequence	18	CCATGCCAACGCCCTTCATCGGCAGAGCGCAGC	19	AF125163	Bacteriophage K139, complete genome	rep	33106	2002-11-12	N/A	N/A	GCTGCGCTCTGCCGATGAAGGGCGTTGGCATGG	G	9931	9964	1	1	TTACAT	GTTACAT	FALSE
NZ_VTLK01000025	Vibrio cholerae strain 136 contig00025, whole genome shotgun sequence	18	CCATGCCAACGCCCTTCATCGGCAGAGCGCAGC	19	AF008938	Vibrio cholerae V86 phage putative replication protein gene, complete cds	Target: [], Upstream: putative replication protein, Downstream: None	5951	1997-08-16	N/A	N/A	GCTGCGCTCTGCCGATGAAGGGCGTTGGCATGG	G	5641	5674	1	1	TTACAT	GTTACAT	FALSE
NZ_VTLK01000025	Vibrio cholerae strain 136 contig00025, whole genome shotgun sequence	18	CCATGCCAACGCCCTTCATCGGCAGAGCGCAGC	19	CP046750	Vibrio cholerae strain 2015V-1118 chromosome 2, complete sequence	No CDS info in file	1102732	2019-12-18	2015-08-06	USA: Texas	GCTGCGCTCTGCAGATGAAGGGCGTTGGCATGG	G	195807	195840	1	0.969697	TTACAT	GTTACAT	FALSE
NZ_VTLK01000025	Vibrio cholerae strain 136 contig00025, whole genome shotgun sequence	19	CTTGTATTTCAACCAAATCCCCGAAACGGCGGG	19	JQ177064	Vibrio phage vB_VchM-138, complete genome	Target: hypothetical protein, Upstream: putative tail-fiber/lysozyme protein, Downstream: putative baseplate protein	44485	2012-07-24	1956	India	CCCACCGTTTCGGGGATTTGGTTGAAATACAAA	A	37787	37819	0.969697	0.96875	TTACTA	ATTACTA	FALSE
NZ_VTLK01000025	Vibrio cholerae strain 136 contig00025, whole genome shotgun sequence	20	TGACGTTCAATGTAATCGTCGACTTCGGTGGTT	19	MN379461	Vibrio phage Rostov M3 clone NODE_2_length_12308_cov_191.405 genomic sequence	Target: hypothetical protein, Upstream: putative baseplate protein, Downstream: putative tail-fiber/lysozyme protein	12308	2019-11-18	1996	Russia	AACCACCGAAGTCGACGATTACATTGAACGTCA	A	5401	5434	1	1	TTTTAA	ATTTTAA	FALSE
NZ_VTLK01000025	Vibrio cholerae strain 136 contig00025, whole genome shotgun sequence	20	TGACGTTCAATGTAATCGTCGACTTCGGTGGTT	19	KJ572844	Vibrio phage 24, complete genome	Target: hypothetical protein, Upstream: putative tail-fiber/lysozyme protein, Downstream: putative baseplate protein	44395	2014-12-26	N/A	N/A	AACCACCGAAGTCGACGATTACATTGAACGTCA	A	37014	37047	1	1	TTTTAA	ATTTTAA	FALSE
NZ_VTLK01000025	Vibrio cholerae strain 136 contig00025, whole genome shotgun sequence	20	TGACGTTCAATGTAATCGTCGACTTCGGTGGTT	19	JQ177061	Vibrio phage CP-T1, complete genome	Target: hypothetical protein, Upstream: putative tail-fiber/lysozyme protein, Downstream: putative baseplate protein	44492	2012-07-24	1978	USA	AACCACCGAAGTCGACGATTACATTGAACGTCA	A	37111	37144	1	1	TTTTAA	ATTTTAA	FALSE
NZ_VTLK01000025	Vibrio cholerae strain 136 contig00025, whole genome shotgun sequence	20	TGACGTTCAATGTAATCGTCGACTTCGGTGGTT	19	JQ177064	Vibrio phage vB_VchM-138, complete genome	Target: hypothetical protein, Upstream: putative tail-fiber/lysozyme protein, Downstream: putative baseplate protein	44485	2012-07-24	1956	India	AACCGCCGAAGTCGACGATTACATTGAACGTCA	A	37137	37170	1	0.969697	TTTTAA	ATTTTAA	FALSE
NZ_VTLK01000025	Vibrio cholerae strain 136 contig00025, whole genome shotgun sequence	21	CCAATTGCGCGATAATGATCCGAGTCAATCGCA	19	MN379461	Vibrio phage Rostov M3 clone NODE_2_length_12308_cov_191.405 genomic sequence	Target: hypothetical protein, Upstream: putative baseplate protein, Downstream: putative tail-fiber/lysozyme protein	12308	2019-11-18	1996	Russia	TGCGATTGACTCGGGTCATTATCGCGCAATTGG	G	5901	5934	1	0.969697	TTAGCT	GTTAGCT	FALSE
NZ_VTLK01000025	Vibrio cholerae strain 136 contig00025, whole genome shotgun sequence	21	CCAATTGCGCGATAATGATCCGAGTCAATCGCA	19	KJ572844	Vibrio phage 24, complete genome	Target: hypothetical protein, Upstream: putative tail-fiber/lysozyme protein, Downstream: putative baseplate protein	44395	2014-12-26	N/A	N/A	TGCGATTGACTCGGGTCATTATCGCGCAATTGG	G	36514	36547	1	0.969697	TTAGCT	GTTAGCT	FALSE
NZ_VTLK01000025	Vibrio cholerae strain 136 contig00025, whole genome shotgun sequence	21	CCAATTGCGCGATAATGATCCGAGTCAATCGCA	19	JQ177061	Vibrio phage CP-T1, complete genome	Target: hypothetical protein, Upstream: putative tail-fiber/lysozyme protein, Downstream: putative baseplate protein	44492	2012-07-24	1978	USA	TGCGATTGACTCGGGTCATTATCGCGCAATTGG	G	36611	36644	1	0.969697	TTAGCT	GTTAGCT	FALSE
NZ_VTLK01000025	Vibrio cholerae strain 136 contig00025, whole genome shotgun sequence	21	CCAATTGCGCGATAATGATCCGAGTCAATCGCA	19	JQ177064	Vibrio phage vB_VchM-138, complete genome	Target: hypothetical protein, Upstream: putative tail-fiber/lysozyme protein, Downstream: putative baseplate protein	44485	2012-07-24	1956	India	TGCGATTGACTCGGATCATTGTCACGCAATTGG	G	36637	36670	1	0.939394	TTAGCT	GTTAGCT	FALSE
NZ_VTLK01000025	Vibrio cholerae strain 136 contig00025, whole genome shotgun sequence	22	TTCTGTAGCCAAGGTGCAAGAAATTATCACCGA	19	MN379460	Vibrio phage Rostov M3 clone NODE_1_length_31129_cov_194.645 genomic sequence	Target: hypothetical protein, Upstream: putative helicase, Downstream: putative DNA polymerase	31129	2019-11-18	1996	Russia	TCGGTGATAATTTCTTGCACCTTGGCTACAGAA	A	23635	23668	1	1	TTTTTA	ATTTTTA	FALSE
NZ_VTLK01000025	Vibrio cholerae strain 136 contig00025, whole genome shotgun sequence	22	TTCTGTAGCCAAGGTGCAAGAAATTATCACCGA	19	KJ572844	Vibrio phage 24, complete genome	Target: hypothetical protein, Upstream: putative DNA polymerase, Downstream: putative helicase	44395	2014-12-26	N/A	N/A	TCGGTGATAATTTCTTGCACCTTGGCTACAGAA	A	5783	5816	1	1	TTTTTA	ATTTTTA	FALSE
NZ_VTLK01000025	Vibrio cholerae strain 136 contig00025, whole genome shotgun sequence	22	TTCTGTAGCCAAGGTGCAAGAAATTATCACCGA	19	JQ177061	Vibrio phage CP-T1, complete genome	Target: hypothetical protein, Upstream: putative DNA polymerase, Downstream: putative helicase	44492	2012-07-24	1978	USA	TCGGTGATAATTTCTTGCACCTTGGCTACAGAA	A	5783	5816	1	1	TTTTTA	ATTTTTA	FALSE
NZ_VTLK01000011	Vibrio cholerae strain 136 contig00011, whole genome shotgun sequence	3	TGCCATGTCGCGCAGTTCGTCTTGCTCTAATTC	6	CP046819	Vibrio metoecus strain 2011V-1015 chromosome 2, complete sequence	No CDS info in file	1182052	2019-12-18	2010-11-09	USA: California	GAATTAGAGCAAGACGAACTGCGCGACATGGCA	A	778374	778407	1	1	TTCCGC	ATTCCGC	FALSE
NZ_VTLK01000011	Vibrio cholerae strain 136 contig00011, whole genome shotgun sequence	3	TGCCATGTCGCGCAGTTCGTCTTGCTCTAATTC	6	CP046840	Vibrio cholerae strain F9993 chromosome 1, complete sequence	No CDS info in file	3082401	2019-12-18	N/A	N/A	GAATTAGAGCAAGACGAACTGCGCGACATGGCA	A	2442161	2442194	1	1	TTCCGC	ATTCCGC	FALSE
NZ_VTLK01000011	Vibrio cholerae strain 136 contig00011, whole genome shotgun sequence	3	TGCCATGTCGCGCAGTTCGTCTTGCTCTAATTC	6	CP046826	Vibrio mimicus strain 07-2442 chromosome 2, complete sequence	No CDS info in file	1172705	2019-12-18	2006-08-10	USA: Pennsylvania	GAATTAGAGCAAGACGAACTGCGCGACATGGCA	A	86063	86096	1	1	TTCCGC	ATTCCGC	FALSE
NZ_VTLK01000011	Vibrio cholerae strain 136 contig00011, whole genome shotgun sequence	3	TGCCATGTCGCGCAGTTCGTCTTGCTCTAATTC	6	CP046748	Vibrio cholerae strain 3541-04 chromosome 2, complete sequence	No CDS info in file	1063121	2019-12-18	N/A	N/A	GAATTAGAGCAAGACGAACTGCGCGACATGGCA	A	792165	792198	1	1	TTCCGC	ATTCCGC	FALSE
NZ_VTLK01000011	Vibrio cholerae strain 136 contig00011, whole genome shotgun sequence	3	TGCCATGTCGCGCAGTTCGTCTTGCTCTAATTC	6	CP046750	Vibrio cholerae strain 2015V-1118 chromosome 2, complete sequence	No CDS info in file	1102732	2019-12-18	2015-08-06	USA: Texas	GAATTAGAGCAAGACGAACTGCGCGACATGGCA	A	197180	197213	1	1	TTCCGC	ATTCCGC	FALSE
NZ_VTLK01000011	Vibrio cholerae strain 136 contig00011, whole genome shotgun sequence	3	TGCCATGTCGCGCAGTTCGTCTTGCTCTAATTC	6	CP045718	Vibrio cholerae O395 chromosome 1, complete genome	replication endonuclease	1106423	2019-11-09	2016-10	Norway	GAATTAGAGCAAGACGAACTGCGCGACATGGCA	A	1036946	1036979	1	1	TTCCGC	ATTCCGC	FALSE
NZ_VTLK01000011	Vibrio cholerae strain 136 contig00011, whole genome shotgun sequence	3	TGCCATGTCGCGCAGTTCGTCTTGCTCTAATTC	6	CP014042	Vibrio mimicus strain FDAARGOS_112 chromosome 1, complete sequence	replication endonuclease	1347652	2019-09-30	N/A	USA:LA	GAATTAGAGCAAGACGAACTGCGCGACATGGCA	A	587162	587195	1	1	TTTCGC	ATTTCGC	FALSE
NZ_VTLK01000011	Vibrio cholerae strain 136 contig00011, whole genome shotgun sequence	3	TGCCATGTCGCGCAGTTCGTCTTGCTCTAATTC	6	CP024162	Vibrio cholerae strain E7946 chromosome 1, complete sequence	replication endonuclease	2992571	2017-11-03	1978	Bahrain	GAATTAGAGCAAGACGAACTGCGCGACATGGCA	A	2357754	2357787	1	1	TTCCGC	ATTCCGC	FALSE
NZ_VTLK01000011	Vibrio cholerae strain 136 contig00011, whole genome shotgun sequence	3	TGCCATGTCGCGCAGTTCGTCTTGCTCTAATTC	6	CP013318	Vibrio cholerae strain NCTC5395 chromosome 2, complete sequence	replication protein	1188831	2016-11-30	1938	Iraq	GAATTAGAGCAAGACGAACTGCGCGACATGGCA	A	221298	221331	1	1	TTCCGC	ATTCCGC	FALSE
NZ_VTLK01000011	Vibrio cholerae strain 136 contig00011, whole genome shotgun sequence	3	TGCCATGTCGCGCAGTTCGTCTTGCTCTAATTC	6	CP013312	Vibrio cholerae strain E1320 chromosome 2, complete sequence	Bacteriophage replication gene A protein (GPA)	1158995	2016-11-30	1974	China:Shanghai	GAATTAGAGCAAGACGAACTGCGCGACATGGCA	A	571251	571284	1	1	TTCCGC	ATTCCGC	FALSE
NZ_VTLK01000011	Vibrio cholerae strain 136 contig00011, whole genome shotgun sequence	3	TGCCATGTCGCGCAGTTCGTCTTGCTCTAATTC	6	CP013309	Vibrio cholerae strain E1162 chromosome 1, complete sequence	Bacteriophage replication gene A protein (GPA)	2996535	2016-11-30	1962	China:Shanghai	GAATTAGAGCAAGACGAACTGCGCGACATGGCA	A	2577342	2577375	1	1	TTCCGC	ATTCCGC	FALSE
NZ_VTLK01000011	Vibrio cholerae strain 136 contig00011, whole genome shotgun sequence	3	TGCCATGTCGCGCAGTTCGTCTTGCTCTAATTC	6	CP013305	Vibrio cholerae strain CRC1106 chromosome 1, complete sequence	hypothetical protein - No nearby annotated ORFs	2999012	2016-11-30	1962	India	GAATTAGAGCAAGACGAACTGCGCGACATGGCA	A	2364232	2364265	1	1	TTCCGC	ATTCCGC	FALSE
NZ_VTLK01000011	Vibrio cholerae strain 136 contig00011, whole genome shotgun sequence	3	TGCCATGTCGCGCAGTTCGTCTTGCTCTAATTC	6	CP013303	Vibrio cholerae strain CRC711 chromosome 1, complete sequence	rep	2993255	2016-11-30	1964	India	GAATTAGAGCAAGACGAACTGCGCGACATGGCA	A	2364205	2364238	1	1	TTCCGC	ATTCCGC	FALSE
NZ_VTLK01000011	Vibrio cholerae strain 136 contig00011, whole genome shotgun sequence	3	TGCCATGTCGCGCAGTTCGTCTTGCTCTAATTC	6	CP013301	Vibrio cholerae strain C5 chromosome 1, complete sequence	replication protein	2996195	2016-11-30	1957	Indonesia:Makassar	GAATTAGAGCAAGACGAACTGCGCGACATGGCA	A	2367036	2367069	1	1	TTCCGC	ATTCCGC	FALSE
NZ_VTLK01000011	Vibrio cholerae strain 136 contig00011, whole genome shotgun sequence	3	TGCCATGTCGCGCAGTTCGTCTTGCTCTAATTC	6	KX058879	Vibrio phage VcP032, complete genome	replication protein	33108	2016-05-31	2015	Germany	GAATTAGAGCAAGACGAACTGCGCGACATGGCA	A	8555	8588	1	1	TTCCGC	ATTCCGC	FALSE
NZ_VTLK01000011	Vibrio cholerae strain 136 contig00011, whole genome shotgun sequence	3	TGCCATGTCGCGCAGTTCGTCTTGCTCTAATTC	6	KF361475	Vibrio phage VPUSM 8, complete genome	putative replication protein	34145	2013-09-29	N/A	Malaysia	GAATTAGAGCAAGACGAACTGCGCGACATGGCA	A	9568	9601	1	1	TTCCGC	ATTCCGC	FALSE
NZ_VTLK01000011	Vibrio cholerae strain 136 contig00011, whole genome shotgun sequence	3	TGCCATGTCGCGCAGTTCGTCTTGCTCTAATTC	6	CP001485	Vibrio cholerae MJ-1236 chromosome 1, complete sequence	replication gene A protein	3149584	2014-01-31	N/A	N/A	GAATTAGAGCAAGACGAACTGCGCGACATGGCA	A	1268276	1268309	1	1	TTCCGC	ATTCCGC	FALSE
NZ_VTLK01000011	Vibrio cholerae strain 136 contig00011, whole genome shotgun sequence	3	TGCCATGTCGCGCAGTTCGTCTTGCTCTAATTC	6	CP001236	Vibrio cholerae O395 chromosome II, complete sequence	rep	1111222	2014-01-31	N/A	N/A	GAATTAGAGCAAGACGAACTGCGCGACATGGCA	A	222162	222195	1	1	TTCCGC	ATTCCGC	FALSE
NZ_VTLK01000011	Vibrio cholerae strain 136 contig00011, whole genome shotgun sequence	3	TGCCATGTCGCGCAGTTCGTCTTGCTCTAATTC	6	NC_010275	Vibrio phage kappa proviral DNA, complete genome	putative replication protein	33507	2019-06-28	N/A	N/A	GAATTAGAGCAAGACGAACTGCGCGACATGGCA	A	8204	8237	1	1	TTCCGC	ATTCCGC	FALSE
NZ_VTLK01000011	Vibrio cholerae strain 136 contig00011, whole genome shotgun sequence	3	TGCCATGTCGCGCAGTTCGTCTTGCTCTAATTC	6	CP000626	Vibrio cholerae O395 chromosome 2, complete sequence	rep	1108250	2019-03-11	N/A	N/A	GAATTAGAGCAAGACGAACTGCGCGACATGGCA	A	1038773	1038806	1	1	TTCCGC	ATTCCGC	FALSE
NZ_VTLK01000011	Vibrio cholerae strain 136 contig00011, whole genome shotgun sequence	3	TGCCATGTCGCGCAGTTCGTCTTGCTCTAATTC	6	AF125163	Bacteriophage K139, complete genome	rep	33106	2002-11-12	N/A	N/A	GAATTAGAGCAAGACGAACTGCGCGACATGGCA	A	8558	8591	1	1	TTCCGC	ATTCCGC	FALSE
NZ_VTLK01000011	Vibrio cholerae strain 136 contig00011, whole genome shotgun sequence	3	TGCCATGTCGCGCAGTTCGTCTTGCTCTAATTC	6	AF008938	Vibrio cholerae V86 phage putative replication protein gene, complete cds	putative replication protein	5951	1997-08-16	N/A	N/A	GAATTAGAGCAAGACGAACTGCGCGACATGGCA	A	4266	4299	1	1	TTCCGC	ATTCCGC	FALSE
NZ_VTLK01000011	Vibrio cholerae strain 136 contig00011, whole genome shotgun sequence	4	TAACGCGTGACAGTGGGCCCTTGCGGCGTGGCG	6	CP046825	Vibrio mimicus strain 07-2442 chromosome 1, complete sequence	No CDS info in file	3037849	2019-12-18	2006-08-10	USA: Pennsylvania	CGCCACGCCGCAAGGGCCCACTGTCACGCGTTA	A	1042886	1042919	1	1	TTCGCC	ATTCGCC	FALSE
NZ_VTLK01000011	Vibrio cholerae strain 136 contig00011, whole genome shotgun sequence	4	TAACGCGTGACAGTGGGCCCTTGCGGCGTGGCG	6	CP046744	Vibrio cholerae strain 3569-08 chromosome 1, complete sequence	No CDS info in file	2969890	2019-12-18	2008-09-06	USA: Louisiana	CGCCACGCCGCAAGGGCCCACTGTCACGCGTTA	A	2545144	2545177	1	1	TTCGCC	ATTCGCC	FALSE
NZ_VTLK01000011	Vibrio cholerae strain 136 contig00011, whole genome shotgun sequence	4	TAACGCGTGACAGTGGGCCCTTGCGGCGTGGCG	6	CP013307	Vibrio cholerae strain E506 chromosome 1, complete sequence	DNA transposition protein	2969901	2016-11-30	1974	USA	CGCCACGCCGCAAGGGCCCACTGTCACGCGTTA	A	2389051	2389084	1	1	TTCGCC	ATTCGCC	FALSE
NZ_VTLK01000011	Vibrio cholerae strain 136 contig00011, whole genome shotgun sequence	4	TAACGCGTGACAGTGGGCCCTTGCGGCGTGGCG	6	CP016383	Vibrio mimicus strain SCCF01 chromosome 1, complete sequence	DNA transposition protein	3213040	2016-10-18	2013-08-26	China: Sichuan	CGCCACGCCGCAAGGGCCCACTGTCACGCGTTA	A	245985	246018	1	1	TTCGCC	ATTCGCC	FALSE
NZ_VTLK01000011	Vibrio cholerae strain 136 contig00011, whole genome shotgun sequence	4	TAACGCGTGACAGTGGGCCCTTGCGGCGTGGCG	6	CP016383	Vibrio mimicus strain SCCF01 chromosome 1, complete sequence	DNA transposition protein	3213040	2016-10-18	2013-08-26	China: Sichuan	CGCCACGCCGCAAGGGCCCACTGTCACGCGTTA	A	2344503	2344536	1	1	TTCGCC	ATTCGCC	FALSE
NZ_VTLK01000011	Vibrio cholerae strain 136 contig00011, whole genome shotgun sequence	4	TAACGCGTGACAGTGGGCCCTTGCGGCGTGGCG	6	CP016324	Vibrio cholerae 2740-80 chromosome 1, complete sequence	DNA transposition protein	2987030	2016-07-11	N/A	N/A	CGCCACGCCGCAAGGGCCCACTGTCACGCGTTA	A	307582	307615	1	1	TTCGCC	ATTCGCC	FALSE
NZ_VTLK01000011	Vibrio cholerae strain 136 contig00011, whole genome shotgun sequence	4	TAACGCGTGACAGTGGGCCCTTGCGGCGTGGCG	6	CP045719	Vibrio cholerae O395 chromosome 2, complete genome	AAA family ATPase	3026110	2019-11-09	2016-10	Norway	CGCCACGCCGCAAGGGGCCACTGTCACGCGTTA	A	695269	695302	1	0.969697	TTCGCC	ATTCGCC	FALSE
NZ_VTLK01000011	Vibrio cholerae strain 136 contig00011, whole genome shotgun sequence	4	TAACGCGTGACAGTGGGCCCTTGCGGCGTGGCG	6	CP045719	Vibrio cholerae O395 chromosome 2, complete genome	AAA family ATPase	3026110	2019-11-09	2016-10	Norway	CGCCACGCCGCAAGGGGCCACTGTCACGCGTTA	A	798410	798443	1	0.969697	TTCGCC	ATTCGCC	FALSE
NZ_VTLK01000011	Vibrio cholerae strain 136 contig00011, whole genome shotgun sequence	4	TAACGCGTGACAGTGGGCCCTTGCGGCGTGGCG	6	CP013313	Vibrio cholerae strain E9120 chromosome 1, complete sequence	DNA transposition protein	2961701	2016-11-30	1961	Indonesia	CGCCACGCCGCAAGGGCCCACTATCACGCGTTA	A	627818	627851	1	0.969697	TTCGCC	ATTCGCC	FALSE
NZ_VTLK01000011	Vibrio cholerae strain 136 contig00011, whole genome shotgun sequence	4	TAACGCGTGACAGTGGGCCCTTGCGGCGTGGCG	6	CP001235	Vibrio cholerae O395 chromosome I, complete sequence	DNA transposition protein	3024078	2014-01-31	N/A	N/A	CGCCACGCCGCAAGGGGCCACTGTCACGCGTTA	A	1224196	1224229	1	0.969697	TTCGCC	ATTCGCC	FALSE
NZ_VTLK01000011	Vibrio cholerae strain 136 contig00011, whole genome shotgun sequence	4	TAACGCGTGACAGTGGGCCCTTGCGGCGTGGCG	6	CP001235	Vibrio cholerae O395 chromosome I, complete sequence	DNA transposition protein	3024078	2014-01-31	N/A	N/A	CGCCACGCCGCAAGGGGCCACTGTCACGCGTTA	A	1327337	1327370	1	0.969697	TTCGCC	ATTCGCC	FALSE
NZ_VTLK01000011	Vibrio cholerae strain 136 contig00011, whole genome shotgun sequence	4	TAACGCGTGACAGTGGGCCCTTGCGGCGTGGCG	6	CP000627	Vibrio cholerae O395 chromosome 1, complete sequence	DNA transposition protein	3024069	2019-03-11	N/A	N/A	CGCCACGCCGCAAGGGGCCACTGTCACGCGTTA	A	692777	692810	1	0.969697	TTCGCC	ATTCGCC	FALSE
NZ_VTLK01000011	Vibrio cholerae strain 136 contig00011, whole genome shotgun sequence	4	TAACGCGTGACAGTGGGCCCTTGCGGCGTGGCG	6	CP000627	Vibrio cholerae O395 chromosome 1, complete sequence	DNA transposition protein	3024069	2019-03-11	N/A	N/A	CGCCACGCCGCAAGGGGCCACTGTCACGCGTTA	A	795918	795951	1	0.969697	TTCGCC	ATTCGCC	FALSE
NZ_VTLK01000011	Vibrio cholerae strain 136 contig00011, whole genome shotgun sequence	4	TAACGCGTGACAGTGGGCCCTTGCGGCGTGGCG	6	CP010812	Vibrio cholerae strain 10432-62, complete genome	DNA transposition protein	4077462	2015-05-28	1962	Philippines	CGCCACGCCGCAAAGGGCCACTGTCACGCGTTA	A	1681039	1681072	1	0.939394	TTCGCC	ATTCGCC	FALSE
NZ_VTLK01000011	Vibrio cholerae strain 136 contig00011, whole genome shotgun sequence	5	TCTTTGAACCTCGCGATCTGCTTCTTCTAGTTT	6	KJ545483	Vibrio phage phi 2, complete genome	antirepressor protein	41476	2014-12-26	N/A	N/A	AAACTAGAAGAAGCAGATCGCGAGGTTCAAAGA	A	28801	28834	1	1	TTGCAA	ATTGCAA	FALSE
NZ_VTLK01000011	Vibrio cholerae strain 136 contig00011, whole genome shotgun sequence	5	TCTTTGAACCTCGCGATCTGCTTCTTCTAGTTT	6	KJ572845	Vibrio phage X29, complete genome	antirepressor protein KilAC domain	41569	2014-12-26	N/A	N/A	AAACTAGAAGAAGCAGATCGCGAGGTTCAAAGA	A	28801	28834	1	1	TTGCAA	ATTGCAA	FALSE
NZ_VIOZ01000104	Vibrio cholerae strain A12JL36W30 NODE_148_length_37531_cov_29.707682, whole genome shotgun sequence	5	CACACGCAGCTGGTTCACCAAGTCCGGTTTAAA	19	CP010812	Vibrio cholerae strain 10432-62, complete genome	phage tail sheath family protein	4077462	2015-05-28	1962	Philippines	TTTAAACCGGACTTGGTGAACCAGCTGCGTGTA	A	1701052	1701084	0.969697	1	TTCGCT	ATTCGCT	FALSE
NZ_VIOZ01000104	Vibrio cholerae strain A12JL36W30 NODE_148_length_37531_cov_29.707682, whole genome shotgun sequence	5	CACACGCAGCTGGTTCACCAAGTCCGGTTTAAA	19	CP046744	Vibrio cholerae strain 3569-08 chromosome 1, complete sequence	No CDS info in file	2969890	2019-12-18	2008-09-06	USA: Louisiana	TTTAAACCGGACTTGGTGAACCAGCTACGTGTG	G	2524240	2524273	1	0.969697	TTCGCT	GTTCGCT	FALSE
NZ_VIOZ01000104	Vibrio cholerae strain A12JL36W30 NODE_148_length_37531_cov_29.707682, whole genome shotgun sequence	5	CACACGCAGCTGGTTCACCAAGTCCGGTTTAAA	19	LT897798	Vibrio cholerae isolate Vibrio cholerae str. BC1071 genome assembly, chromosome: II	Mu-like prophage tail sheath protein gpL	1217808	2017-12-20	N/A	N/A	TTTAAACCGGACTTGGTGAACCAGCTACGTGTG	G	117467	117500	1	0.969697	TTCGCT	GTTCGCT	FALSE
NZ_VIOZ01000104	Vibrio cholerae strain A12JL36W30 NODE_148_length_37531_cov_29.707682, whole genome shotgun sequence	5	CACACGCAGCTGGTTCACCAAGTCCGGTTTAAA	19	CP013313	Vibrio cholerae strain E9120 chromosome 1, complete sequence	tail sheath protein	2961701	2016-11-30	1961	Indonesia	TTTAAACCGGACTTGGTGAACCAGCTACGTGTG	G	606109	606142	1	0.969697	TTCGCT	GTTCGCT	FALSE
NZ_VIOZ01000104	Vibrio cholerae strain A12JL36W30 NODE_148_length_37531_cov_29.707682, whole genome shotgun sequence	5	CACACGCAGCTGGTTCACCAAGTCCGGTTTAAA	19	CP013307	Vibrio cholerae strain E506 chromosome 1, complete sequence	tail sheath protein	2969901	2016-11-30	1974	USA	TTTAAACCGGACTTGGTGAACCAGCTACGTGTG	G	2409955	2409988	1	0.969697	TTCGCT	GTTCGCT	FALSE
NZ_VIOZ01000104	Vibrio cholerae strain A12JL36W30 NODE_148_length_37531_cov_29.707682, whole genome shotgun sequence	5	CACACGCAGCTGGTTCACCAAGTCCGGTTTAAA	19	CP016383	Vibrio mimicus strain SCCF01 chromosome 1, complete sequence	phage tail protein	3213040	2016-10-18	2013-08-26	China: Sichuan	TTTAAACCGGACTTGGTGAACCAGCTACGTGTG	G	267398	267431	1	0.969697	TTCGCT	GTTCGCT	FALSE
NZ_VIOZ01000104	Vibrio cholerae strain A12JL36W30 NODE_148_length_37531_cov_29.707682, whole genome shotgun sequence	5	CACACGCAGCTGGTTCACCAAGTCCGGTTTAAA	19	CP016383	Vibrio mimicus strain SCCF01 chromosome 1, complete sequence	phage tail protein	3213040	2016-10-18	2013-08-26	China: Sichuan	TTTAAACCGGACTTGGTGAACCAGCTACGTGTG	G	2365933	2365966	1	0.969697	TTCGCT	GTTCGCT	FALSE
NZ_VIOZ01000104	Vibrio cholerae strain A12JL36W30 NODE_148_length_37531_cov_29.707682, whole genome shotgun sequence	5	CACACGCAGCTGGTTCACCAAGTCCGGTTTAAA	19	CP016324	Vibrio cholerae 2740-80 chromosome 1, complete sequence	phage tail protein	2987030	2016-07-11	N/A	N/A	TTTAAACCGGACTTGGTGAACCAGCTACGTGTG	G	286678	286711	1	0.969697	TTCGCT	GTTCGCT	FALSE
NZ_VIOZ01000104	Vibrio cholerae strain A12JL36W30 NODE_148_length_37531_cov_29.707682, whole genome shotgun sequence	6	TACAAACCACTGGCTGAAAAATACCTCGCTGCT	19	CP046819	Vibrio metoecus strain 2011V-1015 chromosome 2, complete sequence	No CDS info in file	1182052	2019-12-18	2010-11-09	USA: California	AGCAGCGAGGTATTTTTCAGCCAGTGGTTTGTA	A	788157	788190	1	1	TTTCGG	ATTTCGG	FALSE
NZ_VIOZ01000104	Vibrio cholerae strain A12JL36W30 NODE_148_length_37531_cov_29.707682, whole genome shotgun sequence	6	TACAAACCACTGGCTGAAAAATACCTCGCTGCT	19	CP046840	Vibrio cholerae strain F9993 chromosome 1, complete sequence	No CDS info in file	3082401	2019-12-18	N/A	N/A	AGCAGCGAGGTATTTTTCAGCCAGTGGTTTGTA	A	2451369	2451402	1	1	TTTCGG	ATTTCGG	FALSE
NZ_VIOZ01000104	Vibrio cholerae strain A12JL36W30 NODE_148_length_37531_cov_29.707682, whole genome shotgun sequence	6	TACAAACCACTGGCTGAAAAATACCTCGCTGCT	19	CP046826	Vibrio mimicus strain 07-2442 chromosome 2, complete sequence	No CDS info in file	1172705	2019-12-18	2006-08-10	USA: Pennsylvania	AGCAGCGAGGTATTTTTCAGCCAGTGGTTTGTA	A	76355	76388	1	1	TTTCGG	ATTTCGG	FALSE
NZ_VIOZ01000104	Vibrio cholerae strain A12JL36W30 NODE_148_length_37531_cov_29.707682, whole genome shotgun sequence	6	TACAAACCACTGGCTGAAAAATACCTCGCTGCT	19	CP046748	Vibrio cholerae strain 3541-04 chromosome 2, complete sequence	No CDS info in file	1063121	2019-12-18	N/A	N/A	AGCAGCGAGGTATTTTTCAGCCAGTGGTTTGTA	A	771950	771983	1	1	TTTCGG	ATTTCGG	FALSE
NZ_VIOZ01000104	Vibrio cholerae strain A12JL36W30 NODE_148_length_37531_cov_29.707682, whole genome shotgun sequence	6	TACAAACCACTGGCTGAAAAATACCTCGCTGCT	19	CP046750	Vibrio cholerae strain 2015V-1118 chromosome 2, complete sequence	No CDS info in file	1102732	2019-12-18	2015-08-06	USA: Texas	AGCAGCGAGGTATTTTTCAGCCAGTGGTTTGTA	A	188426	188459	1	1	TTTCGG	ATTTCGG	FALSE
NZ_VIOZ01000104	Vibrio cholerae strain A12JL36W30 NODE_148_length_37531_cov_29.707682, whole genome shotgun sequence	6	TACAAACCACTGGCTGAAAAATACCTCGCTGCT	19	CP045718	Vibrio cholerae O395 chromosome 1, complete genome	terminase	1106423	2019-11-09	2016-10	Norway	AGCAGCGAGGTATTTTTCAGCCAGTGGTTTGTA	A	1026148	1026181	1	1	TTTCGG	ATTTCGG	FALSE
NZ_VIOZ01000104	Vibrio cholerae strain A12JL36W30 NODE_148_length_37531_cov_29.707682, whole genome shotgun sequence	6	TACAAACCACTGGCTGAAAAATACCTCGCTGCT	19	CP014042	Vibrio mimicus strain FDAARGOS_112 chromosome 1, complete sequence	terminase	1347652	2019-09-30	N/A	USA:LA	AGCAGCGAGGTATTTTTCAGCCAGTGGTTTGTA	A	596866	596899	1	1	TTTCGG	ATTTCGG	FALSE
NZ_VIOZ01000104	Vibrio cholerae strain A12JL36W30 NODE_148_length_37531_cov_29.707682, whole genome shotgun sequence	6	TACAAACCACTGGCTGAAAAATACCTCGCTGCT	19	CP024162	Vibrio cholerae strain E7946 chromosome 1, complete sequence	terminase	2992571	2017-11-03	1978	Bahrain	AGCAGCGAGGTATTTTTCAGCCAGTGGTTTGTA	A	2348546	2348579	1	1	TTTCGG	ATTTCGG	FALSE
NZ_VIOZ01000104	Vibrio cholerae strain A12JL36W30 NODE_148_length_37531_cov_29.707682, whole genome shotgun sequence	6	TACAAACCACTGGCTGAAAAATACCTCGCTGCT	19	CP013318	Vibrio cholerae strain NCTC5395 chromosome 2, complete sequence	terminase	1188831	2016-11-30	1938	Iraq	AGCAGCGAGGTATTTTTCAGCCAGTGGTTTGTA	A	232099	232132	1	1	TTTCGG	ATTTCGG	FALSE
NZ_VIOZ01000104	Vibrio cholerae strain A12JL36W30 NODE_148_length_37531_cov_29.707682, whole genome shotgun sequence	6	TACAAACCACTGGCTGAAAAATACCTCGCTGCT	19	CP013312	Vibrio cholerae strain E1320 chromosome 2, complete sequence	Phage small terminase subunit	1158995	2016-11-30	1974	China:Shanghai	AGCAGCGAGGTATTTTTCAGCCAGTGGTTTGTA	A	582049	582082	1	1	TTTCGG	ATTTCGG	FALSE
NZ_VIOZ01000104	Vibrio cholerae strain A12JL36W30 NODE_148_length_37531_cov_29.707682, whole genome shotgun sequence	6	TACAAACCACTGGCTGAAAAATACCTCGCTGCT	19	CP013309	Vibrio cholerae strain E1162 chromosome 1, complete sequence	Phage small terminase subunit	2996535	2016-11-30	1962	China:Shanghai	AGCAGCGAGGTATTTTTCAGCCAGTGGTTTGTA	A	2586550	2586583	1	1	TTTCGG	ATTTCGG	FALSE
NZ_VIOZ01000104	Vibrio cholerae strain A12JL36W30 NODE_148_length_37531_cov_29.707682, whole genome shotgun sequence	6	TACAAACCACTGGCTGAAAAATACCTCGCTGCT	19	CP013305	Vibrio cholerae strain CRC1106 chromosome 1, complete sequence	hypothetical protein - No nearby annotated ORFs	2999012	2016-11-30	1962	India	AGCAGCGAGGTATTTTTCAGCCAGTGGTTTGTA	A	2355024	2355057	1	1	TTTCGG	ATTTCGG	FALSE
NZ_VIOZ01000104	Vibrio cholerae strain A12JL36W30 NODE_148_length_37531_cov_29.707682, whole genome shotgun sequence	6	TACAAACCACTGGCTGAAAAATACCTCGCTGCT	19	CP013303	Vibrio cholerae strain CRC711 chromosome 1, complete sequence	putative terminase, endonuclease subunit	2993255	2016-11-30	1964	India	AGCAGCGAGGTATTTTTCAGCCAGTGGTTTGTA	A	2354997	2355030	1	1	TTTCGG	ATTTCGG	FALSE
NZ_VIOZ01000104	Vibrio cholerae strain A12JL36W30 NODE_148_length_37531_cov_29.707682, whole genome shotgun sequence	6	TACAAACCACTGGCTGAAAAATACCTCGCTGCT	19	CP013301	Vibrio cholerae strain C5 chromosome 1, complete sequence	putative terminase, endonuclease subunit	2996195	2016-11-30	1957	Indonesia:Makassar	AGCAGCGAGGTATTTTTCAGCCAGTGGTTTGTA	A	2357828	2357861	1	1	TTTCGG	ATTTCGG	FALSE
NZ_VIOZ01000104	Vibrio cholerae strain A12JL36W30 NODE_148_length_37531_cov_29.707682, whole genome shotgun sequence	6	TACAAACCACTGGCTGAAAAATACCTCGCTGCT	19	KX058879	Vibrio phage VcP032, complete genome	terminase protein endunuclease subunit	33108	2016-05-31	2015	Germany	AGCAGCGAGGTATTTTTCAGCCAGTGGTTTGTA	A	17763	17796	1	1	TTTCGG	ATTTCGG	FALSE
NZ_VIOZ01000104	Vibrio cholerae strain A12JL36W30 NODE_148_length_37531_cov_29.707682, whole genome shotgun sequence	6	TACAAACCACTGGCTGAAAAATACCTCGCTGCT	19	KF361475	Vibrio phage VPUSM 8, complete genome	terminase endonuclease subunit	34145	2013-09-29	N/A	Malaysia	AGCAGCGAGGTATTTTTCAGCCAGTGGTTTGTA	A	18818	18851	1	1	TTTCGG	ATTTCGG	FALSE
NZ_VIOZ01000104	Vibrio cholerae strain A12JL36W30 NODE_148_length_37531_cov_29.707682, whole genome shotgun sequence	6	TACAAACCACTGGCTGAAAAATACCTCGCTGCT	19	CP001485	Vibrio cholerae MJ-1236 chromosome 1, complete sequence	Target: hypothetical protein, Upstream: major capsid protein precursor, Downstream: tail tube	3149584	2014-01-31	N/A	N/A	AGCAGCGAGGTATTTTTCAGCCAGTGGTTTGTA	A	1277484	1277517	1	1	TTTCGG	ATTTCGG	FALSE
NZ_VIOZ01000104	Vibrio cholerae strain A12JL36W30 NODE_148_length_37531_cov_29.707682, whole genome shotgun sequence	6	TACAAACCACTGGCTGAAAAATACCTCGCTGCT	19	CP001236	Vibrio cholerae O395 chromosome II, complete sequence	putative terminase, endonuclease subunit	1111222	2014-01-31	N/A	N/A	AGCAGCGAGGTATTTTTCAGCCAGTGGTTTGTA	A	232960	232993	1	1	TTTCGG	ATTTCGG	FALSE
NZ_VIOZ01000104	Vibrio cholerae strain A12JL36W30 NODE_148_length_37531_cov_29.707682, whole genome shotgun sequence	6	TACAAACCACTGGCTGAAAAATACCTCGCTGCT	19	NC_010275	Vibrio phage kappa proviral DNA, complete genome	putative terminase endonuclease subunit	33507	2019-06-28	N/A	N/A	AGCAGCGAGGTATTTTTCAGCCAGTGGTTTGTA	A	17411	17444	1	1	TTTCGG	ATTTCGG	FALSE
NZ_VIOZ01000104	Vibrio cholerae strain A12JL36W30 NODE_148_length_37531_cov_29.707682, whole genome shotgun sequence	6	TACAAACCACTGGCTGAAAAATACCTCGCTGCT	19	CP000626	Vibrio cholerae O395 chromosome 2, complete sequence	putative terminase, endonuclease subunit	1108250	2019-03-11	N/A	N/A	AGCAGCGAGGTATTTTTCAGCCAGTGGTTTGTA	A	1027975	1028008	1	1	TTTCGG	ATTTCGG	FALSE
NZ_VIOZ01000104	Vibrio cholerae strain A12JL36W30 NODE_148_length_37531_cov_29.707682, whole genome shotgun sequence	6	TACAAACCACTGGCTGAAAAATACCTCGCTGCT	19	AF125163	Bacteriophage K139, complete genome	orf19	33106	2002-11-12	N/A	N/A	AGCAGCGAGGTATTTTTCAGCCAGTGGTTTGTA	A	17765	17798	1	1	TTTCGG	ATTTCGG	FALSE
NZ_VIOZ01000104	Vibrio cholerae strain A12JL36W30 NODE_148_length_37531_cov_29.707682, whole genome shotgun sequence	9	CGACACGGCCAGCCTTAACGCATTGCGTGATGA	19	CP016383	Vibrio mimicus strain SCCF01 chromosome 1, complete sequence	phage tail protein	3213040	2016-10-18	2013-08-26	China: Sichuan	TCATCACGCAATGCGTTAAGGCTGGCCGTGTCG	G	266677	266710	1	1	TTAAAC	GTTAAAC	FALSE
NZ_VIOZ01000104	Vibrio cholerae strain A12JL36W30 NODE_148_length_37531_cov_29.707682, whole genome shotgun sequence	9	CGACACGGCCAGCCTTAACGCATTGCGTGATGA	19	CP016383	Vibrio mimicus strain SCCF01 chromosome 1, complete sequence	phage tail protein	3213040	2016-10-18	2013-08-26	China: Sichuan	TCATCACGCAATGCGTTAAGGCTGGCCGTGTCG	G	2365212	2365245	1	1	TTAAAC	GTTAAAC	FALSE
NZ_VIOZ01000104	Vibrio cholerae strain A12JL36W30 NODE_148_length_37531_cov_29.707682, whole genome shotgun sequence	9	CGACACGGCCAGCCTTAACGCATTGCGTGATGA	19	CP046825	Vibrio mimicus strain 07-2442 chromosome 1, complete sequence	No CDS info in file	3037849	2019-12-18	2006-08-10	USA: Pennsylvania	TCATCACGCAAAGCGTTAAGGCTGGCCGTGTCG	G	1021671	1021704	1	0.969697	TTAAAC	GTTAAAC	FALSE
NZ_VIOZ01000104	Vibrio cholerae strain A12JL36W30 NODE_148_length_37531_cov_29.707682, whole genome shotgun sequence	9	CGACACGGCCAGCCTTAACGCATTGCGTGATGA	19	CP046744	Vibrio cholerae strain 3569-08 chromosome 1, complete sequence	No CDS info in file	2969890	2019-12-18	2008-09-06	USA: Louisiana	TCATCACGCAAAGCGTTAAGGCTGGCCGTGTCG	G	2524961	2524994	1	0.969697	TTAAAC	GTTAAAC	FALSE
NZ_VIOZ01000104	Vibrio cholerae strain A12JL36W30 NODE_148_length_37531_cov_29.707682, whole genome shotgun sequence	9	CGACACGGCCAGCCTTAACGCATTGCGTGATGA	19	CP045719	Vibrio cholerae O395 chromosome 2, complete genome	phage tail protein	3026110	2019-11-09	2016-10	Norway	TCATCACGCAAAGCGTTAAGGCTGGCCGTGTCG	G	714903	714936	1	0.969697	TTAAAC	GTTAAAC	FALSE
NZ_VIOZ01000104	Vibrio cholerae strain A12JL36W30 NODE_148_length_37531_cov_29.707682, whole genome shotgun sequence	9	CGACACGGCCAGCCTTAACGCATTGCGTGATGA	19	CP045719	Vibrio cholerae O395 chromosome 2, complete genome	phage tail protein	3026110	2019-11-09	2016-10	Norway	TCATCACGCAAAGCGTTAAGGCTGGCCGTGTCG	G	778776	778809	1	0.969697	TTAAAC	GTTAAAC	FALSE
NZ_VIOZ01000104	Vibrio cholerae strain A12JL36W30 NODE_148_length_37531_cov_29.707682, whole genome shotgun sequence	9	CGACACGGCCAGCCTTAACGCATTGCGTGATGA	19	LT897798	Vibrio cholerae isolate Vibrio cholerae str. BC1071 genome assembly, chromosome: II	Mu-like prophage tail sheath protein gpL	1217808	2017-12-20	N/A	N/A	TCATCACGCAAAGCGTTAAGGCTGGCCGTGTCG	G	118188	118221	1	0.969697	TTAAAC	GTTAAAC	FALSE
NZ_VIOZ01000104	Vibrio cholerae strain A12JL36W30 NODE_148_length_37531_cov_29.707682, whole genome shotgun sequence	9	CGACACGGCCAGCCTTAACGCATTGCGTGATGA	19	CP013313	Vibrio cholerae strain E9120 chromosome 1, complete sequence	tail sheath protein	2961701	2016-11-30	1961	Indonesia	TCATCACGCAAAGCGTTAAGGCTGGCCGTGTCG	G	606830	606863	1	0.969697	TTAAAC	GTTAAAC	FALSE
NZ_VIOZ01000104	Vibrio cholerae strain A12JL36W30 NODE_148_length_37531_cov_29.707682, whole genome shotgun sequence	9	CGACACGGCCAGCCTTAACGCATTGCGTGATGA	19	CP013307	Vibrio cholerae strain E506 chromosome 1, complete sequence	tail sheath protein	2969901	2016-11-30	1974	USA	TCATCACGCAAAGCGTTAAGGCTGGCCGTGTCG	G	2409234	2409267	1	0.969697	TTAAAC	GTTAAAC	FALSE
NZ_VIOZ01000104	Vibrio cholerae strain A12JL36W30 NODE_148_length_37531_cov_29.707682, whole genome shotgun sequence	9	CGACACGGCCAGCCTTAACGCATTGCGTGATGA	19	CP016324	Vibrio cholerae 2740-80 chromosome 1, complete sequence	phage tail protein	2987030	2016-07-11	N/A	N/A	TCATCACGCAAAGCGTTAAGGCTGGCCGTGTCG	G	287399	287432	1	0.969697	TTAAAC	GTTAAAC	FALSE
NZ_VIOZ01000104	Vibrio cholerae strain A12JL36W30 NODE_148_length_37531_cov_29.707682, whole genome shotgun sequence	9	CGACACGGCCAGCCTTAACGCATTGCGTGATGA	19	CP001235	Vibrio cholerae O395 chromosome I, complete sequence	Mu-like prophage FluMu tail sheath protein	3024078	2014-01-31	N/A	N/A	TCATCACGCAAAGCGTTAAGGCTGGCCGTGTCG	G	1243830	1243863	1	0.969697	TTAAAC	GTTAAAC	FALSE
NZ_VIOZ01000104	Vibrio cholerae strain A12JL36W30 NODE_148_length_37531_cov_29.707682, whole genome shotgun sequence	9	CGACACGGCCAGCCTTAACGCATTGCGTGATGA	19	CP001235	Vibrio cholerae O395 chromosome I, complete sequence	Mu-like prophage FluMu tail sheath protein	3024078	2014-01-31	N/A	N/A	TCATCACGCAAAGCGTTAAGGCTGGCCGTGTCG	G	1307703	1307736	1	0.969697	TTAAAC	GTTAAAC	FALSE
NZ_VIOZ01000104	Vibrio cholerae strain A12JL36W30 NODE_148_length_37531_cov_29.707682, whole genome shotgun sequence	9	CGACACGGCCAGCCTTAACGCATTGCGTGATGA	19	CP000627	Vibrio cholerae O395 chromosome 1, complete sequence	bacteriophage Mu tail sheath protein (GpL)	3024069	2019-03-11	N/A	N/A	TCATCACGCAAAGCGTTAAGGCTGGCCGTGTCG	G	712411	712444	1	0.969697	TTAAAC	GTTAAAC	FALSE
NZ_VIOZ01000104	Vibrio cholerae strain A12JL36W30 NODE_148_length_37531_cov_29.707682, whole genome shotgun sequence	9	CGACACGGCCAGCCTTAACGCATTGCGTGATGA	19	CP000627	Vibrio cholerae O395 chromosome 1, complete sequence	bacteriophage Mu tail sheath protein (GpL)	3024069	2019-03-11	N/A	N/A	TCATCACGCAAAGCGTTAAGGCTGGCCGTGTCG	G	776284	776317	1	0.969697	TTAAAC	GTTAAAC	FALSE
NZ_VIOZ01000104	Vibrio cholerae strain A12JL36W30 NODE_148_length_37531_cov_29.707682, whole genome shotgun sequence	9	CGACACGGCCAGCCTTAACGCATTGCGTGATGA	19	CP010812	Vibrio cholerae strain 10432-62, complete genome	phage tail sheath family protein	4077462	2015-05-28	1962	Philippines	TCATCACGCAAAGCGTTAAGGCTTGCCGTGTCG	G	1700331	1700364	1	0.939394	TTAAAC	GTTAAAC	FALSE
NZ_VIOZ01000104	Vibrio cholerae strain A12JL36W30 NODE_148_length_37531_cov_29.707682, whole genome shotgun sequence	15	TCAGTCCCTACTTGAAGCTGATGGACTCGTTCT	19	CP010812	Vibrio cholerae strain 10432-62, complete genome	phage virion morphogenesis protein	4077462	2015-05-28	1962	Philippines	AGAAAGAGTCCATCAGCTTCAAGTAGGGACTGA	A	1698496	1698529	1	0.969697	TTTCCG	ATTTCCG	FALSE
NZ_VIOZ01000104	Vibrio cholerae strain A12JL36W30 NODE_148_length_37531_cov_29.707682, whole genome shotgun sequence	19	CCAAGATTCGGATTGCGGATGAAAAGAAAGCGC	19	CP045719	Vibrio cholerae O395 chromosome 2, complete genome	phage morphogenesis protein	3026110	2019-11-09	2016-10	Norway	GCGCTTTCTTTTCATCCGCAATCCGAATCTTGG	G	712977	713010	1	1	TTTGCG	GTTTGCG	FALSE
NZ_VIOZ01000104	Vibrio cholerae strain A12JL36W30 NODE_148_length_37531_cov_29.707682, whole genome shotgun sequence	19	CCAAGATTCGGATTGCGGATGAAAAGAAAGCGC	19	CP045719	Vibrio cholerae O395 chromosome 2, complete genome	phage morphogenesis protein	3026110	2019-11-09	2016-10	Norway	GCGCTTTCTTTTCATCCGCAATCCGAATCTTGG	G	780702	780735	1	1	TTTGCG	GTTTGCG	FALSE
NZ_VIOZ01000104	Vibrio cholerae strain A12JL36W30 NODE_148_length_37531_cov_29.707682, whole genome shotgun sequence	19	CCAAGATTCGGATTGCGGATGAAAAGAAAGCGC	19	CP013313	Vibrio cholerae strain E9120 chromosome 1, complete sequence	phage virion morphogenesis protein	2961701	2016-11-30	1961	Indonesia	GCGCTTTCTTTTCATCCGCAATCCGAATCTTGG	G	608983	609016	1	1	TTTGCG	GTTTGCG	FALSE
NZ_VIOZ01000104	Vibrio cholerae strain A12JL36W30 NODE_148_length_37531_cov_29.707682, whole genome shotgun sequence	19	CCAAGATTCGGATTGCGGATGAAAAGAAAGCGC	19	CP001235	Vibrio cholerae O395 chromosome I, complete sequence	Target: hypothetical protein, Upstream: Mu-like prophage FluMu protein gp36, Downstream: Mu-like prophage FluMu tail sheath protein	3024078	2014-01-31	N/A	N/A	GCGCTTTCTTTTCATCCGCAATCCGAATCTTGG	G	1241904	1241937	1	1	TTTGCG	GTTTGCG	FALSE
NZ_VIOZ01000104	Vibrio cholerae strain A12JL36W30 NODE_148_length_37531_cov_29.707682, whole genome shotgun sequence	19	CCAAGATTCGGATTGCGGATGAAAAGAAAGCGC	19	CP001235	Vibrio cholerae O395 chromosome I, complete sequence	Target: hypothetical protein, Upstream: Mu-like prophage FluMu tail sheath protein, Downstream: Mu-like prophage FluMu protein gp36	3024078	2014-01-31	N/A	N/A	GCGCTTTCTTTTCATCCGCAATCCGAATCTTGG	G	1309629	1309662	1	1	TTTGCG	GTTTGCG	FALSE
NZ_VIOZ01000104	Vibrio cholerae strain A12JL36W30 NODE_148_length_37531_cov_29.707682, whole genome shotgun sequence	19	CCAAGATTCGGATTGCGGATGAAAAGAAAGCGC	19	CP000627	Vibrio cholerae O395 chromosome 1, complete sequence	phage virion morphogenesis protein	3024069	2019-03-11	N/A	N/A	GCGCTTTCTTTTCATCCGCAATCCGAATCTTGG	G	710485	710518	1	1	TTTGCG	GTTTGCG	FALSE
NZ_VIOZ01000104	Vibrio cholerae strain A12JL36W30 NODE_148_length_37531_cov_29.707682, whole genome shotgun sequence	19	CCAAGATTCGGATTGCGGATGAAAAGAAAGCGC	19	CP000627	Vibrio cholerae O395 chromosome 1, complete sequence	phage virion morphogenesis protein	3024069	2019-03-11	N/A	N/A	GCGCTTTCTTTTCATCCGCAATCCGAATCTTGG	G	778210	778243	1	1	TTTGCG	GTTTGCG	FALSE
NZ_VIOZ01000104	Vibrio cholerae strain A12JL36W30 NODE_148_length_37531_cov_29.707682, whole genome shotgun sequence	19	CCAAGATTCGGATTGCGGATGAAAAGAAAGCGC	19	CP046744	Vibrio cholerae strain 3569-08 chromosome 1, complete sequence	No CDS info in file	2969890	2019-12-18	2008-09-06	USA: Louisiana	GCGCTGTCTTTTCATCCGCAATCCGAATCTTGG	G	2526887	2526920	1	0.969697	TTTGCG	GTTTGCG	FALSE
NZ_VIOZ01000104	Vibrio cholerae strain A12JL36W30 NODE_148_length_37531_cov_29.707682, whole genome shotgun sequence	19	CCAAGATTCGGATTGCGGATGAAAAGAAAGCGC	19	CP013307	Vibrio cholerae strain E506 chromosome 1, complete sequence	phage morphogeneis protein	2969901	2016-11-30	1974	USA	GCGCTGTCTTTTCATCCGCAATCCGAATCTTGG	G	2407308	2407341	1	0.969697	TTTGCG	GTTTGCG	FALSE
NZ_VIOZ01000104	Vibrio cholerae strain A12JL36W30 NODE_148_length_37531_cov_29.707682, whole genome shotgun sequence	19	CCAAGATTCGGATTGCGGATGAAAAGAAAGCGC	19	CP016324	Vibrio cholerae 2740-80 chromosome 1, complete sequence	phage morphogenesis protein	2987030	2016-07-11	N/A	N/A	GCGCTGTCTTTTCATCCGCAATCCGAATCTTGG	G	289325	289358	1	0.969697	TTTGCG	GTTTGCG	FALSE
NZ_QJUC01000009	Vibrio cholerae strain CRA_S17 NODE_9_length_170362_cov_41.5781, whole genome shotgun sequence	2	TCTGATGCGGCAAGCTCTTTCGCTAGCTCGATT	47	CP045719	Vibrio cholerae O395 chromosome 2, complete genome	Part of CRISPR array	3026110	2019-11-09	2016-10	Norway	AATCGAGCTAGCGAAAGAGCTTGCCGCATCAGA	A	2840365	2840398	1	1	GAAACA	AGAAACA	TRUE
NZ_QJUC01000009	Vibrio cholerae strain CRA_S17 NODE_9_length_170362_cov_41.5781, whole genome shotgun sequence	2	TCTGATGCGGCAAGCTCTTTCGCTAGCTCGATT	47	CP001235	Vibrio cholerae O395 chromosome I, complete sequence	Part of CRISPR array	3024078	2014-01-31	N/A	N/A	AATCGAGCTAGCGAAAGAGCTTGCCGCATCAGA	A	345672	345705	1	1	GAAACA	AGAAACA	TRUE
NZ_QJUC01000009	Vibrio cholerae strain CRA_S17 NODE_9_length_170362_cov_41.5781, whole genome shotgun sequence	2	TCTGATGCGGCAAGCTCTTTCGCTAGCTCGATT	47	CP000627	Vibrio cholerae O395 chromosome 1, complete sequence	Part of CRISPR array	3024069	2019-03-11	N/A	N/A	AATCGAGCTAGCGAAAGAGCTTGCCGCATCAGA	A	2838324	2838357	1	1	GAAACA	AGAAACA	TRUE
NZ_QJUC01000009	Vibrio cholerae strain CRA_S17 NODE_9_length_170362_cov_41.5781, whole genome shotgun sequence	3	TCCTCCCTGCTCATATGCCGTTAAAACTTTCTC	47	CP045719	Vibrio cholerae O395 chromosome 2, complete genome	Part of CRISPR array	3026110	2019-11-09	2016-10	Norway	GAGAAAGTTTTAACGGCATATGAGCAGGGAGGA	A	2840304	2840337	1	1	GAAACA	AGAAACA	TRUE
NZ_QJUC01000009	Vibrio cholerae strain CRA_S17 NODE_9_length_170362_cov_41.5781, whole genome shotgun sequence	3	TCCTCCCTGCTCATATGCCGTTAAAACTTTCTC	47	CP001235	Vibrio cholerae O395 chromosome I, complete sequence	Part of CRISPR array	3024078	2014-01-31	N/A	N/A	GAGAAAGTTTTAACGGCATATGAGCAGGGAGGA	A	345611	345644	1	1	GAAACA	AGAAACA	TRUE
NZ_QJUC01000009	Vibrio cholerae strain CRA_S17 NODE_9_length_170362_cov_41.5781, whole genome shotgun sequence	3	TCCTCCCTGCTCATATGCCGTTAAAACTTTCTC	47	CP000627	Vibrio cholerae O395 chromosome 1, complete sequence	Part of CRISPR array	3024069	2019-03-11	N/A	N/A	GAGAAAGTTTTAACGGCATATGAGCAGGGAGGA	A	2838263	2838296	1	1	GAAACA	AGAAACA	TRUE
NZ_QJUC01000009	Vibrio cholerae strain CRA_S17 NODE_9_length_170362_cov_41.5781, whole genome shotgun sequence	4	TACGTCCAGCATTACCGCCGCGCCGTGTCGAGT	47	CP045719	Vibrio cholerae O395 chromosome 2, complete genome	Part of CRISPR array	3026110	2019-11-09	2016-10	Norway	ACTCGACACGGCGCGGCGGTAATGCTGGACGTA	A	2840243	2840276	1	1	GAAACA	AGAAACA	TRUE
NZ_QJUC01000009	Vibrio cholerae strain CRA_S17 NODE_9_length_170362_cov_41.5781, whole genome shotgun sequence	4	TACGTCCAGCATTACCGCCGCGCCGTGTCGAGT	47	CP001235	Vibrio cholerae O395 chromosome I, complete sequence	Part of CRISPR array	3024078	2014-01-31	N/A	N/A	ACTCGACACGGCGCGGCGGTAATGCTGGACGTA	A	345550	345583	1	1	GAAACA	AGAAACA	TRUE
NZ_QJUC01000009	Vibrio cholerae strain CRA_S17 NODE_9_length_170362_cov_41.5781, whole genome shotgun sequence	4	TACGTCCAGCATTACCGCCGCGCCGTGTCGAGT	47	CP000627	Vibrio cholerae O395 chromosome 1, complete sequence	Part of CRISPR array	3024069	2019-03-11	N/A	N/A	ACTCGACACGGCGCGGCGGTAATGCTGGACGTA	A	2838202	2838235	1	1	GAAACA	AGAAACA	TRUE
NZ_QJUC01000009	Vibrio cholerae strain CRA_S17 NODE_9_length_170362_cov_41.5781, whole genome shotgun sequence	5	TATTTTGCGTATCACCGAAGCGCTGTAGGTTAT	47	CP045719	Vibrio cholerae O395 chromosome 2, complete genome	Part of CRISPR array	3026110	2019-11-09	2016-10	Norway	ATAACCTACAGCGCTTCGGTGATACGCAAAATA	A	2840182	2840215	1	1	GAAACA	AGAAACA	TRUE
NZ_QJUC01000009	Vibrio cholerae strain CRA_S17 NODE_9_length_170362_cov_41.5781, whole genome shotgun sequence	5	TATTTTGCGTATCACCGAAGCGCTGTAGGTTAT	47	CP001235	Vibrio cholerae O395 chromosome I, complete sequence	Part of CRISPR array	3024078	2014-01-31	N/A	N/A	ATAACCTACAGCGCTTCGGTGATACGCAAAATA	A	345489	345522	1	1	GAAACA	AGAAACA	TRUE
NZ_QJUC01000009	Vibrio cholerae strain CRA_S17 NODE_9_length_170362_cov_41.5781, whole genome shotgun sequence	5	TATTTTGCGTATCACCGAAGCGCTGTAGGTTAT	47	CP000627	Vibrio cholerae O395 chromosome 1, complete sequence	Part of CRISPR array	3024069	2019-03-11	N/A	N/A	ATAACCTACAGCGCTTCGGTGATACGCAAAATA	A	2838141	2838174	1	1	GAAACA	AGAAACA	TRUE
NZ_QJUC01000009	Vibrio cholerae strain CRA_S17 NODE_9_length_170362_cov_41.5781, whole genome shotgun sequence	6	CAGCAATGTGTTATCCAATGCGAAAGCGCCGTT	47	CP045719	Vibrio cholerae O395 chromosome 2, complete genome	Part of CRISPR array	3026110	2019-11-09	2016-10	Norway	AACGGCGCTTTCGCATTGGATAACACATTGCTG	G	2840121	2840154	1	1	GAAACA	GGAAACA	TRUE
NZ_QJUC01000009	Vibrio cholerae strain CRA_S17 NODE_9_length_170362_cov_41.5781, whole genome shotgun sequence	6	CAGCAATGTGTTATCCAATGCGAAAGCGCCGTT	47	CP001235	Vibrio cholerae O395 chromosome I, complete sequence	Part of CRISPR array	3024078	2014-01-31	N/A	N/A	AACGGCGCTTTCGCATTGGATAACACATTGCTG	G	345428	345461	1	1	GAAACA	GGAAACA	TRUE
NZ_QJUC01000009	Vibrio cholerae strain CRA_S17 NODE_9_length_170362_cov_41.5781, whole genome shotgun sequence	6	CAGCAATGTGTTATCCAATGCGAAAGCGCCGTT	47	CP000627	Vibrio cholerae O395 chromosome 1, complete sequence	Part of CRISPR array	3024069	2019-03-11	N/A	N/A	AACGGCGCTTTCGCATTGGATAACACATTGCTG	G	2838080	2838113	1	1	GAAACA	GGAAACA	TRUE
NZ_QJUC01000009	Vibrio cholerae strain CRA_S17 NODE_9_length_170362_cov_41.5781, whole genome shotgun sequence	7	CATCTGGAACGCACTCAAGCGGCAATCCGAAGT	47	CP045719	Vibrio cholerae O395 chromosome 2, complete genome	Part of CRISPR array	3026110	2019-11-09	2016-10	Norway	ACTTCGGATTGCCGCTTGAGTGCGTTCCAGATG	G	2840060	2840093	1	1	GAAACA	GGAAACA	TRUE
NZ_QJUC01000009	Vibrio cholerae strain CRA_S17 NODE_9_length_170362_cov_41.5781, whole genome shotgun sequence	7	CATCTGGAACGCACTCAAGCGGCAATCCGAAGT	47	CP001235	Vibrio cholerae O395 chromosome I, complete sequence	Part of CRISPR array	3024078	2014-01-31	N/A	N/A	ACTTCGGATTGCCGCTTGAGTGCGTTCCAGATG	G	345367	345400	1	1	GAAACA	GGAAACA	TRUE
NZ_QJUC01000009	Vibrio cholerae strain CRA_S17 NODE_9_length_170362_cov_41.5781, whole genome shotgun sequence	7	CATCTGGAACGCACTCAAGCGGCAATCCGAAGT	47	CP000627	Vibrio cholerae O395 chromosome 1, complete sequence	Part of CRISPR array	3024069	2019-03-11	N/A	N/A	ACTTCGGATTGCCGCTTGAGTGCGTTCCAGATG	G	2838019	2838052	1	1	GAAACA	GGAAACA	TRUE
NZ_QJUC01000009	Vibrio cholerae strain CRA_S17 NODE_9_length_170362_cov_41.5781, whole genome shotgun sequence	7	CATCTGGAACGCACTCAAGCGGCAATCCGAAGT	47	MK575466	Vibrio phage Rostov 7, complete genome	Target: hypothetical protein, Upstream: DUF1064 domain-containing protein, Downstream: terminase large subunit family protein	45903	2019-03-10	N/A	N/A	ACTTCGGATTGCCGCTTGAGTACGTTCCAGATG	G	18643	18676	1	0.969697	TTGCGC	GTTGCGC	FALSE
NZ_QJUC01000009	Vibrio cholerae strain CRA_S17 NODE_9_length_170362_cov_41.5781, whole genome shotgun sequence	8	TAAAAACATTGATGCTTGCAGGATGGCTTTTCA	47	MK575466	Vibrio phage Rostov 7, complete genome	Clp protease	45903	2019-03-10	N/A	N/A	TGAAAAGCCATCCTGCAAGTATCAATGTTTTTA	A	27559	27592	1	0.969697	TTGATG	ATTGATG	FALSE
NZ_QJUC01000009	Vibrio cholerae strain CRA_S17 NODE_9_length_170362_cov_41.5781, whole genome shotgun sequence	8	TAAAAACATTGATGCTTGCAGGATGGCTTTTCA	47	KJ545483	Vibrio phage phi 2, complete genome	Clp protease-like protein	41476	2014-12-26	N/A	N/A	TGAAAAGCCATCCTGCAAGCATCAGTGTCTTTA	A	6173	6206	1	0.939394	TTGATG	ATTGATG	FALSE
NZ_QJUC01000009	Vibrio cholerae strain CRA_S17 NODE_9_length_170362_cov_41.5781, whole genome shotgun sequence	8	TAAAAACATTGATGCTTGCAGGATGGCTTTTCA	47	KJ572845	Vibrio phage X29, complete genome	protease-like protein	41569	2014-12-26	N/A	N/A	TGAAAAGCCATCCTGCAAGCATCAGTGTCTTTA	A	6173	6206	1	0.939394	TTGATG	ATTGATG	FALSE
NZ_QJUC01000009	Vibrio cholerae strain CRA_S17 NODE_9_length_170362_cov_41.5781, whole genome shotgun sequence	9	TCATGGCAGCGATATTTGTTTTACCCTTCATAC	47	CP045719	Vibrio cholerae O395 chromosome 2, complete genome	Part of CRISPR array	3026110	2019-11-09	2016-10	Norway	GTATGAAGGGTAAAACAAATATCGCTGCCATGA	A	2839999	2840032	1	1	GAAACA	AGAAACA	TRUE
NZ_QJUC01000009	Vibrio cholerae strain CRA_S17 NODE_9_length_170362_cov_41.5781, whole genome shotgun sequence	9	TCATGGCAGCGATATTTGTTTTACCCTTCATAC	47	CP001235	Vibrio cholerae O395 chromosome I, complete sequence	Part of CRISPR array	3024078	2014-01-31	N/A	N/A	GTATGAAGGGTAAAACAAATATCGCTGCCATGA	A	345306	345339	1	1	GAAACA	AGAAACA	TRUE
NZ_QJUC01000009	Vibrio cholerae strain CRA_S17 NODE_9_length_170362_cov_41.5781, whole genome shotgun sequence	9	TCATGGCAGCGATATTTGTTTTACCCTTCATAC	47	CP000627	Vibrio cholerae O395 chromosome 1, complete sequence	Part of CRISPR array	3024069	2019-03-11	N/A	N/A	GTATGAAGGGTAAAACAAATATCGCTGCCATGA	A	2837958	2837991	1	1	GAAACA	AGAAACA	TRUE
NZ_QJUC01000009	Vibrio cholerae strain CRA_S17 NODE_9_length_170362_cov_41.5781, whole genome shotgun sequence	10	CGTAATCTTCTTTGTCTGAGTAATCCAAAATAC	47	CP045719	Vibrio cholerae O395 chromosome 2, complete genome	Part of CRISPR array	3026110	2019-11-09	2016-10	Norway	GTATTTTGGATTACTCAGACAAAGAAGATTACG	G	2839938	2839971	1	1	GAAACA	GGAAACA	TRUE
NZ_QJUC01000009	Vibrio cholerae strain CRA_S17 NODE_9_length_170362_cov_41.5781, whole genome shotgun sequence	10	CGTAATCTTCTTTGTCTGAGTAATCCAAAATAC	47	CP001235	Vibrio cholerae O395 chromosome I, complete sequence	Part of CRISPR array	3024078	2014-01-31	N/A	N/A	GTATTTTGGATTACTCAGACAAAGAAGATTACG	G	345245	345278	1	1	GAAACA	GGAAACA	TRUE
NZ_QJUC01000009	Vibrio cholerae strain CRA_S17 NODE_9_length_170362_cov_41.5781, whole genome shotgun sequence	10	CGTAATCTTCTTTGTCTGAGTAATCCAAAATAC	47	CP000627	Vibrio cholerae O395 chromosome 1, complete sequence	Part of CRISPR array	3024069	2019-03-11	N/A	N/A	GTATTTTGGATTACTCAGACAAAGAAGATTACG	G	2837897	2837930	1	1	GAAACA	GGAAACA	TRUE
NZ_QJUC01000009	Vibrio cholerae strain CRA_S17 NODE_9_length_170362_cov_41.5781, whole genome shotgun sequence	11	CCACTATTTCAATAATCGGCGTAGCTCCGACTG	47	CP045719	Vibrio cholerae O395 chromosome 2, complete genome	Part of CRISPR array	3026110	2019-11-09	2016-10	Norway	CAGTCGGAGCTACGCCGATTATTGAAATAGTGG	G	2839877	2839910	1	1	GAAACA	GGAAACA	TRUE
NZ_QJUC01000009	Vibrio cholerae strain CRA_S17 NODE_9_length_170362_cov_41.5781, whole genome shotgun sequence	11	CCACTATTTCAATAATCGGCGTAGCTCCGACTG	47	CP001235	Vibrio cholerae O395 chromosome I, complete sequence	Part of CRISPR array	3024078	2014-01-31	N/A	N/A	CAGTCGGAGCTACGCCGATTATTGAAATAGTGG	G	345184	345217	1	1	GAAACA	GGAAACA	TRUE
NZ_QJUC01000009	Vibrio cholerae strain CRA_S17 NODE_9_length_170362_cov_41.5781, whole genome shotgun sequence	11	CCACTATTTCAATAATCGGCGTAGCTCCGACTG	47	CP000627	Vibrio cholerae O395 chromosome 1, complete sequence	Part of CRISPR array	3024069	2019-03-11	N/A	N/A	CAGTCGGAGCTACGCCGATTATTGAAATAGTGG	G	2837836	2837869	1	1	GAAACA	GGAAACA	TRUE
NZ_QJUC01000009	Vibrio cholerae strain CRA_S17 NODE_9_length_170362_cov_41.5781, whole genome shotgun sequence	12	TACTTTGGGCCTTGTTTTATGTGCCAGTGCCCG	47	CP045719	Vibrio cholerae O395 chromosome 2, complete genome	Part of CRISPR array	3026110	2019-11-09	2016-10	Norway	CGGGCACTGGCACATAAAACAAGGCCCAAAGTA	A	2839816	2839849	1	1	GAAACA	AGAAACA	TRUE
NZ_QJUC01000009	Vibrio cholerae strain CRA_S17 NODE_9_length_170362_cov_41.5781, whole genome shotgun sequence	12	TACTTTGGGCCTTGTTTTATGTGCCAGTGCCCG	47	CP001235	Vibrio cholerae O395 chromosome I, complete sequence	Part of CRISPR array	3024078	2014-01-31	N/A	N/A	CGGGCACTGGCACATAAAACAAGGCCCAAAGTA	A	345123	345156	1	1	GAAACA	AGAAACA	TRUE
NZ_QJUC01000009	Vibrio cholerae strain CRA_S17 NODE_9_length_170362_cov_41.5781, whole genome shotgun sequence	12	TACTTTGGGCCTTGTTTTATGTGCCAGTGCCCG	47	CP000627	Vibrio cholerae O395 chromosome 1, complete sequence	Part of CRISPR array	3024069	2019-03-11	N/A	N/A	CGGGCACTGGCACATAAAACAAGGCCCAAAGTA	A	2837775	2837808	1	1	GAAACA	AGAAACA	TRUE
NZ_QJUC01000009	Vibrio cholerae strain CRA_S17 NODE_9_length_170362_cov_41.5781, whole genome shotgun sequence	13	TGGAAGTTATTTATATTGGACCTGATTGCACGG	47	CP045719	Vibrio cholerae O395 chromosome 2, complete genome	Part of CRISPR array	3026110	2019-11-09	2016-10	Norway	CCGTGCAATCAGGTCCAATATAAATAACTTCCA	A	2839755	2839788	1	1	GAAACA	AGAAACA	TRUE
NZ_QJUC01000009	Vibrio cholerae strain CRA_S17 NODE_9_length_170362_cov_41.5781, whole genome shotgun sequence	13	TGGAAGTTATTTATATTGGACCTGATTGCACGG	47	CP001235	Vibrio cholerae O395 chromosome I, complete sequence	Part of CRISPR array	3024078	2014-01-31	N/A	N/A	CCGTGCAATCAGGTCCAATATAAATAACTTCCA	A	345062	345095	1	1	GAAACA	AGAAACA	TRUE
NZ_QJUC01000009	Vibrio cholerae strain CRA_S17 NODE_9_length_170362_cov_41.5781, whole genome shotgun sequence	13	TGGAAGTTATTTATATTGGACCTGATTGCACGG	47	CP000627	Vibrio cholerae O395 chromosome 1, complete sequence	Part of CRISPR array	3024069	2019-03-11	N/A	N/A	CCGTGCAATCAGGTCCAATATAAATAACTTCCA	A	2837714	2837747	1	1	GAAACA	AGAAACA	TRUE
NZ_QJUC01000009	Vibrio cholerae strain CRA_S17 NODE_9_length_170362_cov_41.5781, whole genome shotgun sequence	14	CAACAAACCAGCCACTTTGCATTTTGTAGCAGA	47	CP045719	Vibrio cholerae O395 chromosome 2, complete genome	Part of CRISPR array	3026110	2019-11-09	2016-10	Norway	TCTGCTACAAAATGCAAAGTGGCTGGTTTGTTG	G	2839694	2839727	1	1	GAAACA	GGAAACA	TRUE
NZ_QJUC01000009	Vibrio cholerae strain CRA_S17 NODE_9_length_170362_cov_41.5781, whole genome shotgun sequence	14	CAACAAACCAGCCACTTTGCATTTTGTAGCAGA	47	CP001235	Vibrio cholerae O395 chromosome I, complete sequence	Part of CRISPR array	3024078	2014-01-31	N/A	N/A	TCTGCTACAAAATGCAAAGTGGCTGGTTTGTTG	G	345001	345034	1	1	GAAACA	GGAAACA	TRUE
NZ_QJUC01000009	Vibrio cholerae strain CRA_S17 NODE_9_length_170362_cov_41.5781, whole genome shotgun sequence	14	CAACAAACCAGCCACTTTGCATTTTGTAGCAGA	47	CP000627	Vibrio cholerae O395 chromosome 1, complete sequence	Part of CRISPR array	3024069	2019-03-11	N/A	N/A	TCTGCTACAAAATGCAAAGTGGCTGGTTTGTTG	G	2837653	2837686	1	1	GAAACA	GGAAACA	TRUE
NZ_QJUC01000009	Vibrio cholerae strain CRA_S17 NODE_9_length_170362_cov_41.5781, whole genome shotgun sequence	15	TTCGAAAAGCTATTAGGCGGCATAACCACAGTT	47	CP045719	Vibrio cholerae O395 chromosome 2, complete genome	Part of CRISPR array	3026110	2019-11-09	2016-10	Norway	AACTGTGGTTATGCCGCCTAATAGCTTTTCGAA	A	2839633	2839666	1	1	GAAACA	AGAAACA	TRUE
NZ_QJUC01000009	Vibrio cholerae strain CRA_S17 NODE_9_length_170362_cov_41.5781, whole genome shotgun sequence	15	TTCGAAAAGCTATTAGGCGGCATAACCACAGTT	47	CP001235	Vibrio cholerae O395 chromosome I, complete sequence	Part of CRISPR array	3024078	2014-01-31	N/A	N/A	AACTGTGGTTATGCCGCCTAATAGCTTTTCGAA	A	344940	344973	1	1	GAAACA	AGAAACA	TRUE
NZ_QJUC01000009	Vibrio cholerae strain CRA_S17 NODE_9_length_170362_cov_41.5781, whole genome shotgun sequence	15	TTCGAAAAGCTATTAGGCGGCATAACCACAGTT	47	CP000627	Vibrio cholerae O395 chromosome 1, complete sequence	Part of CRISPR array	3024069	2019-03-11	N/A	N/A	AACTGTGGTTATGCCGCCTAATAGCTTTTCGAA	A	2837592	2837625	1	1	GAAACA	AGAAACA	TRUE
NZ_QJUC01000009	Vibrio cholerae strain CRA_S17 NODE_9_length_170362_cov_41.5781, whole genome shotgun sequence	20	CAAGTCGCTCTTTACACTCGATGCAGTGACGCG	47	MG592462	Vibrio phage 1.087.A._10N.261.45.F9, partial genome	P-loop containing nucleoside triphosphate hydrolase	45674	2018-01-24	2010-09-18	USA: Massachusetts, Nahant, Canoe Cove	CGCGTCACTGCATCCAGTGTAAAGAGCGCTTG	G	35136	35168	1	0.939394	GTCGAT	GGTCGAT	FALSE
NZ_QJUC01000009	Vibrio cholerae strain CRA_S17 NODE_9_length_170362_cov_41.5781, whole genome shotgun sequence	26	CACTGTACTGTCCAACGTGCCCAGTGTAGCGGT	47	MK575466	Vibrio phage Rostov 7, complete genome	Target: hypothetical protein, Upstream: DUF1064 domain-containing protein, Downstream: terminase large subunit family protein	45903	2019-03-10	N/A	N/A	ACCGCTACACTGGACACGTTGGACAGTACAGTG	G	18367	18400	1	0.969697	TTGCGC	GTTGCGC	FALSE
NZ_QJUC01000009	Vibrio cholerae strain CRA_S17 NODE_9_length_170362_cov_41.5781, whole genome shotgun sequence	32	TAAAGCCAAGCTCTAACGCTTCTGAGGCTGTCA	47	KJ572845	Vibrio phage X29, complete genome	protease-like protein	41569	2014-12-26	N/A	N/A	TGACAGCCTCAGAAGCGTTAGAGCTTGGCTTTA	A	6449	6482	1	1	TTGATG	ATTGATG	FALSE
NZ_QJUC01000009	Vibrio cholerae strain CRA_S17 NODE_9_length_170362_cov_41.5781, whole genome shotgun sequence	32	TAAAGCCAAGCTCTAACGCTTCTGAGGCTGTCA	47	MK575466	Vibrio phage Rostov 7, complete genome	Clp protease	45903	2019-03-10	N/A	N/A	TGACGGCCTCAGAAGCGTTAGAGCTTGGCTTTA	A	27835	27868	1	0.969697	TTGATG	ATTGATG	FALSE
NZ_QJUC01000009	Vibrio cholerae strain CRA_S17 NODE_9_length_170362_cov_41.5781, whole genome shotgun sequence	33	TAAAGCTCTTTATACTCGCCTTGTCCAAACATC	47	MK575466	Vibrio phage Rostov 7, complete genome	Target: [], Upstream: tail tape measure protein, Downstream: baseplate protein	45903	2019-03-10	N/A	N/A	GATGTTTGGACAAGGCGAGTATAAAGAGCTTTA	A	38300	38333	1	1	TTCCAT	ATTCCAT	FALSE
NZ_QJUC01000009	Vibrio cholerae strain CRA_S17 NODE_9_length_170362_cov_41.5781, whole genome shotgun sequence	33	TAAAGCTCTTTATACTCGCCTTGTCCAAACATC	47	KJ572845	Vibrio phage X29, complete genome	Target: [], Upstream: late control D family protein, Downstream: lysozyme	41569	2014-12-26	N/A	N/A	GATGTTTGGACAAGGCGAGTATAAAGAGCTTTA	A	17085	17118	1	1	TTCCAT	ATTCCAT	FALSE
NZ_QJUC01000009	Vibrio cholerae strain CRA_S17 NODE_9_length_170362_cov_41.5781, whole genome shotgun sequence	34	TCAATTTTCAGTGCAGAGTTTGCAGCCGGAATG	47	MK575466	Vibrio phage Rostov 7, complete genome	tail sheath protein	45903	2019-03-10	N/A	N/A	CATTCCGGCTGCAAACTCTGCACTGAAAATTGA	A	32390	32423	1	1	TTACAG	ATTACAG	FALSE
NZ_QJUC01000009	Vibrio cholerae strain CRA_S17 NODE_9_length_170362_cov_41.5781, whole genome shotgun sequence	34	TCAATTTTCAGTGCAGAGTTTGCAGCCGGAATG	47	KJ572845	Vibrio phage X29, complete genome	tail sheath protein	41569	2014-12-26	N/A	N/A	CATTCCGGCTGCAAACTCTGCACTGAAAATTGA	A	11004	11037	1	1	TTACAG	ATTACAG	FALSE
NZ_QJUC01000009	Vibrio cholerae strain CRA_S17 NODE_9_length_170362_cov_41.5781, whole genome shotgun sequence	34	TCAATTTTCAGTGCAGAGTTTGCAGCCGGAATG	47	KJ545483	Vibrio phage phi 2, complete genome	tail protein	41476	2014-12-26	N/A	N/A	CATTCCGGCTGCAAACTCTGCACTGAAAACTGA	A	11004	11037	1	0.969697	TTACAG	ATTACAG	FALSE
NZ_QJUC01000009	Vibrio cholerae strain CRA_S17 NODE_9_length_170362_cov_41.5781, whole genome shotgun sequence	35	CGAGTGGGTTTAGGTTGTAGGTTGCACATACGC	47	CP045719	Vibrio cholerae O395 chromosome 2, complete genome	Part of CRISPR array	3026110	2019-11-09	2016-10	Norway	GCGTATGTGCAACCTACAACCTAAACCCACTCG	G	2839572	2839605	1	1	GAAACA	GGAAACA	TRUE
NZ_QJUC01000009	Vibrio cholerae strain CRA_S17 NODE_9_length_170362_cov_41.5781, whole genome shotgun sequence	35	CGAGTGGGTTTAGGTTGTAGGTTGCACATACGC	47	CP001235	Vibrio cholerae O395 chromosome I, complete sequence	Part of CRISPR array	3024078	2014-01-31	N/A	N/A	GCGTATGTGCAACCTACAACCTAAACCCACTCG	G	344879	344912	1	1	GAAACA	GGAAACA	TRUE
NZ_QJUC01000009	Vibrio cholerae strain CRA_S17 NODE_9_length_170362_cov_41.5781, whole genome shotgun sequence	35	CGAGTGGGTTTAGGTTGTAGGTTGCACATACGC	47	CP000627	Vibrio cholerae O395 chromosome 1, complete sequence	Part of CRISPR array	3024069	2019-03-11	N/A	N/A	GCGTATGTGCAACCTACAACCTAAACCCACTCG	G	2837531	2837564	1	1	GAAACA	GGAAACA	TRUE
NZ_QJUC01000009	Vibrio cholerae strain CRA_S17 NODE_9_length_170362_cov_41.5781, whole genome shotgun sequence	36	TCACCCAGCACATTACCACCCATGATCAGCGTT	47	CP045719	Vibrio cholerae O395 chromosome 2, complete genome	Part of CRISPR array	3026110	2019-11-09	2016-10	Norway	AACGCTGATCATGGGTGGTAATGTGCTGGGTGA	A	2839511	2839544	1	1	GAAACA	AGAAACA	TRUE
NZ_QJUC01000009	Vibrio cholerae strain CRA_S17 NODE_9_length_170362_cov_41.5781, whole genome shotgun sequence	36	TCACCCAGCACATTACCACCCATGATCAGCGTT	47	MK575466	Vibrio phage Rostov 7, complete genome	Target: [], Upstream: baseplate assembly protein V, Downstream: baseplate protein	45903	2019-03-10	N/A	N/A	AACGCTGATCATGGGTGGTAATGTGCTGGGTGA	A	39292	39325	1	1	TTTTGT	ATTTTGT	FALSE
NZ_QJUC01000009	Vibrio cholerae strain CRA_S17 NODE_9_length_170362_cov_41.5781, whole genome shotgun sequence	36	TCACCCAGCACATTACCACCCATGATCAGCGTT	47	KJ572845	Vibrio phage X29, complete genome	Target: hypothetical protein, Upstream: putative baseplate protein, Downstream: lysozyme	41569	2014-12-26	N/A	N/A	AACGCTGATCATGGGTGGTAATGTGCTGGGTGA	A	18077	18110	1	1	TTTTGT	ATTTTGT	FALSE
NZ_QJUC01000009	Vibrio cholerae strain CRA_S17 NODE_9_length_170362_cov_41.5781, whole genome shotgun sequence	36	TCACCCAGCACATTACCACCCATGATCAGCGTT	47	CP001235	Vibrio cholerae O395 chromosome I, complete sequence	Part of CRISPR array	3024078	2014-01-31	N/A	N/A	AACGCTGATCATGGGTGGTAATGTGCTGGGTGA	A	344818	344851	1	1	GAAACA	AGAAACA	TRUE
NZ_QJUC01000009	Vibrio cholerae strain CRA_S17 NODE_9_length_170362_cov_41.5781, whole genome shotgun sequence	36	TCACCCAGCACATTACCACCCATGATCAGCGTT	47	CP000627	Vibrio cholerae O395 chromosome 1, complete sequence	Part of CRISPR array	3024069	2019-03-11	N/A	N/A	AACGCTGATCATGGGTGGTAATGTGCTGGGTGA	A	2837470	2837503	1	1	GAAACA	AGAAACA	TRUE
NZ_QJUC01000009	Vibrio cholerae strain CRA_S17 NODE_9_length_170362_cov_41.5781, whole genome shotgun sequence	37	TACTGGCCGATGAGGTGGACCGCTACGGCTTCA	47	CP045719	Vibrio cholerae O395 chromosome 2, complete genome	Part of CRISPR array	3026110	2019-11-09	2016-10	Norway	TGAAGCCGTAGCGGTCCACCTCATCGGCCAGTA	A	2839450	2839483	1	1	GAAACA	AGAAACA	TRUE
NZ_QJUC01000009	Vibrio cholerae strain CRA_S17 NODE_9_length_170362_cov_41.5781, whole genome shotgun sequence	37	TACTGGCCGATGAGGTGGACCGCTACGGCTTCA	47	KJ572845	Vibrio phage X29, complete genome	terminase large subunit	41569	2014-12-26	N/A	N/A	TGAAGCCGTAGCGGTCCACCTCATCGGCCAGTA	A	1891	1924	1	1	TTATCC	ATTATCC	FALSE
NZ_QJUC01000009	Vibrio cholerae strain CRA_S17 NODE_9_length_170362_cov_41.5781, whole genome shotgun sequence	37	TACTGGCCGATGAGGTGGACCGCTACGGCTTCA	47	CP001235	Vibrio cholerae O395 chromosome I, complete sequence	Part of CRISPR array	3024078	2014-01-31	N/A	N/A	TGAAGCCGTAGCGGTCCACCTCATCGGCCAGTA	A	344757	344790	1	1	GAAACA	AGAAACA	TRUE
NZ_QJUC01000009	Vibrio cholerae strain CRA_S17 NODE_9_length_170362_cov_41.5781, whole genome shotgun sequence	37	TACTGGCCGATGAGGTGGACCGCTACGGCTTCA	47	CP000627	Vibrio cholerae O395 chromosome 1, complete sequence	Part of CRISPR array	3024069	2019-03-11	N/A	N/A	TGAAGCCGTAGCGGTCCACCTCATCGGCCAGTA	A	2837409	2837442	1	1	GAAACA	AGAAACA	TRUE
NZ_QJUC01000009	Vibrio cholerae strain CRA_S17 NODE_9_length_170362_cov_41.5781, whole genome shotgun sequence	38	TAAGTAACGCTGCTACTGCCCTGAGCTAGTACC	47	CP045719	Vibrio cholerae O395 chromosome 2, complete genome	Part of CRISPR array	3026110	2019-11-09	2016-10	Norway	GGTACTAGCTCAGGGCAGTAGCAGCGTTACTTA	A	2839389	2839422	1	1	GAAACA	AGAAACA	TRUE
NZ_QJUC01000009	Vibrio cholerae strain CRA_S17 NODE_9_length_170362_cov_41.5781, whole genome shotgun sequence	38	TAAGTAACGCTGCTACTGCCCTGAGCTAGTACC	47	CP001235	Vibrio cholerae O395 chromosome I, complete sequence	Part of CRISPR array	3024078	2014-01-31	N/A	N/A	GGTACTAGCTCAGGGCAGTAGCAGCGTTACTTA	A	344696	344729	1	1	GAAACA	AGAAACA	TRUE
NZ_QJUC01000009	Vibrio cholerae strain CRA_S17 NODE_9_length_170362_cov_41.5781, whole genome shotgun sequence	38	TAAGTAACGCTGCTACTGCCCTGAGCTAGTACC	47	CP000627	Vibrio cholerae O395 chromosome 1, complete sequence	Part of CRISPR array	3024069	2019-03-11	N/A	N/A	GGTACTAGCTCAGGGCAGTAGCAGCGTTACTTA	A	2837348	2837381	1	1	GAAACA	AGAAACA	TRUE
NZ_QJUC01000009	Vibrio cholerae strain CRA_S17 NODE_9_length_170362_cov_41.5781, whole genome shotgun sequence	39	CAGGCGAAACGTCTCTCGCACGTAAATCAGGTC	47	KJ572845	Vibrio phage X29, complete genome	ASCH domain protein	41569	2014-12-26	N/A	N/A	GACCTGATTTACGTGCGAGAGACGTTTCGCCTG	G	37057	37090	1	1	TTCAAT	GTTCAAT	FALSE
NZ_QJUC01000009	Vibrio cholerae strain CRA_S17 NODE_9_length_170362_cov_41.5781, whole genome shotgun sequence	39	CAGGCGAAACGTCTCTCGCACGTAAATCAGGTC	47	CP046736	Vibrio cholerae strain 3528-08 chromosome 1, complete sequence	No CDS info in file	3101042	2019-12-18	2008-06-18	USA: Texas	GACCTGATTTACGTGCGCGAGACGTTTCGCATG	G	1841836	1841869	1	0.939394	TTCAAT	GTTCAAT	FALSE
NZ_QJUC01000009	Vibrio cholerae strain CRA_S17 NODE_9_length_170362_cov_41.5781, whole genome shotgun sequence	39	CAGGCGAAACGTCTCTCGCACGTAAATCAGGTC	47	KJ545483	Vibrio phage phi 2, complete genome	Target: hypothetical protein, Upstream: DNA recombination-dependent growth factor C, Downstream: single-stranded DNA-binding protein	41476	2014-12-26	N/A	N/A	GACCTGATTTACGTGCGAGAGACGTTTAGTCTG	G	37057	37090	1	0.939394	TTCAAT	GTTCAAT	FALSE
NZ_QJUC01000009	Vibrio cholerae strain CRA_S17 NODE_9_length_170362_cov_41.5781, whole genome shotgun sequence	40	TGCCTATTGTGTATCGGTCCTGACCGCTTTGAT	47	KJ572845	Vibrio phage X29, complete genome	single-stranded DNA-binding protein	41569	2014-12-26	N/A	N/A	ATCAAAGCGGTCAGGACCGATACACAATAGGCA	A	38464	38497	1	1	TTGTGG	ATTGTGG	FALSE
NZ_QJUC01000009	Vibrio cholerae strain CRA_S17 NODE_9_length_170362_cov_41.5781, whole genome shotgun sequence	40	TGCCTATTGTGTATCGGTCCTGACCGCTTTGAT	47	MK575466	Vibrio phage Rostov 7, complete genome	Target: [], Upstream: DUF1064 domain-containing protein, Downstream: terminase large subunit family protein	45903	2019-03-10	N/A	N/A	ATCAGAGCGGTCAGGACCGATACACAACAGGCA	A	15734	15767	1	0.939394	TTGTGG	ATTGTGG	FALSE
NZ_QJUC01000009	Vibrio cholerae strain CRA_S17 NODE_9_length_170362_cov_41.5781, whole genome shotgun sequence	41	CCATCCTTTCAGCAAGGGTGAGAAGGCTTGCAA	47	MK575466	Vibrio phage Rostov 7, complete genome	Target: hypothetical protein, Upstream: DUF1064 domain-containing protein, Downstream: terminase large subunit family protein	45903	2019-03-10	N/A	N/A	TTGCAAGCCTTCTCACCCTTGCTGAAAGGATGG	G	15070	15103	1	1	TTTAAC	GTTTAAC	FALSE
NZ_QJUC01000009	Vibrio cholerae strain CRA_S17 NODE_9_length_170362_cov_41.5781, whole genome shotgun sequence	41	CCATCCTTTCAGCAAGGGTGAGAAGGCTTGCAA	47	KJ545483	Vibrio phage phi 2, complete genome	Target: hypothetical protein, Upstream: DNA recombination-dependent growth factor C, Downstream: single-stranded DNA-binding protein	41476	2014-12-26	N/A	N/A	TTGCAAGCCTTCTCACCCTTGCTGAAAGGATGG	G	37800	37833	1	1	TTTAAC	GTTTAAC	FALSE
NZ_QJUC01000009	Vibrio cholerae strain CRA_S17 NODE_9_length_170362_cov_41.5781, whole genome shotgun sequence	41	CCATCCTTTCAGCAAGGGTGAGAAGGCTTGCAA	47	KJ572845	Vibrio phage X29, complete genome	DNA N-6-adenine-methyltransferase	41569	2014-12-26	N/A	N/A	TTGCAAGCCTTCTCACCCTTGCTGAAAGGATGG	G	37800	37833	1	1	TTTAAC	GTTTAAC	FALSE
NZ_QJUC01000009	Vibrio cholerae strain CRA_S17 NODE_9_length_170362_cov_41.5781, whole genome shotgun sequence	43	CAGTTACCTGACCAGCAAACAAAGCTTCAGCAG	47	KJ545483	Vibrio phage phi 2, complete genome	major capsid E family protein	41476	2014-12-26	N/A	N/A	CTGCTGAAGCTTTGTTTGCTGGTCAGGTAACTG	G	7869	7902	1	1	TTGAAG	GTTGAAG	FALSE
NZ_QJUC01000009	Vibrio cholerae strain CRA_S17 NODE_9_length_170362_cov_41.5781, whole genome shotgun sequence	43	CAGTTACCTGACCAGCAAACAAAGCTTCAGCAG	47	KJ572845	Vibrio phage X29, complete genome	major capsid E family protein	41569	2014-12-26	N/A	N/A	CTGCTGAAGCTTTGTTTGCTGGTCAGGTAACTG	G	7869	7902	1	1	TTGAAG	GTTGAAG	FALSE
NZ_QJUC01000009	Vibrio cholerae strain CRA_S17 NODE_9_length_170362_cov_41.5781, whole genome shotgun sequence	44	TACGTCAACGGACAAACCAAAACCGAATGGAAG	47	CP045719	Vibrio cholerae O395 chromosome 2, complete genome	Part of CRISPR array	3026110	2019-11-09	2016-10	Norway	CTTCCATTCGGTTTTGGTTTGTCCGTTGACGTA	A	2839328	2839361	1	1	GAAACA	AGAAACA	TRUE
NZ_QJUC01000009	Vibrio cholerae strain CRA_S17 NODE_9_length_170362_cov_41.5781, whole genome shotgun sequence	44	TACGTCAACGGACAAACCAAAACCGAATGGAAG	47	MK575466	Vibrio phage Rostov 7, complete genome	terminase large subunit family protein	45903	2019-03-10	N/A	N/A	CTTCCATTCGGTTTTGGTTTGTCCGTTGACGTA	A	24142	24175	1	1	CTTGAA	ACTTGAA	FALSE
NZ_QJUC01000009	Vibrio cholerae strain CRA_S17 NODE_9_length_170362_cov_41.5781, whole genome shotgun sequence	44	TACGTCAACGGACAAACCAAAACCGAATGGAAG	47	KJ545483	Vibrio phage phi 2, complete genome	terminase large subunit	41476	2014-12-26	N/A	N/A	CTTCCATTCGGTTTTGGTTTGTCCGTTGACGTA	A	3012	3045	1	1	TTTGAA	ATTTGAA	FALSE
NZ_QJUC01000009	Vibrio cholerae strain CRA_S17 NODE_9_length_170362_cov_41.5781, whole genome shotgun sequence	44	TACGTCAACGGACAAACCAAAACCGAATGGAAG	47	KJ572845	Vibrio phage X29, complete genome	terminase large subunit	41569	2014-12-26	N/A	N/A	CTTCCATTCGGTTTTGGTTTGTCCGTTGACGTA	A	3012	3045	1	1	TTTGAA	ATTTGAA	FALSE
NZ_QJUC01000009	Vibrio cholerae strain CRA_S17 NODE_9_length_170362_cov_41.5781, whole genome shotgun sequence	44	TACGTCAACGGACAAACCAAAACCGAATGGAAG	47	CP001235	Vibrio cholerae O395 chromosome I, complete sequence	Part of CRISPR array	3024078	2014-01-31	N/A	N/A	CTTCCATTCGGTTTTGGTTTGTCCGTTGACGTA	A	344635	344668	1	1	GAAACA	AGAAACA	TRUE
NZ_QJUC01000009	Vibrio cholerae strain CRA_S17 NODE_9_length_170362_cov_41.5781, whole genome shotgun sequence	44	TACGTCAACGGACAAACCAAAACCGAATGGAAG	47	CP000627	Vibrio cholerae O395 chromosome 1, complete sequence	Part of CRISPR array	3024069	2019-03-11	N/A	N/A	CTTCCATTCGGTTTTGGTTTGTCCGTTGACGTA	A	2837287	2837320	1	1	GAAACA	AGAAACA	TRUE
NZ_QJUC01000009	Vibrio cholerae strain CRA_S17 NODE_9_length_170362_cov_41.5781, whole genome shotgun sequence	45	TAAAACTTCATAGATTGTTGCCTCCATTGTTTC	47	CP045719	Vibrio cholerae O395 chromosome 2, complete genome	Part of CRISPR array	3026110	2019-11-09	2016-10	Norway	GAAACAATGGAGGCAACAATCTATGAAGTTTTA	A	2839267	2839300	1	1	GAAACA	AGAAACA	TRUE
NZ_QJUC01000009	Vibrio cholerae strain CRA_S17 NODE_9_length_170362_cov_41.5781, whole genome shotgun sequence	45	TAAAACTTCATAGATTGTTGCCTCCATTGTTTC	47	CP001235	Vibrio cholerae O395 chromosome I, complete sequence	Part of CRISPR array	3024078	2014-01-31	N/A	N/A	GAAACAATGGAGGCAACAATCTATGAAGTTTTA	A	344574	344607	1	1	GAAACA	AGAAACA	TRUE
NZ_QJUC01000009	Vibrio cholerae strain CRA_S17 NODE_9_length_170362_cov_41.5781, whole genome shotgun sequence	45	TAAAACTTCATAGATTGTTGCCTCCATTGTTTC	47	CP000627	Vibrio cholerae O395 chromosome 1, complete sequence	Part of CRISPR array	3024069	2019-03-11	N/A	N/A	GAAACAATGGAGGCAACAATCTATGAAGTTTTA	A	2837226	2837259	1	1	GAAACA	AGAAACA	TRUE
NZ_QJUC01000009	Vibrio cholerae strain CRA_S17 NODE_9_length_170362_cov_41.5781, whole genome shotgun sequence	46	CGGTTGATAAAACGCTGCGTAAGTTTTTCGAAG	47	CP045719	Vibrio cholerae O395 chromosome 2, complete genome	Part of CRISPR array	3026110	2019-11-09	2016-10	Norway	CTTCGAAAAACTTACGCAGCGTTTTATCAACCG	G	2839206	2839239	1	1	GAAACA	GGAAACA	TRUE
NZ_QJUC01000009	Vibrio cholerae strain CRA_S17 NODE_9_length_170362_cov_41.5781, whole genome shotgun sequence	46	CGGTTGATAAAACGCTGCGTAAGTTTTTCGAAG	47	CP001235	Vibrio cholerae O395 chromosome I, complete sequence	Part of CRISPR array	3024078	2014-01-31	N/A	N/A	CTTCGAAAAACTTACGCAGCGTTTTATCAACCG	G	344513	344546	1	1	GAAACA	GGAAACA	TRUE
NZ_QJUC01000009	Vibrio cholerae strain CRA_S17 NODE_9_length_170362_cov_41.5781, whole genome shotgun sequence	46	CGGTTGATAAAACGCTGCGTAAGTTTTTCGAAG	47	CP000627	Vibrio cholerae O395 chromosome 1, complete sequence	Part of CRISPR array	3024069	2019-03-11	N/A	N/A	CTTCGAAAAACTTACGCAGCGTTTTATCAACCG	G	2837165	2837198	1	1	GAAACA	GGAAACA	TRUE
NZ_QJUC01000009	Vibrio cholerae strain CRA_S17 NODE_9_length_170362_cov_41.5781, whole genome shotgun sequence	47	TGAGAATACGCCTAGCGATACAATGTACCGTAT	47	MK575466	Vibrio phage Rostov 7, complete genome	Target: uncharacterized protein, Upstream: tail protein I, Downstream: sporulation-specific N-acetylmuramoyl-L-alanine amidase	45903	2019-03-10	N/A	N/A	ATACGGTACATTGTATCGCTAGGCGTATTCTCA	A	42967	43000	1	1	TTTTGC	ATTTTGC	FALSE
NZ_QJUC01000009	Vibrio cholerae strain CRA_S17 NODE_9_length_170362_cov_41.5781, whole genome shotgun sequence	47	TGAGAATACGCCTAGCGATACAATGTACCGTAT	47	KJ545483	Vibrio phage phi 2, complete genome	Target: hypothetical protein, Upstream: tail protein I, Downstream: N-acetylmuramoyl-L-alanine amidase	41476	2014-12-26	N/A	N/A	ATACGGTACATTGTATCGCTAGGCGTATTCTCA	A	21752	21785	1	1	TTTTGC	ATTTTGC	FALSE
NZ_QJUC01000009	Vibrio cholerae strain CRA_S17 NODE_9_length_170362_cov_41.5781, whole genome shotgun sequence	47	TGAGAATACGCCTAGCGATACAATGTACCGTAT	47	KJ572845	Vibrio phage X29, complete genome	tail fiber protein	41569	2014-12-26	N/A	N/A	ATACGGTACATTGTATCGCTAGGCGTATTCTCA	A	21752	21785	1	1	TTTTGC	ATTTTGC	FALSE
NZ_QJUC01000009	Vibrio cholerae strain CRA_S17 NODE_9_length_170362_cov_41.5781, whole genome shotgun sequence	48	CAGAGCGTCAGGTCATCCGCAGTTTTGCAAACC	47	MK575466	Vibrio phage Rostov 7, complete genome	ATP-binding protein	45903	2019-03-10	N/A	N/A	GGTTTGCAAAACTGCGGATGACCTGACGCTCTG	G	7581	7614	1	1	TTTTCC	GTTTTCC	FALSE
NZ_QJUC01000009	Vibrio cholerae strain CRA_S17 NODE_9_length_170362_cov_41.5781, whole genome shotgun sequence	48	CAGAGCGTCAGGTCATCCGCAGTTTTGCAAACC	47	KJ545483	Vibrio phage phi 2, complete genome	DNA replication protein DnaC	41476	2014-12-26	N/A	N/A	GGTTTGCAAAACTGCGGATGACCTGACGCTCTG	G	30499	30532	1	1	TTTTCC	GTTTTCC	FALSE
NZ_QJUC01000009	Vibrio cholerae strain CRA_S17 NODE_9_length_170362_cov_41.5781, whole genome shotgun sequence	48	CAGAGCGTCAGGTCATCCGCAGTTTTGCAAACC	47	KJ572845	Vibrio phage X29, complete genome	IstB-like ATP binding protein	41569	2014-12-26	N/A	N/A	GGTTTGCAAAACTGCGGATGACCTGACGCTCTG	G	30499	30532	1	1	TTTTCC	GTTTTCC	FALSE
NZ_QJSG01000008	Vibrio cholerae strain CRA_S9 NODE_8_length_170289_cov_39.0194, whole genome shotgun sequence	2	TCTGATGCGGCAAGCTCTTTCGCTAGCTCGATT	46	CP045719	Vibrio cholerae O395 chromosome 2, complete genome	Part of CRISPR array	3026110	2019-11-09	2016-10	Norway	AATCGAGCTAGCGAAAGAGCTTGCCGCATCAGA	A	2840365	2840398	1	1	GAAACA	AGAAACA	TRUE
NZ_QJSG01000008	Vibrio cholerae strain CRA_S9 NODE_8_length_170289_cov_39.0194, whole genome shotgun sequence	2	TCTGATGCGGCAAGCTCTTTCGCTAGCTCGATT	46	CP001235	Vibrio cholerae O395 chromosome I, complete sequence	Part of CRISPR array	3024078	2014-01-31	N/A	N/A	AATCGAGCTAGCGAAAGAGCTTGCCGCATCAGA	A	345672	345705	1	1	GAAACA	AGAAACA	TRUE
NZ_QJSG01000008	Vibrio cholerae strain CRA_S9 NODE_8_length_170289_cov_39.0194, whole genome shotgun sequence	2	TCTGATGCGGCAAGCTCTTTCGCTAGCTCGATT	46	CP000627	Vibrio cholerae O395 chromosome 1, complete sequence	Part of CRISPR array	3024069	2019-03-11	N/A	N/A	AATCGAGCTAGCGAAAGAGCTTGCCGCATCAGA	A	2838324	2838357	1	1	GAAACA	AGAAACA	TRUE
NZ_QJSG01000008	Vibrio cholerae strain CRA_S9 NODE_8_length_170289_cov_39.0194, whole genome shotgun sequence	3	TCCTCCCTGCTCATATGCCGTTAAAACTTTCTC	46	CP045719	Vibrio cholerae O395 chromosome 2, complete genome	Part of CRISPR array	3026110	2019-11-09	2016-10	Norway	GAGAAAGTTTTAACGGCATATGAGCAGGGAGGA	A	2840304	2840337	1	1	GAAACA	AGAAACA	TRUE
NZ_QJSG01000008	Vibrio cholerae strain CRA_S9 NODE_8_length_170289_cov_39.0194, whole genome shotgun sequence	3	TCCTCCCTGCTCATATGCCGTTAAAACTTTCTC	46	CP001235	Vibrio cholerae O395 chromosome I, complete sequence	Part of CRISPR array	3024078	2014-01-31	N/A	N/A	GAGAAAGTTTTAACGGCATATGAGCAGGGAGGA	A	345611	345644	1	1	GAAACA	AGAAACA	TRUE
NZ_QJSG01000008	Vibrio cholerae strain CRA_S9 NODE_8_length_170289_cov_39.0194, whole genome shotgun sequence	3	TCCTCCCTGCTCATATGCCGTTAAAACTTTCTC	46	CP000627	Vibrio cholerae O395 chromosome 1, complete sequence	Part of CRISPR array	3024069	2019-03-11	N/A	N/A	GAGAAAGTTTTAACGGCATATGAGCAGGGAGGA	A	2838263	2838296	1	1	GAAACA	AGAAACA	TRUE
NZ_QJSG01000008	Vibrio cholerae strain CRA_S9 NODE_8_length_170289_cov_39.0194, whole genome shotgun sequence	4	TACGTCCAGCATTACCGCCGCGCCGTGTCGAGT	46	CP045719	Vibrio cholerae O395 chromosome 2, complete genome	Part of CRISPR array	3026110	2019-11-09	2016-10	Norway	ACTCGACACGGCGCGGCGGTAATGCTGGACGTA	A	2840243	2840276	1	1	GAAACA	AGAAACA	TRUE
NZ_QJSG01000008	Vibrio cholerae strain CRA_S9 NODE_8_length_170289_cov_39.0194, whole genome shotgun sequence	4	TACGTCCAGCATTACCGCCGCGCCGTGTCGAGT	46	CP001235	Vibrio cholerae O395 chromosome I, complete sequence	Part of CRISPR array	3024078	2014-01-31	N/A	N/A	ACTCGACACGGCGCGGCGGTAATGCTGGACGTA	A	345550	345583	1	1	GAAACA	AGAAACA	TRUE
NZ_QJSG01000008	Vibrio cholerae strain CRA_S9 NODE_8_length_170289_cov_39.0194, whole genome shotgun sequence	4	TACGTCCAGCATTACCGCCGCGCCGTGTCGAGT	46	CP000627	Vibrio cholerae O395 chromosome 1, complete sequence	Part of CRISPR array	3024069	2019-03-11	N/A	N/A	ACTCGACACGGCGCGGCGGTAATGCTGGACGTA	A	2838202	2838235	1	1	GAAACA	AGAAACA	TRUE
NZ_QJSG01000008	Vibrio cholerae strain CRA_S9 NODE_8_length_170289_cov_39.0194, whole genome shotgun sequence	5	TATTTTGCGTATCACCGAAGCGCTGTAGGTTAT	46	CP045719	Vibrio cholerae O395 chromosome 2, complete genome	Part of CRISPR array	3026110	2019-11-09	2016-10	Norway	ATAACCTACAGCGCTTCGGTGATACGCAAAATA	A	2840182	2840215	1	1	GAAACA	AGAAACA	TRUE
NZ_QJSG01000008	Vibrio cholerae strain CRA_S9 NODE_8_length_170289_cov_39.0194, whole genome shotgun sequence	5	TATTTTGCGTATCACCGAAGCGCTGTAGGTTAT	46	CP001235	Vibrio cholerae O395 chromosome I, complete sequence	Part of CRISPR array	3024078	2014-01-31	N/A	N/A	ATAACCTACAGCGCTTCGGTGATACGCAAAATA	A	345489	345522	1	1	GAAACA	AGAAACA	TRUE
NZ_QJSG01000008	Vibrio cholerae strain CRA_S9 NODE_8_length_170289_cov_39.0194, whole genome shotgun sequence	5	TATTTTGCGTATCACCGAAGCGCTGTAGGTTAT	46	CP000627	Vibrio cholerae O395 chromosome 1, complete sequence	Part of CRISPR array	3024069	2019-03-11	N/A	N/A	ATAACCTACAGCGCTTCGGTGATACGCAAAATA	A	2838141	2838174	1	1	GAAACA	AGAAACA	TRUE
NZ_QJSG01000008	Vibrio cholerae strain CRA_S9 NODE_8_length_170289_cov_39.0194, whole genome shotgun sequence	6	CAGCAATGTGTTATCCAATGCGAAAGCGCCGTT	46	CP045719	Vibrio cholerae O395 chromosome 2, complete genome	Part of CRISPR array	3026110	2019-11-09	2016-10	Norway	AACGGCGCTTTCGCATTGGATAACACATTGCTG	G	2840121	2840154	1	1	GAAACA	GGAAACA	TRUE
NZ_QJSG01000008	Vibrio cholerae strain CRA_S9 NODE_8_length_170289_cov_39.0194, whole genome shotgun sequence	6	CAGCAATGTGTTATCCAATGCGAAAGCGCCGTT	46	CP001235	Vibrio cholerae O395 chromosome I, complete sequence	Part of CRISPR array	3024078	2014-01-31	N/A	N/A	AACGGCGCTTTCGCATTGGATAACACATTGCTG	G	345428	345461	1	1	GAAACA	GGAAACA	TRUE
NZ_QJSG01000008	Vibrio cholerae strain CRA_S9 NODE_8_length_170289_cov_39.0194, whole genome shotgun sequence	6	CAGCAATGTGTTATCCAATGCGAAAGCGCCGTT	46	CP000627	Vibrio cholerae O395 chromosome 1, complete sequence	Part of CRISPR array	3024069	2019-03-11	N/A	N/A	AACGGCGCTTTCGCATTGGATAACACATTGCTG	G	2838080	2838113	1	1	GAAACA	GGAAACA	TRUE
NZ_QJSG01000008	Vibrio cholerae strain CRA_S9 NODE_8_length_170289_cov_39.0194, whole genome shotgun sequence	7	CATCTGGAACGCACTCAAGCGGCAATCCGAAGT	46	CP045719	Vibrio cholerae O395 chromosome 2, complete genome	Part of CRISPR array	3026110	2019-11-09	2016-10	Norway	ACTTCGGATTGCCGCTTGAGTGCGTTCCAGATG	G	2840060	2840093	1	1	GAAACA	GGAAACA	TRUE
NZ_QJSG01000008	Vibrio cholerae strain CRA_S9 NODE_8_length_170289_cov_39.0194, whole genome shotgun sequence	7	CATCTGGAACGCACTCAAGCGGCAATCCGAAGT	46	CP001235	Vibrio cholerae O395 chromosome I, complete sequence	Part of CRISPR array	3024078	2014-01-31	N/A	N/A	ACTTCGGATTGCCGCTTGAGTGCGTTCCAGATG	G	345367	345400	1	1	GAAACA	GGAAACA	TRUE
NZ_QJSG01000008	Vibrio cholerae strain CRA_S9 NODE_8_length_170289_cov_39.0194, whole genome shotgun sequence	7	CATCTGGAACGCACTCAAGCGGCAATCCGAAGT	46	CP000627	Vibrio cholerae O395 chromosome 1, complete sequence	Part of CRISPR array	3024069	2019-03-11	N/A	N/A	ACTTCGGATTGCCGCTTGAGTGCGTTCCAGATG	G	2838019	2838052	1	1	GAAACA	GGAAACA	TRUE
NZ_QJSG01000008	Vibrio cholerae strain CRA_S9 NODE_8_length_170289_cov_39.0194, whole genome shotgun sequence	7	CATCTGGAACGCACTCAAGCGGCAATCCGAAGT	46	MK575466	Vibrio phage Rostov 7, complete genome	Target: hypothetical protein, Upstream: DUF1064 domain-containing protein, Downstream: terminase large subunit family protein	45903	2019-03-10	N/A	N/A	ACTTCGGATTGCCGCTTGAGTACGTTCCAGATG	G	18643	18676	1	0.969697	TTGCGC	GTTGCGC	FALSE
NZ_QJSG01000008	Vibrio cholerae strain CRA_S9 NODE_8_length_170289_cov_39.0194, whole genome shotgun sequence	8	TAAAAACATTGATGCTTGCAGGATGGCTTTTCA	46	MK575466	Vibrio phage Rostov 7, complete genome	Clp protease	45903	2019-03-10	N/A	N/A	TGAAAAGCCATCCTGCAAGTATCAATGTTTTTA	A	27559	27592	1	0.969697	TTGATG	ATTGATG	FALSE
NZ_QJSG01000008	Vibrio cholerae strain CRA_S9 NODE_8_length_170289_cov_39.0194, whole genome shotgun sequence	8	TAAAAACATTGATGCTTGCAGGATGGCTTTTCA	46	KJ545483	Vibrio phage phi 2, complete genome	Clp protease-like protein	41476	2014-12-26	N/A	N/A	TGAAAAGCCATCCTGCAAGCATCAGTGTCTTTA	A	6173	6206	1	0.939394	TTGATG	ATTGATG	FALSE
NZ_QJSG01000008	Vibrio cholerae strain CRA_S9 NODE_8_length_170289_cov_39.0194, whole genome shotgun sequence	8	TAAAAACATTGATGCTTGCAGGATGGCTTTTCA	46	KJ572845	Vibrio phage X29, complete genome	protease-like protein	41569	2014-12-26	N/A	N/A	TGAAAAGCCATCCTGCAAGCATCAGTGTCTTTA	A	6173	6206	1	0.939394	TTGATG	ATTGATG	FALSE
NZ_QJSG01000008	Vibrio cholerae strain CRA_S9 NODE_8_length_170289_cov_39.0194, whole genome shotgun sequence	9	TCATGGCAGCGATATTTGTTTTACCCTTCATAC	46	CP045719	Vibrio cholerae O395 chromosome 2, complete genome	Part of CRISPR array	3026110	2019-11-09	2016-10	Norway	GTATGAAGGGTAAAACAAATATCGCTGCCATGA	A	2839999	2840032	1	1	GAAACA	AGAAACA	TRUE
NZ_QJSG01000008	Vibrio cholerae strain CRA_S9 NODE_8_length_170289_cov_39.0194, whole genome shotgun sequence	9	TCATGGCAGCGATATTTGTTTTACCCTTCATAC	46	CP001235	Vibrio cholerae O395 chromosome I, complete sequence	Part of CRISPR array	3024078	2014-01-31	N/A	N/A	GTATGAAGGGTAAAACAAATATCGCTGCCATGA	A	345306	345339	1	1	GAAACA	AGAAACA	TRUE
NZ_QJSG01000008	Vibrio cholerae strain CRA_S9 NODE_8_length_170289_cov_39.0194, whole genome shotgun sequence	9	TCATGGCAGCGATATTTGTTTTACCCTTCATAC	46	CP000627	Vibrio cholerae O395 chromosome 1, complete sequence	Part of CRISPR array	3024069	2019-03-11	N/A	N/A	GTATGAAGGGTAAAACAAATATCGCTGCCATGA	A	2837958	2837991	1	1	GAAACA	AGAAACA	TRUE
NZ_QJSG01000008	Vibrio cholerae strain CRA_S9 NODE_8_length_170289_cov_39.0194, whole genome shotgun sequence	10	CGTAATCTTCTTTGTCTGAGTAATCCAAAATAC	46	CP045719	Vibrio cholerae O395 chromosome 2, complete genome	Part of CRISPR array	3026110	2019-11-09	2016-10	Norway	GTATTTTGGATTACTCAGACAAAGAAGATTACG	G	2839938	2839971	1	1	GAAACA	GGAAACA	TRUE
NZ_QJSG01000008	Vibrio cholerae strain CRA_S9 NODE_8_length_170289_cov_39.0194, whole genome shotgun sequence	10	CGTAATCTTCTTTGTCTGAGTAATCCAAAATAC	46	CP001235	Vibrio cholerae O395 chromosome I, complete sequence	Part of CRISPR array	3024078	2014-01-31	N/A	N/A	GTATTTTGGATTACTCAGACAAAGAAGATTACG	G	345245	345278	1	1	GAAACA	GGAAACA	TRUE
NZ_QJSG01000008	Vibrio cholerae strain CRA_S9 NODE_8_length_170289_cov_39.0194, whole genome shotgun sequence	10	CGTAATCTTCTTTGTCTGAGTAATCCAAAATAC	46	CP000627	Vibrio cholerae O395 chromosome 1, complete sequence	Part of CRISPR array	3024069	2019-03-11	N/A	N/A	GTATTTTGGATTACTCAGACAAAGAAGATTACG	G	2837897	2837930	1	1	GAAACA	GGAAACA	TRUE
NZ_QJSG01000008	Vibrio cholerae strain CRA_S9 NODE_8_length_170289_cov_39.0194, whole genome shotgun sequence	11	CCACTATTTCAATAATCGGCGTAGCTCCGACTG	46	CP045719	Vibrio cholerae O395 chromosome 2, complete genome	Part of CRISPR array	3026110	2019-11-09	2016-10	Norway	CAGTCGGAGCTACGCCGATTATTGAAATAGTGG	G	2839877	2839910	1	1	GAAACA	GGAAACA	TRUE
NZ_QJSG01000008	Vibrio cholerae strain CRA_S9 NODE_8_length_170289_cov_39.0194, whole genome shotgun sequence	11	CCACTATTTCAATAATCGGCGTAGCTCCGACTG	46	CP001235	Vibrio cholerae O395 chromosome I, complete sequence	Part of CRISPR array	3024078	2014-01-31	N/A	N/A	CAGTCGGAGCTACGCCGATTATTGAAATAGTGG	G	345184	345217	1	1	GAAACA	GGAAACA	TRUE
NZ_QJSG01000008	Vibrio cholerae strain CRA_S9 NODE_8_length_170289_cov_39.0194, whole genome shotgun sequence	11	CCACTATTTCAATAATCGGCGTAGCTCCGACTG	46	CP000627	Vibrio cholerae O395 chromosome 1, complete sequence	Part of CRISPR array	3024069	2019-03-11	N/A	N/A	CAGTCGGAGCTACGCCGATTATTGAAATAGTGG	G	2837836	2837869	1	1	GAAACA	GGAAACA	TRUE
NZ_QJSG01000008	Vibrio cholerae strain CRA_S9 NODE_8_length_170289_cov_39.0194, whole genome shotgun sequence	12	TACTTTGGGCCTTGTTTTATGTGCCAGTGCCCG	46	CP045719	Vibrio cholerae O395 chromosome 2, complete genome	Part of CRISPR array	3026110	2019-11-09	2016-10	Norway	CGGGCACTGGCACATAAAACAAGGCCCAAAGTA	A	2839816	2839849	1	1	GAAACA	AGAAACA	TRUE
NZ_QJSG01000008	Vibrio cholerae strain CRA_S9 NODE_8_length_170289_cov_39.0194, whole genome shotgun sequence	12	TACTTTGGGCCTTGTTTTATGTGCCAGTGCCCG	46	CP001235	Vibrio cholerae O395 chromosome I, complete sequence	Part of CRISPR array	3024078	2014-01-31	N/A	N/A	CGGGCACTGGCACATAAAACAAGGCCCAAAGTA	A	345123	345156	1	1	GAAACA	AGAAACA	TRUE
NZ_QJSG01000008	Vibrio cholerae strain CRA_S9 NODE_8_length_170289_cov_39.0194, whole genome shotgun sequence	12	TACTTTGGGCCTTGTTTTATGTGCCAGTGCCCG	46	CP000627	Vibrio cholerae O395 chromosome 1, complete sequence	Part of CRISPR array	3024069	2019-03-11	N/A	N/A	CGGGCACTGGCACATAAAACAAGGCCCAAAGTA	A	2837775	2837808	1	1	GAAACA	AGAAACA	TRUE
NZ_QJSG01000008	Vibrio cholerae strain CRA_S9 NODE_8_length_170289_cov_39.0194, whole genome shotgun sequence	13	TGGAAGTTATTTATATTGGACCTGATTGCACGG	46	CP045719	Vibrio cholerae O395 chromosome 2, complete genome	Part of CRISPR array	3026110	2019-11-09	2016-10	Norway	CCGTGCAATCAGGTCCAATATAAATAACTTCCA	A	2839755	2839788	1	1	GAAACA	AGAAACA	TRUE
NZ_QJSG01000008	Vibrio cholerae strain CRA_S9 NODE_8_length_170289_cov_39.0194, whole genome shotgun sequence	13	TGGAAGTTATTTATATTGGACCTGATTGCACGG	46	CP001235	Vibrio cholerae O395 chromosome I, complete sequence	Part of CRISPR array	3024078	2014-01-31	N/A	N/A	CCGTGCAATCAGGTCCAATATAAATAACTTCCA	A	345062	345095	1	1	GAAACA	AGAAACA	TRUE
NZ_QJSG01000008	Vibrio cholerae strain CRA_S9 NODE_8_length_170289_cov_39.0194, whole genome shotgun sequence	13	TGGAAGTTATTTATATTGGACCTGATTGCACGG	46	CP000627	Vibrio cholerae O395 chromosome 1, complete sequence	Part of CRISPR array	3024069	2019-03-11	N/A	N/A	CCGTGCAATCAGGTCCAATATAAATAACTTCCA	A	2837714	2837747	1	1	GAAACA	AGAAACA	TRUE
NZ_QJSG01000008	Vibrio cholerae strain CRA_S9 NODE_8_length_170289_cov_39.0194, whole genome shotgun sequence	14	CAACAAACCAGCCACTTTGCATTTTGTAGCAGA	46	CP045719	Vibrio cholerae O395 chromosome 2, complete genome	Part of CRISPR array	3026110	2019-11-09	2016-10	Norway	TCTGCTACAAAATGCAAAGTGGCTGGTTTGTTG	G	2839694	2839727	1	1	GAAACA	GGAAACA	TRUE
NZ_QJSG01000008	Vibrio cholerae strain CRA_S9 NODE_8_length_170289_cov_39.0194, whole genome shotgun sequence	14	CAACAAACCAGCCACTTTGCATTTTGTAGCAGA	46	CP001235	Vibrio cholerae O395 chromosome I, complete sequence	Part of CRISPR array	3024078	2014-01-31	N/A	N/A	TCTGCTACAAAATGCAAAGTGGCTGGTTTGTTG	G	345001	345034	1	1	GAAACA	GGAAACA	TRUE
NZ_QJSG01000008	Vibrio cholerae strain CRA_S9 NODE_8_length_170289_cov_39.0194, whole genome shotgun sequence	14	CAACAAACCAGCCACTTTGCATTTTGTAGCAGA	46	CP000627	Vibrio cholerae O395 chromosome 1, complete sequence	Part of CRISPR array	3024069	2019-03-11	N/A	N/A	TCTGCTACAAAATGCAAAGTGGCTGGTTTGTTG	G	2837653	2837686	1	1	GAAACA	GGAAACA	TRUE
NZ_QJSG01000008	Vibrio cholerae strain CRA_S9 NODE_8_length_170289_cov_39.0194, whole genome shotgun sequence	15	TTCGAAAAGCTATTAGGCGGCATAACCACAGTT	46	CP045719	Vibrio cholerae O395 chromosome 2, complete genome	Part of CRISPR array	3026110	2019-11-09	2016-10	Norway	AACTGTGGTTATGCCGCCTAATAGCTTTTCGAA	A	2839633	2839666	1	1	GAAACA	AGAAACA	TRUE
NZ_QJSG01000008	Vibrio cholerae strain CRA_S9 NODE_8_length_170289_cov_39.0194, whole genome shotgun sequence	15	TTCGAAAAGCTATTAGGCGGCATAACCACAGTT	46	CP001235	Vibrio cholerae O395 chromosome I, complete sequence	Part of CRISPR array	3024078	2014-01-31	N/A	N/A	AACTGTGGTTATGCCGCCTAATAGCTTTTCGAA	A	344940	344973	1	1	GAAACA	AGAAACA	TRUE
NZ_QJSG01000008	Vibrio cholerae strain CRA_S9 NODE_8_length_170289_cov_39.0194, whole genome shotgun sequence	15	TTCGAAAAGCTATTAGGCGGCATAACCACAGTT	46	CP000627	Vibrio cholerae O395 chromosome 1, complete sequence	Part of CRISPR array	3024069	2019-03-11	N/A	N/A	AACTGTGGTTATGCCGCCTAATAGCTTTTCGAA	A	2837592	2837625	1	1	GAAACA	AGAAACA	TRUE
NZ_QJSG01000008	Vibrio cholerae strain CRA_S9 NODE_8_length_170289_cov_39.0194, whole genome shotgun sequence	20	CAAGTCGCTCTTTACACTCGATGCAGTGACGCG	46	MG592462	Vibrio phage 1.087.A._10N.261.45.F9, partial genome	P-loop containing nucleoside triphosphate hydrolase	45674	2018-01-24	2010-09-18	USA: Massachusetts, Nahant, Canoe Cove	CGCGTCACTGCATCCAGTGTAAAGAGCGCTTG	G	35136	35168	1	0.939394	GTCGAT	GGTCGAT	FALSE
NZ_QJSG01000008	Vibrio cholerae strain CRA_S9 NODE_8_length_170289_cov_39.0194, whole genome shotgun sequence	25	CACTGTACTGTCCAACGTGCCCAGTGTAGCGGT	46	MK575466	Vibrio phage Rostov 7, complete genome	Target: hypothetical protein, Upstream: DUF1064 domain-containing protein, Downstream: terminase large subunit family protein	45903	2019-03-10	N/A	N/A	ACCGCTACACTGGACACGTTGGACAGTACAGTG	G	18367	18400	1	0.969697	TTGCGC	GTTGCGC	FALSE
NZ_QJSG01000008	Vibrio cholerae strain CRA_S9 NODE_8_length_170289_cov_39.0194, whole genome shotgun sequence	31	TAAAGCCAAGCTCTAACGCTTCTGAGGCTGTCA	46	KJ572845	Vibrio phage X29, complete genome	protease-like protein	41569	2014-12-26	N/A	N/A	TGACAGCCTCAGAAGCGTTAGAGCTTGGCTTTA	A	6449	6482	1	1	TTGATG	ATTGATG	FALSE
NZ_QJSG01000008	Vibrio cholerae strain CRA_S9 NODE_8_length_170289_cov_39.0194, whole genome shotgun sequence	31	TAAAGCCAAGCTCTAACGCTTCTGAGGCTGTCA	46	MK575466	Vibrio phage Rostov 7, complete genome	Clp protease	45903	2019-03-10	N/A	N/A	TGACGGCCTCAGAAGCGTTAGAGCTTGGCTTTA	A	27835	27868	1	0.969697	TTGATG	ATTGATG	FALSE
NZ_QJSG01000008	Vibrio cholerae strain CRA_S9 NODE_8_length_170289_cov_39.0194, whole genome shotgun sequence	32	TAAAGCTCTTTATACTCGCCTTGTCCAAACATC	46	MK575466	Vibrio phage Rostov 7, complete genome	Target: [], Upstream: tail tape measure protein, Downstream: baseplate protein	45903	2019-03-10	N/A	N/A	GATGTTTGGACAAGGCGAGTATAAAGAGCTTTA	A	38300	38333	1	1	TTCCAT	ATTCCAT	FALSE
NZ_QJSG01000008	Vibrio cholerae strain CRA_S9 NODE_8_length_170289_cov_39.0194, whole genome shotgun sequence	32	TAAAGCTCTTTATACTCGCCTTGTCCAAACATC	46	KJ572845	Vibrio phage X29, complete genome	Target: [], Upstream: late control D family protein, Downstream: lysozyme	41569	2014-12-26	N/A	N/A	GATGTTTGGACAAGGCGAGTATAAAGAGCTTTA	A	17085	17118	1	1	TTCCAT	ATTCCAT	FALSE
NZ_QJSG01000008	Vibrio cholerae strain CRA_S9 NODE_8_length_170289_cov_39.0194, whole genome shotgun sequence	33	TCAATTTTCAGTGCAGAGTTTGCAGCCGGAATG	46	MK575466	Vibrio phage Rostov 7, complete genome	tail sheath protein	45903	2019-03-10	N/A	N/A	CATTCCGGCTGCAAACTCTGCACTGAAAATTGA	A	32390	32423	1	1	TTACAG	ATTACAG	FALSE
NZ_QJSG01000008	Vibrio cholerae strain CRA_S9 NODE_8_length_170289_cov_39.0194, whole genome shotgun sequence	33	TCAATTTTCAGTGCAGAGTTTGCAGCCGGAATG	46	KJ572845	Vibrio phage X29, complete genome	tail sheath protein	41569	2014-12-26	N/A	N/A	CATTCCGGCTGCAAACTCTGCACTGAAAATTGA	A	11004	11037	1	1	TTACAG	ATTACAG	FALSE
NZ_QJSG01000008	Vibrio cholerae strain CRA_S9 NODE_8_length_170289_cov_39.0194, whole genome shotgun sequence	33	TCAATTTTCAGTGCAGAGTTTGCAGCCGGAATG	46	KJ545483	Vibrio phage phi 2, complete genome	tail protein	41476	2014-12-26	N/A	N/A	CATTCCGGCTGCAAACTCTGCACTGAAAACTGA	A	11004	11037	1	0.969697	TTACAG	ATTACAG	FALSE
NZ_QJSG01000008	Vibrio cholerae strain CRA_S9 NODE_8_length_170289_cov_39.0194, whole genome shotgun sequence	34	CGAGTGGGTTTAGGTTGTAGGTTGCACATACGC	46	CP045719	Vibrio cholerae O395 chromosome 2, complete genome	Part of CRISPR array	3026110	2019-11-09	2016-10	Norway	GCGTATGTGCAACCTACAACCTAAACCCACTCG	G	2839572	2839605	1	1	GAAACA	GGAAACA	TRUE
NZ_QJSG01000008	Vibrio cholerae strain CRA_S9 NODE_8_length_170289_cov_39.0194, whole genome shotgun sequence	34	CGAGTGGGTTTAGGTTGTAGGTTGCACATACGC	46	CP001235	Vibrio cholerae O395 chromosome I, complete sequence	Part of CRISPR array	3024078	2014-01-31	N/A	N/A	GCGTATGTGCAACCTACAACCTAAACCCACTCG	G	344879	344912	1	1	GAAACA	GGAAACA	TRUE
NZ_QJSG01000008	Vibrio cholerae strain CRA_S9 NODE_8_length_170289_cov_39.0194, whole genome shotgun sequence	34	CGAGTGGGTTTAGGTTGTAGGTTGCACATACGC	46	CP000627	Vibrio cholerae O395 chromosome 1, complete sequence	Part of CRISPR array	3024069	2019-03-11	N/A	N/A	GCGTATGTGCAACCTACAACCTAAACCCACTCG	G	2837531	2837564	1	1	GAAACA	GGAAACA	TRUE
NZ_QJSG01000008	Vibrio cholerae strain CRA_S9 NODE_8_length_170289_cov_39.0194, whole genome shotgun sequence	35	TCACCCAGCACATTACCACCCATGATCAGCGTT	46	CP045719	Vibrio cholerae O395 chromosome 2, complete genome	Part of CRISPR array	3026110	2019-11-09	2016-10	Norway	AACGCTGATCATGGGTGGTAATGTGCTGGGTGA	A	2839511	2839544	1	1	GAAACA	AGAAACA	TRUE
NZ_QJSG01000008	Vibrio cholerae strain CRA_S9 NODE_8_length_170289_cov_39.0194, whole genome shotgun sequence	35	TCACCCAGCACATTACCACCCATGATCAGCGTT	46	MK575466	Vibrio phage Rostov 7, complete genome	Target: [], Upstream: baseplate assembly protein V, Downstream: baseplate protein	45903	2019-03-10	N/A	N/A	AACGCTGATCATGGGTGGTAATGTGCTGGGTGA	A	39292	39325	1	1	TTTTGT	ATTTTGT	FALSE
NZ_QJSG01000008	Vibrio cholerae strain CRA_S9 NODE_8_length_170289_cov_39.0194, whole genome shotgun sequence	35	TCACCCAGCACATTACCACCCATGATCAGCGTT	46	KJ572845	Vibrio phage X29, complete genome	Target: hypothetical protein, Upstream: putative baseplate protein, Downstream: lysozyme	41569	2014-12-26	N/A	N/A	AACGCTGATCATGGGTGGTAATGTGCTGGGTGA	A	18077	18110	1	1	TTTTGT	ATTTTGT	FALSE
NZ_QJSG01000008	Vibrio cholerae strain CRA_S9 NODE_8_length_170289_cov_39.0194, whole genome shotgun sequence	35	TCACCCAGCACATTACCACCCATGATCAGCGTT	46	CP001235	Vibrio cholerae O395 chromosome I, complete sequence	Part of CRISPR array	3024078	2014-01-31	N/A	N/A	AACGCTGATCATGGGTGGTAATGTGCTGGGTGA	A	344818	344851	1	1	GAAACA	AGAAACA	TRUE
NZ_QJSG01000008	Vibrio cholerae strain CRA_S9 NODE_8_length_170289_cov_39.0194, whole genome shotgun sequence	35	TCACCCAGCACATTACCACCCATGATCAGCGTT	46	CP000627	Vibrio cholerae O395 chromosome 1, complete sequence	Part of CRISPR array	3024069	2019-03-11	N/A	N/A	AACGCTGATCATGGGTGGTAATGTGCTGGGTGA	A	2837470	2837503	1	1	GAAACA	AGAAACA	TRUE
NZ_QJSG01000008	Vibrio cholerae strain CRA_S9 NODE_8_length_170289_cov_39.0194, whole genome shotgun sequence	36	TACTGGCCGATGAGGTGGACCGCTACGGCTTCA	46	CP045719	Vibrio cholerae O395 chromosome 2, complete genome	Part of CRISPR array	3026110	2019-11-09	2016-10	Norway	TGAAGCCGTAGCGGTCCACCTCATCGGCCAGTA	A	2839450	2839483	1	1	GAAACA	AGAAACA	TRUE
NZ_QJSG01000008	Vibrio cholerae strain CRA_S9 NODE_8_length_170289_cov_39.0194, whole genome shotgun sequence	36	TACTGGCCGATGAGGTGGACCGCTACGGCTTCA	46	KJ572845	Vibrio phage X29, complete genome	terminase large subunit	41569	2014-12-26	N/A	N/A	TGAAGCCGTAGCGGTCCACCTCATCGGCCAGTA	A	1891	1924	1	1	TTATCC	ATTATCC	FALSE
NZ_QJSG01000008	Vibrio cholerae strain CRA_S9 NODE_8_length_170289_cov_39.0194, whole genome shotgun sequence	36	TACTGGCCGATGAGGTGGACCGCTACGGCTTCA	46	CP001235	Vibrio cholerae O395 chromosome I, complete sequence	Part of CRISPR array	3024078	2014-01-31	N/A	N/A	TGAAGCCGTAGCGGTCCACCTCATCGGCCAGTA	A	344757	344790	1	1	GAAACA	AGAAACA	TRUE
NZ_QJSG01000008	Vibrio cholerae strain CRA_S9 NODE_8_length_170289_cov_39.0194, whole genome shotgun sequence	36	TACTGGCCGATGAGGTGGACCGCTACGGCTTCA	46	CP000627	Vibrio cholerae O395 chromosome 1, complete sequence	Part of CRISPR array	3024069	2019-03-11	N/A	N/A	TGAAGCCGTAGCGGTCCACCTCATCGGCCAGTA	A	2837409	2837442	1	1	GAAACA	AGAAACA	TRUE
NZ_QJSG01000008	Vibrio cholerae strain CRA_S9 NODE_8_length_170289_cov_39.0194, whole genome shotgun sequence	37	TAAGTAACGCTGCTACTGCCCTGAGCTAGTACC	46	CP045719	Vibrio cholerae O395 chromosome 2, complete genome	Part of CRISPR array	3026110	2019-11-09	2016-10	Norway	GGTACTAGCTCAGGGCAGTAGCAGCGTTACTTA	A	2839389	2839422	1	1	GAAACA	AGAAACA	TRUE
NZ_QJSG01000008	Vibrio cholerae strain CRA_S9 NODE_8_length_170289_cov_39.0194, whole genome shotgun sequence	37	TAAGTAACGCTGCTACTGCCCTGAGCTAGTACC	46	CP001235	Vibrio cholerae O395 chromosome I, complete sequence	Part of CRISPR array	3024078	2014-01-31	N/A	N/A	GGTACTAGCTCAGGGCAGTAGCAGCGTTACTTA	A	344696	344729	1	1	GAAACA	AGAAACA	TRUE
NZ_QJSG01000008	Vibrio cholerae strain CRA_S9 NODE_8_length_170289_cov_39.0194, whole genome shotgun sequence	37	TAAGTAACGCTGCTACTGCCCTGAGCTAGTACC	46	CP000627	Vibrio cholerae O395 chromosome 1, complete sequence	Part of CRISPR array	3024069	2019-03-11	N/A	N/A	GGTACTAGCTCAGGGCAGTAGCAGCGTTACTTA	A	2837348	2837381	1	1	GAAACA	AGAAACA	TRUE
NZ_QJSG01000008	Vibrio cholerae strain CRA_S9 NODE_8_length_170289_cov_39.0194, whole genome shotgun sequence	38	CAGGCGAAACGTCTCTCGCACGTAAATCAGGTC	46	KJ572845	Vibrio phage X29, complete genome	ASCH domain protein	41569	2014-12-26	N/A	N/A	GACCTGATTTACGTGCGAGAGACGTTTCGCCTG	G	37057	37090	1	1	TTCAAT	GTTCAAT	FALSE
NZ_QJSG01000008	Vibrio cholerae strain CRA_S9 NODE_8_length_170289_cov_39.0194, whole genome shotgun sequence	38	CAGGCGAAACGTCTCTCGCACGTAAATCAGGTC	46	CP046736	Vibrio cholerae strain 3528-08 chromosome 1, complete sequence	No CDS info in file	3101042	2019-12-18	2008-06-18	USA: Texas	GACCTGATTTACGTGCGCGAGACGTTTCGCATG	G	1841836	1841869	1	0.939394	TTCAAT	GTTCAAT	FALSE
NZ_QJSG01000008	Vibrio cholerae strain CRA_S9 NODE_8_length_170289_cov_39.0194, whole genome shotgun sequence	38	CAGGCGAAACGTCTCTCGCACGTAAATCAGGTC	46	KJ545483	Vibrio phage phi 2, complete genome	Target: hypothetical protein, Upstream: DNA recombination-dependent growth factor C, Downstream: single-stranded DNA-binding protein	41476	2014-12-26	N/A	N/A	GACCTGATTTACGTGCGAGAGACGTTTAGTCTG	G	37057	37090	1	0.939394	TTCAAT	GTTCAAT	FALSE
NZ_QJSG01000008	Vibrio cholerae strain CRA_S9 NODE_8_length_170289_cov_39.0194, whole genome shotgun sequence	39	TGCCTATTGTGTATCGGTCCTGACCGCTTTGAT	46	KJ572845	Vibrio phage X29, complete genome	single-stranded DNA-binding protein	41569	2014-12-26	N/A	N/A	ATCAAAGCGGTCAGGACCGATACACAATAGGCA	A	38464	38497	1	1	TTGTGG	ATTGTGG	FALSE
NZ_QJSG01000008	Vibrio cholerae strain CRA_S9 NODE_8_length_170289_cov_39.0194, whole genome shotgun sequence	39	TGCCTATTGTGTATCGGTCCTGACCGCTTTGAT	46	MK575466	Vibrio phage Rostov 7, complete genome	Target: [], Upstream: DUF1064 domain-containing protein, Downstream: terminase large subunit family protein	45903	2019-03-10	N/A	N/A	ATCAGAGCGGTCAGGACCGATACACAACAGGCA	A	15734	15767	1	0.939394	TTGTGG	ATTGTGG	FALSE
NZ_QJSG01000008	Vibrio cholerae strain CRA_S9 NODE_8_length_170289_cov_39.0194, whole genome shotgun sequence	40	CCATCCTTTCAGCAAGGGTGAGAAGGCTTGCAA	46	MK575466	Vibrio phage Rostov 7, complete genome	Target: hypothetical protein, Upstream: DUF1064 domain-containing protein, Downstream: terminase large subunit family protein	45903	2019-03-10	N/A	N/A	TTGCAAGCCTTCTCACCCTTGCTGAAAGGATGG	G	15070	15103	1	1	TTTAAC	GTTTAAC	FALSE
NZ_QJSG01000008	Vibrio cholerae strain CRA_S9 NODE_8_length_170289_cov_39.0194, whole genome shotgun sequence	40	CCATCCTTTCAGCAAGGGTGAGAAGGCTTGCAA	46	KJ545483	Vibrio phage phi 2, complete genome	Target: hypothetical protein, Upstream: DNA recombination-dependent growth factor C, Downstream: single-stranded DNA-binding protein	41476	2014-12-26	N/A	N/A	TTGCAAGCCTTCTCACCCTTGCTGAAAGGATGG	G	37800	37833	1	1	TTTAAC	GTTTAAC	FALSE
NZ_QJSG01000008	Vibrio cholerae strain CRA_S9 NODE_8_length_170289_cov_39.0194, whole genome shotgun sequence	40	CCATCCTTTCAGCAAGGGTGAGAAGGCTTGCAA	46	KJ572845	Vibrio phage X29, complete genome	DNA N-6-adenine-methyltransferase	41569	2014-12-26	N/A	N/A	TTGCAAGCCTTCTCACCCTTGCTGAAAGGATGG	G	37800	37833	1	1	TTTAAC	GTTTAAC	FALSE
NZ_QJSG01000008	Vibrio cholerae strain CRA_S9 NODE_8_length_170289_cov_39.0194, whole genome shotgun sequence	42	CAGTTACCTGACCAGCAAACAAAGCTTCAGCAG	46	KJ545483	Vibrio phage phi 2, complete genome	major capsid E family protein	41476	2014-12-26	N/A	N/A	CTGCTGAAGCTTTGTTTGCTGGTCAGGTAACTG	G	7869	7902	1	1	TTGAAG	GTTGAAG	FALSE
NZ_QJSG01000008	Vibrio cholerae strain CRA_S9 NODE_8_length_170289_cov_39.0194, whole genome shotgun sequence	42	CAGTTACCTGACCAGCAAACAAAGCTTCAGCAG	46	KJ572845	Vibrio phage X29, complete genome	major capsid E family protein	41569	2014-12-26	N/A	N/A	CTGCTGAAGCTTTGTTTGCTGGTCAGGTAACTG	G	7869	7902	1	1	TTGAAG	GTTGAAG	FALSE
NZ_QJSG01000008	Vibrio cholerae strain CRA_S9 NODE_8_length_170289_cov_39.0194, whole genome shotgun sequence	43	TACGTCAACGGACAAACCAAAACCGAATGGAAG	46	CP045719	Vibrio cholerae O395 chromosome 2, complete genome	Part of CRISPR array	3026110	2019-11-09	2016-10	Norway	CTTCCATTCGGTTTTGGTTTGTCCGTTGACGTA	A	2839328	2839361	1	1	GAAACA	AGAAACA	TRUE
NZ_QJSG01000008	Vibrio cholerae strain CRA_S9 NODE_8_length_170289_cov_39.0194, whole genome shotgun sequence	43	TACGTCAACGGACAAACCAAAACCGAATGGAAG	46	MK575466	Vibrio phage Rostov 7, complete genome	terminase large subunit family protein	45903	2019-03-10	N/A	N/A	CTTCCATTCGGTTTTGGTTTGTCCGTTGACGTA	A	24142	24175	1	1	CTTGAA	ACTTGAA	FALSE
NZ_QJSG01000008	Vibrio cholerae strain CRA_S9 NODE_8_length_170289_cov_39.0194, whole genome shotgun sequence	43	TACGTCAACGGACAAACCAAAACCGAATGGAAG	46	KJ545483	Vibrio phage phi 2, complete genome	terminase large subunit	41476	2014-12-26	N/A	N/A	CTTCCATTCGGTTTTGGTTTGTCCGTTGACGTA	A	3012	3045	1	1	TTTGAA	ATTTGAA	FALSE
NZ_QJSG01000008	Vibrio cholerae strain CRA_S9 NODE_8_length_170289_cov_39.0194, whole genome shotgun sequence	43	TACGTCAACGGACAAACCAAAACCGAATGGAAG	46	KJ572845	Vibrio phage X29, complete genome	terminase large subunit	41569	2014-12-26	N/A	N/A	CTTCCATTCGGTTTTGGTTTGTCCGTTGACGTA	A	3012	3045	1	1	TTTGAA	ATTTGAA	FALSE
NZ_QJSG01000008	Vibrio cholerae strain CRA_S9 NODE_8_length_170289_cov_39.0194, whole genome shotgun sequence	43	TACGTCAACGGACAAACCAAAACCGAATGGAAG	46	CP001235	Vibrio cholerae O395 chromosome I, complete sequence	Part of CRISPR array	3024078	2014-01-31	N/A	N/A	CTTCCATTCGGTTTTGGTTTGTCCGTTGACGTA	A	344635	344668	1	1	GAAACA	AGAAACA	TRUE
NZ_QJSG01000008	Vibrio cholerae strain CRA_S9 NODE_8_length_170289_cov_39.0194, whole genome shotgun sequence	43	TACGTCAACGGACAAACCAAAACCGAATGGAAG	46	CP000627	Vibrio cholerae O395 chromosome 1, complete sequence	Part of CRISPR array	3024069	2019-03-11	N/A	N/A	CTTCCATTCGGTTTTGGTTTGTCCGTTGACGTA	A	2837287	2837320	1	1	GAAACA	AGAAACA	TRUE
NZ_QJSG01000008	Vibrio cholerae strain CRA_S9 NODE_8_length_170289_cov_39.0194, whole genome shotgun sequence	44	TAAAACTTCATAGATTGTTGCCTCCATTGTTTC	46	CP045719	Vibrio cholerae O395 chromosome 2, complete genome	Part of CRISPR array	3026110	2019-11-09	2016-10	Norway	GAAACAATGGAGGCAACAATCTATGAAGTTTTA	A	2839267	2839300	1	1	GAAACA	AGAAACA	TRUE
NZ_QJSG01000008	Vibrio cholerae strain CRA_S9 NODE_8_length_170289_cov_39.0194, whole genome shotgun sequence	44	TAAAACTTCATAGATTGTTGCCTCCATTGTTTC	46	CP001235	Vibrio cholerae O395 chromosome I, complete sequence	Part of CRISPR array	3024078	2014-01-31	N/A	N/A	GAAACAATGGAGGCAACAATCTATGAAGTTTTA	A	344574	344607	1	1	GAAACA	AGAAACA	TRUE
NZ_QJSG01000008	Vibrio cholerae strain CRA_S9 NODE_8_length_170289_cov_39.0194, whole genome shotgun sequence	44	TAAAACTTCATAGATTGTTGCCTCCATTGTTTC	46	CP000627	Vibrio cholerae O395 chromosome 1, complete sequence	Part of CRISPR array	3024069	2019-03-11	N/A	N/A	GAAACAATGGAGGCAACAATCTATGAAGTTTTA	A	2837226	2837259	1	1	GAAACA	AGAAACA	TRUE
NZ_QJSG01000008	Vibrio cholerae strain CRA_S9 NODE_8_length_170289_cov_39.0194, whole genome shotgun sequence	45	CGGTTGATAAAACGCTGCGTAAGTTTTTCGAAG	46	CP045719	Vibrio cholerae O395 chromosome 2, complete genome	Part of CRISPR array	3026110	2019-11-09	2016-10	Norway	CTTCGAAAAACTTACGCAGCGTTTTATCAACCG	G	2839206	2839239	1	1	GAAACA	GGAAACA	TRUE
NZ_QJSG01000008	Vibrio cholerae strain CRA_S9 NODE_8_length_170289_cov_39.0194, whole genome shotgun sequence	45	CGGTTGATAAAACGCTGCGTAAGTTTTTCGAAG	46	CP001235	Vibrio cholerae O395 chromosome I, complete sequence	Part of CRISPR array	3024078	2014-01-31	N/A	N/A	CTTCGAAAAACTTACGCAGCGTTTTATCAACCG	G	344513	344546	1	1	GAAACA	GGAAACA	TRUE
NZ_QJSG01000008	Vibrio cholerae strain CRA_S9 NODE_8_length_170289_cov_39.0194, whole genome shotgun sequence	45	CGGTTGATAAAACGCTGCGTAAGTTTTTCGAAG	46	CP000627	Vibrio cholerae O395 chromosome 1, complete sequence	Part of CRISPR array	3024069	2019-03-11	N/A	N/A	CTTCGAAAAACTTACGCAGCGTTTTATCAACCG	G	2837165	2837198	1	1	GAAACA	GGAAACA	TRUE
NZ_QJSG01000008	Vibrio cholerae strain CRA_S9 NODE_8_length_170289_cov_39.0194, whole genome shotgun sequence	46	TGAGAATACGCCTAGCGATACAATGTACCGTAT	46	MK575466	Vibrio phage Rostov 7, complete genome	Target: uncharacterized protein, Upstream: tail protein I, Downstream: sporulation-specific N-acetylmuramoyl-L-alanine amidase	45903	2019-03-10	N/A	N/A	ATACGGTACATTGTATCGCTAGGCGTATTCTCA	A	42967	43000	1	1	TTTTGC	ATTTTGC	FALSE
NZ_QJSG01000008	Vibrio cholerae strain CRA_S9 NODE_8_length_170289_cov_39.0194, whole genome shotgun sequence	46	TGAGAATACGCCTAGCGATACAATGTACCGTAT	46	KJ545483	Vibrio phage phi 2, complete genome	Target: hypothetical protein, Upstream: tail protein I, Downstream: N-acetylmuramoyl-L-alanine amidase	41476	2014-12-26	N/A	N/A	ATACGGTACATTGTATCGCTAGGCGTATTCTCA	A	21752	21785	1	1	TTTTGC	ATTTTGC	FALSE
NZ_QJSG01000008	Vibrio cholerae strain CRA_S9 NODE_8_length_170289_cov_39.0194, whole genome shotgun sequence	46	TGAGAATACGCCTAGCGATACAATGTACCGTAT	46	KJ572845	Vibrio phage X29, complete genome	tail fiber protein	41569	2014-12-26	N/A	N/A	ATACGGTACATTGTATCGCTAGGCGTATTCTCA	A	21752	21785	1	1	TTTTGC	ATTTTGC	FALSE
NZ_QJSG01000008	Vibrio cholerae strain CRA_S9 NODE_8_length_170289_cov_39.0194, whole genome shotgun sequence	47	CAGAGCGTCAGGTCATCCGCAGTTTTGCAAACC	46	MK575466	Vibrio phage Rostov 7, complete genome	ATP-binding protein	45903	2019-03-10	N/A	N/A	GGTTTGCAAAACTGCGGATGACCTGACGCTCTG	G	7581	7614	1	1	TTTTCC	GTTTTCC	FALSE
NZ_QJSG01000008	Vibrio cholerae strain CRA_S9 NODE_8_length_170289_cov_39.0194, whole genome shotgun sequence	47	CAGAGCGTCAGGTCATCCGCAGTTTTGCAAACC	46	KJ545483	Vibrio phage phi 2, complete genome	DNA replication protein DnaC	41476	2014-12-26	N/A	N/A	GGTTTGCAAAACTGCGGATGACCTGACGCTCTG	G	30499	30532	1	1	TTTTCC	GTTTTCC	FALSE
NZ_QJSG01000008	Vibrio cholerae strain CRA_S9 NODE_8_length_170289_cov_39.0194, whole genome shotgun sequence	47	CAGAGCGTCAGGTCATCCGCAGTTTTGCAAACC	46	KJ572845	Vibrio phage X29, complete genome	IstB-like ATP binding protein	41569	2014-12-26	N/A	N/A	GGTTTGCAAAACTGCGGATGACCTGACGCTCTG	G	30499	30532	1	1	TTTTCC	GTTTTCC	FALSE
NZ_QKWT01000077	Vibrio cholerae strain 60555434 k127_144, whole genome shotgun sequence	2	TAAGCATATTCAGCCTTTAGCTATCCATAATTC	28	CP046737	Vibrio cholerae strain 2015V-1126 chromosome 1, complete sequence	Part of CRISPR array	2883085	2019-12-18	2015-08-28	USA: Virginia	GAATTATGGATAGCTAAAGGCTGAATATGCTTA	A	2328478	2328511	1	1	GAAACA	AGAAACA	TRUE
NZ_QKWT01000077	Vibrio cholerae strain 60555434 k127_144, whole genome shotgun sequence	6	CAACTAAATGATTTTTTCGGAATGGAAGAGGCC	28	KP795616	Enterovibrio sp. FF_113 m092-contig1 genomic sequence	Target: hypothetical protein, Upstream: Phage-related protein, Downstream: Transcriptional regulator	37597	2019-11-18	2014-09-10	N/A	TGCCTCTTCCATTCCGAAAAAATCATTTAGTTG	G	22962	22994	0.969697	1	TTCAAA	GTTCAAA	FALSE
NZ_QKWT01000077	Vibrio cholerae strain 60555434 k127_144, whole genome shotgun sequence	8	TCTAATACCGTTTGCTACGTCGAGGATGACCCT	28	CP043556	Vibrio cholerae strain RFB16 chromosome 2, complete sequence	replication endonuclease	1140710	2019-09-11	2017-08-27	USA: Pittsburgh	AGGGTTATCCTCGACGTAGCAAACGGTATTAGA	A	9286	9319	1	0.969697	TAAAAC	ATAAAAC	FALSE
NZ_QKWT01000077	Vibrio cholerae strain 60555434 k127_144, whole genome shotgun sequence	8	TCTAATACCGTTTGCTACGTCGAGGATGACCCT	28	AB002632	Vibrio phage fs2 DNA, complete genome	unnamed protein product; Similar to replication protein:Acc# S69515; orf 716	8651	2009-01-24	N/A	N/A	AGGGTTATCCTCGACGTAGCAAACGGTATTAGA	A	1085	1118	1	0.969697	TAAAAC	ATAAAAC	FALSE
NZ_QKWT01000077	Vibrio cholerae strain 60555434 k127_144, whole genome shotgun sequence	8	TCTAATACCGTTTGCTACGTCGAGGATGACCCT	28	KC357596	Vibrio phage VFJ, complete genome	replication protein	8555	2013-08-14	N/A	N/A	AGGATCATCCTCCACGTAGCAAACGGTATTAGA	A	798	831	1	0.939394	TAAAAC	ATAAAAC	FALSE
NZ_QKWT01000077	Vibrio cholerae strain 60555434 k127_144, whole genome shotgun sequence	13	CATTCACAACGAGGTGCGGATTGATATTGCCAA	28	CP010812	Vibrio cholerae strain 10432-62, complete genome	Target: hypothetical protein, Upstream: terminase-like family protein, Downstream: phage Mu F like family protein	4077462	2015-05-28	1962	Philippines	TTGGCAATATCAATCCGCACTTCGTTGTGAATG	G	1692798	1692831	1	0.969697	TTGGCT	GTTGGCT	FALSE
NZ_QKWT01000077	Vibrio cholerae strain 60555434 k127_144, whole genome shotgun sequence	13	CATTCACAACGAGGTGCGGATTGATATTGCCAA	28	CP046744	Vibrio cholerae strain 3569-08 chromosome 1, complete sequence	No CDS info in file	2969890	2019-12-18	2008-09-06	USA: Louisiana	TTGGCGATGTCAATCCGCACCTCGTTGTGAATG	G	2533354	2533387	1	0.939394	TTGGCT	GTTGGCT	FALSE
NZ_QKWT01000077	Vibrio cholerae strain 60555434 k127_144, whole genome shotgun sequence	13	CATTCACAACGAGGTGCGGATTGATATTGCCAA	28	CP013307	Vibrio cholerae strain E506 chromosome 1, complete sequence	Target: hypothetical protein, Upstream: conjugal transfer protein TraR, Downstream: F protein	2969901	2016-11-30	1974	USA	TTGGCGATGTCAATCCGCACCTCGTTGTGAATG	G	2400841	2400874	1	0.939394	TTGGCT	GTTGGCT	FALSE
NZ_QKWT01000077	Vibrio cholerae strain 60555434 k127_144, whole genome shotgun sequence	13	CATTCACAACGAGGTGCGGATTGATATTGCCAA	28	CP016324	Vibrio cholerae 2740-80 chromosome 1, complete sequence	Target: hypothetical protein, Upstream: peptidase, Downstream: conjugal transfer protein TraR	2987030	2016-07-11	N/A	N/A	TTGGCGATGTCAATCCGCACCTCGTTGTGAATG	G	295792	295825	1	0.939394	TTGGCT	GTTGGCT	FALSE
NZ_QKWT01000077	Vibrio cholerae strain 60555434 k127_144, whole genome shotgun sequence	14	TAGAAGGCGTACTTCTTCTCCTCAATCATTTCT	28	CP046744	Vibrio cholerae strain 3569-08 chromosome 1, complete sequence	No CDS info in file	2969890	2019-12-18	2008-09-06	USA: Louisiana	AGAAATGATTGAGGAGAAGAAGTACGCCTTCTA	A	2529677	2529710	1	1	TTCCCC	ATTCCCC	FALSE
NZ_QKWT01000077	Vibrio cholerae strain 60555434 k127_144, whole genome shotgun sequence	14	TAGAAGGCGTACTTCTTCTCCTCAATCATTTCT	28	LT897798	Vibrio cholerae isolate Vibrio cholerae str. BC1071 genome assembly, chromosome: II	Mu-like prophage I protein	1217808	2017-12-20	N/A	N/A	AGAAATGATTGAGGAGAAGAAGTACGCCTTCTA	A	122890	122923	1	1	TTCCCC	ATTCCCC	FALSE
NZ_QKWT01000077	Vibrio cholerae strain 60555434 k127_144, whole genome shotgun sequence	14	TAGAAGGCGTACTTCTTCTCCTCAATCATTTCT	28	CP013313	Vibrio cholerae strain E9120 chromosome 1, complete sequence	I protein	2961701	2016-11-30	1961	Indonesia	AGAAATGATTGAGGAGAAGAAGTACGCCTTCTA	A	611751	611784	1	1	TTCCCC	ATTCCCC	FALSE
NZ_QKWT01000077	Vibrio cholerae strain 60555434 k127_144, whole genome shotgun sequence	14	TAGAAGGCGTACTTCTTCTCCTCAATCATTTCT	28	CP013307	Vibrio cholerae strain E506 chromosome 1, complete sequence	I protein	2969901	2016-11-30	1974	USA	AGAAATGATTGAGGAGAAGAAGTACGCCTTCTA	A	2404518	2404551	1	1	TTCCCC	ATTCCCC	FALSE
NZ_QKWT01000077	Vibrio cholerae strain 60555434 k127_144, whole genome shotgun sequence	14	TAGAAGGCGTACTTCTTCTCCTCAATCATTTCT	28	CP016383	Vibrio mimicus strain SCCF01 chromosome 1, complete sequence	peptidase	3213040	2016-10-18	2013-08-26	China: Sichuan	AGAAATGATTGAGGAGAAGAAGTACGCCTTCTA	A	261978	262011	1	1	TTCCCC	ATTCCCC	FALSE
NZ_QKWT01000077	Vibrio cholerae strain 60555434 k127_144, whole genome shotgun sequence	14	TAGAAGGCGTACTTCTTCTCCTCAATCATTTCT	28	CP016383	Vibrio mimicus strain SCCF01 chromosome 1, complete sequence	peptidase	3213040	2016-10-18	2013-08-26	China: Sichuan	AGAAATGATTGAGGAGAAGAAGTACGCCTTCTA	A	2360514	2360547	1	1	TTCCCC	ATTCCCC	FALSE
NZ_QKWT01000077	Vibrio cholerae strain 60555434 k127_144, whole genome shotgun sequence	14	TAGAAGGCGTACTTCTTCTCCTCAATCATTTCT	28	CP016324	Vibrio cholerae 2740-80 chromosome 1, complete sequence	peptidase	2987030	2016-07-11	N/A	N/A	AGAAATGATTGAGGAGAAGAAGTACGCCTTCTA	A	292115	292148	1	1	TTCCCC	ATTCCCC	FALSE
NZ_QKWT01000077	Vibrio cholerae strain 60555434 k127_144, whole genome shotgun sequence	14	TAGAAGGCGTACTTCTTCTCCTCAATCATTTCT	28	CP010812	Vibrio cholerae strain 10432-62, complete genome	Target: [], Upstream: phage Mu F like family protein, Downstream: mu-like prophage I family protein	4077462	2015-05-28	1962	Philippines	AGAAATGATTGAGGAGAAGAAGTACGCCTTCTA	A	1695615	1695648	1	1	TTCCCC	ATTCCCC	FALSE
NZ_QKWT01000077	Vibrio cholerae strain 60555434 k127_144, whole genome shotgun sequence	14	TAGAAGGCGTACTTCTTCTCCTCAATCATTTCT	28	CP020373	Shewanella sp. TH2012, complete genome	Mu-like prophage I protein	4808629	2020-06-29	2012-08-30	Thailand: Chanthaburi	CGAAATGATTGAGGAAAAGAAGTACGCCTTCTA	A	1168506	1168538	0.969697	0.96875	TTCCCC	ATTCCCC	FALSE
NZ_QKWT01000077	Vibrio cholerae strain 60555434 k127_144, whole genome shotgun sequence	14	TAGAAGGCGTACTTCTTCTCCTCAATCATTTCT	28	CP045719	Vibrio cholerae O395 chromosome 2, complete genome	peptidase	3026110	2019-11-09	2016-10	Norway	AGAAATGATTGAGGAGAGAAGTACGCCTTCTA	A	710210	710242	1	0.969697	TTCCCC	ATTCCCC	FALSE
NZ_QKWT01000077	Vibrio cholerae strain 60555434 k127_144, whole genome shotgun sequence	14	TAGAAGGCGTACTTCTTCTCCTCAATCATTTCT	28	CP045719	Vibrio cholerae O395 chromosome 2, complete genome	peptidase	3026110	2019-11-09	2016-10	Norway	AGAAATGATTGAGGAGAGAAGTACGCCTTCTA	A	783470	783502	1	0.969697	TTCCCC	ATTCCCC	FALSE
NZ_QKWT01000077	Vibrio cholerae strain 60555434 k127_144, whole genome shotgun sequence	14	TAGAAGGCGTACTTCTTCTCCTCAATCATTTCT	28	CP001235	Vibrio cholerae O395 chromosome I, complete sequence	Target: hypothetical protein, Upstream: F protein, Downstream: Mu-like prophage FluMu major head subunit	3024078	2014-01-31	N/A	N/A	AGAAATGATTGAGGAGAGAAGTACGCCTTCTA	A	1239137	1239169	1	0.969697	TTCCCC	ATTCCCC	FALSE
NZ_QKWT01000077	Vibrio cholerae strain 60555434 k127_144, whole genome shotgun sequence	14	TAGAAGGCGTACTTCTTCTCCTCAATCATTTCT	28	CP001235	Vibrio cholerae O395 chromosome I, complete sequence	Target: hypothetical protein, Upstream: Mu-like prophage FluMu major head subunit, Downstream: F protein	3024078	2014-01-31	N/A	N/A	AGAAATGATTGAGGAGAGAAGTACGCCTTCTA	A	1312397	1312429	1	0.969697	TTCCCC	ATTCCCC	FALSE
NZ_QKWT01000077	Vibrio cholerae strain 60555434 k127_144, whole genome shotgun sequence	14	TAGAAGGCGTACTTCTTCTCCTCAATCATTTCT	28	CP000627	Vibrio cholerae O395 chromosome 1, complete sequence	I protein	3024069	2019-03-11	N/A	N/A	AGAAATGATTGAGGAGAGAAGTACGCCTTCTA	A	707718	707750	1	0.969697	TTCCCC	ATTCCCC	FALSE
NZ_QKWT01000077	Vibrio cholerae strain 60555434 k127_144, whole genome shotgun sequence	14	TAGAAGGCGTACTTCTTCTCCTCAATCATTTCT	28	CP000627	Vibrio cholerae O395 chromosome 1, complete sequence	I protein	3024069	2019-03-11	N/A	N/A	AGAAATGATTGAGGAGAGAAGTACGCCTTCTA	A	780978	781010	1	0.969697	TTCCCC	ATTCCCC	FALSE
NZ_QKWT01000077	Vibrio cholerae strain 60555434 k127_144, whole genome shotgun sequence	15	CCCTAGAGCAGATCCTGCTGATTAGTGATGATG	28	CP046744	Vibrio cholerae strain 3569-08 chromosome 1, complete sequence	No CDS info in file	2969890	2019-12-18	2008-09-06	USA: Louisiana	CATCATCACTAATCAGCAGGATCTGCTCTAGGG	G	2533814	2533847	1	1	TTTCTT	GTTTCTT	FALSE
NZ_QKWT01000077	Vibrio cholerae strain 60555434 k127_144, whole genome shotgun sequence	15	CCCTAGAGCAGATCCTGCTGATTAGTGATGATG	28	LT897798	Vibrio cholerae isolate Vibrio cholerae str. BC1071 genome assembly, chromosome: II	Mu-like prophage protein gp29	1217808	2017-12-20	N/A	N/A	CATCATCACTAATCAGCAGGATCTGCTCTAGGG	G	127130	127163	1	1	TTTCTT	GTTTCTT	FALSE
NZ_QKWT01000077	Vibrio cholerae strain 60555434 k127_144, whole genome shotgun sequence	15	CCCTAGAGCAGATCCTGCTGATTAGTGATGATG	28	CP013307	Vibrio cholerae strain E506 chromosome 1, complete sequence	Target: hypothetical protein, Upstream: conjugal transfer protein TraR, Downstream: F protein	2969901	2016-11-30	1974	USA	CATCATCACTAATCAGCAGGATCTGCTCTAGGG	G	2400381	2400414	1	1	TTTCTT	GTTTCTT	FALSE
NZ_QKWT01000077	Vibrio cholerae strain 60555434 k127_144, whole genome shotgun sequence	15	CCCTAGAGCAGATCCTGCTGATTAGTGATGATG	28	CP016324	Vibrio cholerae 2740-80 chromosome 1, complete sequence	Target: hypothetical protein, Upstream: peptidase, Downstream: conjugal transfer protein TraR	2987030	2016-07-11	N/A	N/A	CATCATCACTAATCAGCAGGATCTGCTCTAGGG	G	296252	296285	1	1	TTTCTT	GTTTCTT	FALSE
NZ_QKWT01000077	Vibrio cholerae strain 60555434 k127_144, whole genome shotgun sequence	15	CCCTAGAGCAGATCCTGCTGATTAGTGATGATG	28	CP046825	Vibrio mimicus strain 07-2442 chromosome 1, complete sequence	No CDS info in file	3037849	2019-12-18	2006-08-10	USA: Pennsylvania	CATCATCACTAATCAGCAGGATCTGTTCTAGGG	G	1030887	1030920	1	0.969697	TTTCTT	GTTTCTT	FALSE
NZ_QKWT01000077	Vibrio cholerae strain 60555434 k127_144, whole genome shotgun sequence	15	CCCTAGAGCAGATCCTGCTGATTAGTGATGATG	28	CP045719	Vibrio cholerae O395 chromosome 2, complete genome	DUF935 family protein	3026110	2019-11-09	2016-10	Norway	CATCATCACTAATCAGCAAGATCTGCTCTAGGG	G	706073	706106	1	0.969697	TTTCTT	GTTTCTT	FALSE
NZ_QKWT01000077	Vibrio cholerae strain 60555434 k127_144, whole genome shotgun sequence	15	CCCTAGAGCAGATCCTGCTGATTAGTGATGATG	28	CP045719	Vibrio cholerae O395 chromosome 2, complete genome	DUF935 family protein	3026110	2019-11-09	2016-10	Norway	CATCATCACTAATCAGCAAGATCTGCTCTAGGG	G	787606	787639	1	0.969697	TTTCTT	GTTTCTT	FALSE
NZ_QKWT01000077	Vibrio cholerae strain 60555434 k127_144, whole genome shotgun sequence	15	CCCTAGAGCAGATCCTGCTGATTAGTGATGATG	28	CP013313	Vibrio cholerae strain E9120 chromosome 1, complete sequence	Target: hypothetical protein, Upstream: F protein, Downstream: Mu phage endolysin Lys	2961701	2016-11-30	1961	Indonesia	CATCATCACTAATCAGCAAGATCTGCTCTAGGG	G	615888	615921	1	0.969697	TTTCTT	GTTTCTT	FALSE
NZ_QKWT01000077	Vibrio cholerae strain 60555434 k127_144, whole genome shotgun sequence	15	CCCTAGAGCAGATCCTGCTGATTAGTGATGATG	28	CP010812	Vibrio cholerae strain 10432-62, complete genome	Target: hypothetical protein, Upstream: terminase-like family protein, Downstream: phage Mu F like family protein	4077462	2015-05-28	1962	Philippines	CATCATCACTAATCAGCAAGATCTGCTCTAGGG	G	1692338	1692371	1	0.969697	TTTCTT	GTTTCTT	FALSE
NZ_QKWT01000077	Vibrio cholerae strain 60555434 k127_144, whole genome shotgun sequence	15	CCCTAGAGCAGATCCTGCTGATTAGTGATGATG	28	CP001235	Vibrio cholerae O395 chromosome I, complete sequence	Mu-like prophage FluMu protein gp29	3024078	2014-01-31	N/A	N/A	CATCATCACTAATCAGCAAGATCTGCTCTAGGG	G	1235000	1235033	1	0.969697	TTTCTT	GTTTCTT	FALSE
NZ_QKWT01000077	Vibrio cholerae strain 60555434 k127_144, whole genome shotgun sequence	15	CCCTAGAGCAGATCCTGCTGATTAGTGATGATG	28	CP001235	Vibrio cholerae O395 chromosome I, complete sequence	Mu-like prophage FluMu protein gp29	3024078	2014-01-31	N/A	N/A	CATCATCACTAATCAGCAAGATCTGCTCTAGGG	G	1316533	1316566	1	0.969697	TTTCTT	GTTTCTT	FALSE
NZ_QKWT01000077	Vibrio cholerae strain 60555434 k127_144, whole genome shotgun sequence	15	CCCTAGAGCAGATCCTGCTGATTAGTGATGATG	28	CP000627	Vibrio cholerae O395 chromosome 1, complete sequence	Target: conserved hypothetical protein, Upstream: portal protein, Downstream: F protein	3024069	2019-03-11	N/A	N/A	CATCATCACTAATCAGCAAGATCTGCTCTAGGG	G	703581	703614	1	0.969697	TTTCTT	GTTTCTT	FALSE
NZ_QKWT01000077	Vibrio cholerae strain 60555434 k127_144, whole genome shotgun sequence	15	CCCTAGAGCAGATCCTGCTGATTAGTGATGATG	28	CP000627	Vibrio cholerae O395 chromosome 1, complete sequence	Target: conserved hypothetical protein, Upstream: F protein, Downstream: portal protein	3024069	2019-03-11	N/A	N/A	CATCATCACTAATCAGCAAGATCTGCTCTAGGG	G	785114	785147	1	0.969697	TTTCTT	GTTTCTT	FALSE
NZ_QKWT01000077	Vibrio cholerae strain 60555434 k127_144, whole genome shotgun sequence	15	CCCTAGAGCAGATCCTGCTGATTAGTGATGATG	28	CP016383	Vibrio mimicus strain SCCF01 chromosome 1, complete sequence	Target: hypothetical protein, Upstream: conjugal transfer protein TraR, Downstream: peptidase	3213040	2016-10-18	2013-08-26	China: Sichuan	CATCATCACTAATCAGCAAGATCTGTTCTAGGG	G	257556	257589	1	0.939394	TTTCTT	GTTTCTT	FALSE
NZ_QKWT01000077	Vibrio cholerae strain 60555434 k127_144, whole genome shotgun sequence	15	CCCTAGAGCAGATCCTGCTGATTAGTGATGATG	28	CP016383	Vibrio mimicus strain SCCF01 chromosome 1, complete sequence	Target: hypothetical protein, Upstream: conjugal transfer protein TraR, Downstream: peptidase	3213040	2016-10-18	2013-08-26	China: Sichuan	CATCATCACTAATCAGCAAGATCTGTTCTAGGG	G	2356088	2356121	1	0.939394	TTTCTT	GTTTCTT	FALSE
NZ_QKWT01000077	Vibrio cholerae strain 60555434 k127_144, whole genome shotgun sequence	19	TCACCAATACGGATGCGGCTTGCTTTGCCAGTT	28	CP046819	Vibrio metoecus strain 2011V-1015 chromosome 2, complete sequence	No CDS info in file	1182052	2019-12-18	2010-11-09	USA: California	AACTGGCAAAGCAAGCCGCATCCGTATTGGTGA	A	954800	954833	1	1	TTGACC	ATTGACC	FALSE
NZ_QKWT01000077	Vibrio cholerae strain 60555434 k127_144, whole genome shotgun sequence	19	TCACCAATACGGATGCGGCTTGCTTTGCCAGTT	28	BA000038	Vibrio vulnificus YJ016 DNA, chromosome II, complete sequence	predicted phosphohydrolase	1857073	2016-10-07	N/A	N/A	AATTGGCAAAGCAAGCCGCATCCGTATTGGTGA	A	972512	972545	1	0.969697	TTGACC	ATTGACC	FALSE
NZ_QKWT01000077	Vibrio cholerae strain 60555434 k127_144, whole genome shotgun sequence	25	GTGTTCAAGGCGGTTATCATGACAAAGCATCAC	28	KC357596	Vibrio phage VFJ, complete genome	Target: [], Upstream: regulatory protein, Downstream: None	8555	2013-08-14	N/A	N/A	GTGATGCTTTGTCATGATAACCGCCTTGAACAG	G	8266	8298	0.969697	1	TTGGGA	GTTGGGA	FALSE
NZ_QKWT01000077	Vibrio cholerae strain 60555434 k127_144, whole genome shotgun sequence	27	CCCTACGCTCACCTTTGCGGATTATGATAAGTC	28	CP043556	Vibrio cholerae strain RFB16 chromosome 2, complete sequence	replication endonuclease	1140710	2019-09-11	2017-08-27	USA: Pittsburgh	GACTTATCATAATCCGCAACGGCGAGCGTAGGA	A	9962	9994	0.969697	0.9375	TTAGGA	ATTAGGA	FALSE
NZ_QKWT01000077	Vibrio cholerae strain 60555434 k127_144, whole genome shotgun sequence	29	TCAAGAAGCGCTTAAAATCGCCTTCATCGGCAG	28	CP043556	Vibrio cholerae strain RFB16 chromosome 2, complete sequence	replication endonuclease	1140710	2019-09-11	2017-08-27	USA: Pittsburgh	CTGCCGATGAAGGCGATTTTAAGCGCTTCTTGA	A	8487	8520	1	1	TTGCGA	ATTGCGA	FALSE
NZ_QKWT01000077	Vibrio cholerae strain 60555434 k127_144, whole genome shotgun sequence	29	TCAAGAAGCGCTTAAAATCGCCTTCATCGGCAG	28	KC357596	Vibrio phage VFJ, complete genome	replication protein	8555	2013-08-14	N/A	N/A	CTGCCGATGAAGGCGATTTTAAGCGCTTCTTGA	A	1597	1630	1	1	TTGCGA	ATTGCGA	FALSE
NZ_QKWT01000077	Vibrio cholerae strain 60555434 k127_144, whole genome shotgun sequence	29	TCAAGAAGCGCTTAAAATCGCCTTCATCGGCAG	28	AB002632	Vibrio phage fs2 DNA, complete genome	unnamed protein product; Similar to replication protein:Acc# S69515; orf 716	8651	2009-01-24	N/A	N/A	CTGCCGATGAAGGCGATTTTAAGCGCTTCTTGA	A	1884	1917	1	1	TTGCGA	ATTGCGA	FALSE
NZ_VSFV01000010	Vibrio cholerae strain N2724 NODE_23, whole genome shotgun sequence	5	TGATGATGTGCTCGATACGTTAGATCCAGGTCA	22	CP046825	Vibrio mimicus strain 07-2442 chromosome 1, complete sequence	No CDS info in file	3037849	2019-12-18	2006-08-10	USA: Pennsylvania	TGACCTGGATCTAACGTATCGAGCACATCATCA	A	1021137	1021170	1	1	TTCGCC	ATTCGCC	FALSE
NZ_VSFV01000010	Vibrio cholerae strain N2724 NODE_23, whole genome shotgun sequence	5	TGATGATGTGCTCGATACGTTAGATCCAGGTCA	22	CP046825	Vibrio mimicus strain 07-2442 chromosome 1, complete sequence	No CDS info in file	3037849	2019-12-18	2006-08-10	USA: Pennsylvania	TGACCTGGATCTAACGTATCGAGCACATCATCA	A	1021137	1021170	1	1	TTCGCC	ATTCGCC	FALSE
NZ_VSFV01000010	Vibrio cholerae strain N2724 NODE_23, whole genome shotgun sequence	5	TGATGATGTGCTCGATACGTTAGATCCAGGTCA	22	CP046744	Vibrio cholerae strain 3569-08 chromosome 1, complete sequence	No CDS info in file	2969890	2019-12-18	2008-09-06	USA: Louisiana	TGACCTGGATCTAACGTATCGAGCACATCATCA	A	2524427	2524460	1	1	TTCGCC	ATTCGCC	FALSE
NZ_VSFV01000010	Vibrio cholerae strain N2724 NODE_23, whole genome shotgun sequence	5	TGATGATGTGCTCGATACGTTAGATCCAGGTCA	22	CP046744	Vibrio cholerae strain 3569-08 chromosome 1, complete sequence	No CDS info in file	2969890	2019-12-18	2008-09-06	USA: Louisiana	TGACCTGGATCTAACGTATCGAGCACATCATCA	A	2524427	2524460	1	1	TTCGCC	ATTCGCC	FALSE
NZ_VSFV01000010	Vibrio cholerae strain N2724 NODE_23, whole genome shotgun sequence	5	TGATGATGTGCTCGATACGTTAGATCCAGGTCA	22	CP045719	Vibrio cholerae O395 chromosome 2, complete genome	phage tail protein	3026110	2019-11-09	2016-10	Norway	TGACCTGGATCTAACGTATCGAGCACATCATCA	A	715437	715470	1	1	TTCGCC	ATTCGCC	FALSE
NZ_VSFV01000010	Vibrio cholerae strain N2724 NODE_23, whole genome shotgun sequence	5	TGATGATGTGCTCGATACGTTAGATCCAGGTCA	22	CP045719	Vibrio cholerae O395 chromosome 2, complete genome	phage tail protein	3026110	2019-11-09	2016-10	Norway	TGACCTGGATCTAACGTATCGAGCACATCATCA	A	778242	778275	1	1	TTCGCC	ATTCGCC	FALSE
NZ_VSFV01000010	Vibrio cholerae strain N2724 NODE_23, whole genome shotgun sequence	5	TGATGATGTGCTCGATACGTTAGATCCAGGTCA	22	CP045719	Vibrio cholerae O395 chromosome 2, complete genome	phage tail protein	3026110	2019-11-09	2016-10	Norway	TGACCTGGATCTAACGTATCGAGCACATCATCA	A	715437	715470	1	1	TTCGCC	ATTCGCC	FALSE
NZ_VSFV01000010	Vibrio cholerae strain N2724 NODE_23, whole genome shotgun sequence	5	TGATGATGTGCTCGATACGTTAGATCCAGGTCA	22	CP045719	Vibrio cholerae O395 chromosome 2, complete genome	phage tail protein	3026110	2019-11-09	2016-10	Norway	TGACCTGGATCTAACGTATCGAGCACATCATCA	A	778242	778275	1	1	TTCGCC	ATTCGCC	FALSE
NZ_VSFV01000010	Vibrio cholerae strain N2724 NODE_23, whole genome shotgun sequence	5	TGATGATGTGCTCGATACGTTAGATCCAGGTCA	22	CP013313	Vibrio cholerae strain E9120 chromosome 1, complete sequence	tail sheath protein	2961701	2016-11-30	1961	Indonesia	TGACCTGGATCTAACGTATCGAGCACATCATCA	A	606296	606329	1	1	TTCGCC	ATTCGCC	FALSE
NZ_VSFV01000010	Vibrio cholerae strain N2724 NODE_23, whole genome shotgun sequence	5	TGATGATGTGCTCGATACGTTAGATCCAGGTCA	22	CP013307	Vibrio cholerae strain E506 chromosome 1, complete sequence	tail sheath protein	2969901	2016-11-30	1974	USA	TGACCTGGATCTAACGTATCGAGCACATCATCA	A	2409768	2409801	1	1	TTCGCC	ATTCGCC	FALSE
NZ_VSFV01000010	Vibrio cholerae strain N2724 NODE_23, whole genome shotgun sequence	5	TGATGATGTGCTCGATACGTTAGATCCAGGTCA	22	CP016324	Vibrio cholerae 2740-80 chromosome 1, complete sequence	phage tail protein	2987030	2016-07-11	N/A	N/A	TGACCTGGATCTAACGTATCGAGCACATCATCA	A	286865	286898	1	1	TTCGCC	ATTCGCC	FALSE
NZ_VSFV01000010	Vibrio cholerae strain N2724 NODE_23, whole genome shotgun sequence	5	TGATGATGTGCTCGATACGTTAGATCCAGGTCA	22	CP010812	Vibrio cholerae strain 10432-62, complete genome	phage tail sheath family protein	4077462	2015-05-28	1962	Philippines	TGACCTGGATCTAACGTATCGAGCACATCATCA	A	1700865	1700898	1	1	TTCGCT	ATTCGCT	FALSE
NZ_VSFV01000010	Vibrio cholerae strain N2724 NODE_23, whole genome shotgun sequence	5	TGATGATGTGCTCGATACGTTAGATCCAGGTCA	22	CP001235	Vibrio cholerae O395 chromosome I, complete sequence	Mu-like prophage FluMu tail sheath protein	3024078	2014-01-31	N/A	N/A	TGACCTGGATCTAACGTATCGAGCACATCATCA	A	1244364	1244397	1	1	TTCGCC	ATTCGCC	FALSE
NZ_VSFV01000010	Vibrio cholerae strain N2724 NODE_23, whole genome shotgun sequence	5	TGATGATGTGCTCGATACGTTAGATCCAGGTCA	22	CP001235	Vibrio cholerae O395 chromosome I, complete sequence	Mu-like prophage FluMu tail sheath protein	3024078	2014-01-31	N/A	N/A	TGACCTGGATCTAACGTATCGAGCACATCATCA	A	1307169	1307202	1	1	TTCGCC	ATTCGCC	FALSE
NZ_VSFV01000010	Vibrio cholerae strain N2724 NODE_23, whole genome shotgun sequence	5	TGATGATGTGCTCGATACGTTAGATCCAGGTCA	22	CP000627	Vibrio cholerae O395 chromosome 1, complete sequence	bacteriophage Mu tail sheath protein (GpL)	3024069	2019-03-11	N/A	N/A	TGACCTGGATCTAACGTATCGAGCACATCATCA	A	712945	712978	1	1	TTCGCC	ATTCGCC	FALSE
NZ_VSFV01000010	Vibrio cholerae strain N2724 NODE_23, whole genome shotgun sequence	5	TGATGATGTGCTCGATACGTTAGATCCAGGTCA	22	CP000627	Vibrio cholerae O395 chromosome 1, complete sequence	bacteriophage Mu tail sheath protein (GpL)	3024069	2019-03-11	N/A	N/A	TGACCTGGATCTAACGTATCGAGCACATCATCA	A	775750	775783	1	1	TTCGCC	ATTCGCC	FALSE
NZ_VSFV01000010	Vibrio cholerae strain N2724 NODE_23, whole genome shotgun sequence	6	TGGTACAACCACATCAGCATGCCGTTTAACGAC	22	CP046825	Vibrio mimicus strain 07-2442 chromosome 1, complete sequence	No CDS info in file	3037849	2019-12-18	2006-08-10	USA: Pennsylvania	GTCGTTAAACGGCATGCTGATGTGGTTGTACCA	A	1021700	1021733	1	1	TTCGTC	ATTCGTC	FALSE
NZ_VSFV01000010	Vibrio cholerae strain N2724 NODE_23, whole genome shotgun sequence	6	TGGTACAACCACATCAGCATGCCGTTTAACGAC	22	CP046825	Vibrio mimicus strain 07-2442 chromosome 1, complete sequence	No CDS info in file	3037849	2019-12-18	2006-08-10	USA: Pennsylvania	GTCGTTAAACGGCATGCTGATGTGGTTGTACCA	A	1021700	1021733	1	1	TTCGTC	ATTCGTC	FALSE
NZ_VSFV01000010	Vibrio cholerae strain N2724 NODE_23, whole genome shotgun sequence	6	TGGTACAACCACATCAGCATGCCGTTTAACGAC	22	CP046744	Vibrio cholerae strain 3569-08 chromosome 1, complete sequence	No CDS info in file	2969890	2019-12-18	2008-09-06	USA: Louisiana	GTCGTTAAACGGCATGCTGATGTGGTTGTACCA	A	2524990	2525023	1	1	TTCGTC	ATTCGTC	FALSE
NZ_VSFV01000010	Vibrio cholerae strain N2724 NODE_23, whole genome shotgun sequence	6	TGGTACAACCACATCAGCATGCCGTTTAACGAC	22	CP046744	Vibrio cholerae strain 3569-08 chromosome 1, complete sequence	No CDS info in file	2969890	2019-12-18	2008-09-06	USA: Louisiana	GTCGTTAAACGGCATGCTGATGTGGTTGTACCA	A	2524990	2525023	1	1	TTCGTC	ATTCGTC	FALSE
NZ_VSFV01000010	Vibrio cholerae strain N2724 NODE_23, whole genome shotgun sequence	6	TGGTACAACCACATCAGCATGCCGTTTAACGAC	22	CP045719	Vibrio cholerae O395 chromosome 2, complete genome	phage tail protein	3026110	2019-11-09	2016-10	Norway	GTCGTTAAACGGCATGCTGATGTGGTTGTACCA	A	714874	714907	1	1	TTCGTC	ATTCGTC	FALSE
NZ_VSFV01000010	Vibrio cholerae strain N2724 NODE_23, whole genome shotgun sequence	6	TGGTACAACCACATCAGCATGCCGTTTAACGAC	22	CP045719	Vibrio cholerae O395 chromosome 2, complete genome	phage tail protein	3026110	2019-11-09	2016-10	Norway	GTCGTTAAACGGCATGCTGATGTGGTTGTACCA	A	778805	778838	1	1	TTCGTC	ATTCGTC	FALSE
NZ_VSFV01000010	Vibrio cholerae strain N2724 NODE_23, whole genome shotgun sequence	6	TGGTACAACCACATCAGCATGCCGTTTAACGAC	22	CP045719	Vibrio cholerae O395 chromosome 2, complete genome	phage tail protein	3026110	2019-11-09	2016-10	Norway	GTCGTTAAACGGCATGCTGATGTGGTTGTACCA	A	714874	714907	1	1	TTCGTC	ATTCGTC	FALSE
NZ_VSFV01000010	Vibrio cholerae strain N2724 NODE_23, whole genome shotgun sequence	6	TGGTACAACCACATCAGCATGCCGTTTAACGAC	22	CP045719	Vibrio cholerae O395 chromosome 2, complete genome	phage tail protein	3026110	2019-11-09	2016-10	Norway	GTCGTTAAACGGCATGCTGATGTGGTTGTACCA	A	778805	778838	1	1	TTCGTC	ATTCGTC	FALSE
NZ_VSFV01000010	Vibrio cholerae strain N2724 NODE_23, whole genome shotgun sequence	6	TGGTACAACCACATCAGCATGCCGTTTAACGAC	22	CP013313	Vibrio cholerae strain E9120 chromosome 1, complete sequence	tail sheath protein	2961701	2016-11-30	1961	Indonesia	GTCGTTAAACGGCATGCTGATGTGGTTGTACCA	A	606859	606892	1	1	TTCGTC	ATTCGTC	FALSE
NZ_VSFV01000010	Vibrio cholerae strain N2724 NODE_23, whole genome shotgun sequence	6	TGGTACAACCACATCAGCATGCCGTTTAACGAC	22	CP013307	Vibrio cholerae strain E506 chromosome 1, complete sequence	tail sheath protein	2969901	2016-11-30	1974	USA	GTCGTTAAACGGCATGCTGATGTGGTTGTACCA	A	2409205	2409238	1	1	TTCGTC	ATTCGTC	FALSE
NZ_VSFV01000010	Vibrio cholerae strain N2724 NODE_23, whole genome shotgun sequence	6	TGGTACAACCACATCAGCATGCCGTTTAACGAC	22	CP016383	Vibrio mimicus strain SCCF01 chromosome 1, complete sequence	phage tail protein	3213040	2016-10-18	2013-08-26	China: Sichuan	GTCGTTAAACGGCATGCTGATGTGGTTGTACCA	A	266648	266681	1	1	TTCGTC	ATTCGTC	FALSE
NZ_VSFV01000010	Vibrio cholerae strain N2724 NODE_23, whole genome shotgun sequence	6	TGGTACAACCACATCAGCATGCCGTTTAACGAC	22	CP016383	Vibrio mimicus strain SCCF01 chromosome 1, complete sequence	phage tail protein	3213040	2016-10-18	2013-08-26	China: Sichuan	GTCGTTAAACGGCATGCTGATGTGGTTGTACCA	A	2365183	2365216	1	1	TTCGTC	ATTCGTC	FALSE
NZ_VSFV01000010	Vibrio cholerae strain N2724 NODE_23, whole genome shotgun sequence	6	TGGTACAACCACATCAGCATGCCGTTTAACGAC	22	CP016324	Vibrio cholerae 2740-80 chromosome 1, complete sequence	phage tail protein	2987030	2016-07-11	N/A	N/A	GTCGTTAAACGGCATGCTGATGTGGTTGTACCA	A	287428	287461	1	1	TTCGTC	ATTCGTC	FALSE
NZ_VSFV01000010	Vibrio cholerae strain N2724 NODE_23, whole genome shotgun sequence	6	TGGTACAACCACATCAGCATGCCGTTTAACGAC	22	CP010812	Vibrio cholerae strain 10432-62, complete genome	phage tail sheath family protein	4077462	2015-05-28	1962	Philippines	GTCGTTAAACGGCATGCTGATGTGGTTGTACCA	A	1700302	1700335	1	1	TTCGTC	ATTCGTC	FALSE
NZ_VSFV01000010	Vibrio cholerae strain N2724 NODE_23, whole genome shotgun sequence	6	TGGTACAACCACATCAGCATGCCGTTTAACGAC	22	CP001235	Vibrio cholerae O395 chromosome I, complete sequence	Mu-like prophage FluMu tail sheath protein	3024078	2014-01-31	N/A	N/A	GTCGTTAAACGGCATGCTGATGTGGTTGTACCA	A	1243801	1243834	1	1	TTCGTC	ATTCGTC	FALSE
NZ_VSFV01000010	Vibrio cholerae strain N2724 NODE_23, whole genome shotgun sequence	6	TGGTACAACCACATCAGCATGCCGTTTAACGAC	22	CP001235	Vibrio cholerae O395 chromosome I, complete sequence	Mu-like prophage FluMu tail sheath protein	3024078	2014-01-31	N/A	N/A	GTCGTTAAACGGCATGCTGATGTGGTTGTACCA	A	1307732	1307765	1	1	TTCGTC	ATTCGTC	FALSE
NZ_VSFV01000010	Vibrio cholerae strain N2724 NODE_23, whole genome shotgun sequence	6	TGGTACAACCACATCAGCATGCCGTTTAACGAC	22	CP000627	Vibrio cholerae O395 chromosome 1, complete sequence	bacteriophage Mu tail sheath protein (GpL)	3024069	2019-03-11	N/A	N/A	GTCGTTAAACGGCATGCTGATGTGGTTGTACCA	A	712382	712415	1	1	TTCGTC	ATTCGTC	FALSE
NZ_VSFV01000010	Vibrio cholerae strain N2724 NODE_23, whole genome shotgun sequence	6	TGGTACAACCACATCAGCATGCCGTTTAACGAC	22	CP000627	Vibrio cholerae O395 chromosome 1, complete sequence	bacteriophage Mu tail sheath protein (GpL)	3024069	2019-03-11	N/A	N/A	GTCGTTAAACGGCATGCTGATGTGGTTGTACCA	A	776313	776346	1	1	TTCGTC	ATTCGTC	FALSE
NZ_VSFV01000010	Vibrio cholerae strain N2724 NODE_23, whole genome shotgun sequence	6	TGGTACAACCACATCAGCATGCCGTTTAACGAC	22	LT897798	Vibrio cholerae isolate Vibrio cholerae str. BC1071 genome assembly, chromosome: II	Mu-like prophage tail sheath protein gpL	1217808	2017-12-20	N/A	N/A	GTCGTTAAACGGCATGCTGATGTGGTTATACCA	A	118217	118250	1	0.969697	TTCGTC	ATTCGTC	FALSE
NZ_VSFV01000010	Vibrio cholerae strain N2724 NODE_23, whole genome shotgun sequence	8	TGACCCGAGAAGCTAAACTCATCTTGCGTTTGT	22	KP795616	Enterovibrio sp. FF_113 m092-contig1 genomic sequence	Target: [], Upstream: Transcriptional regulator, Downstream: Phage tail fiber protein	37597	2019-11-18	2014-09-10	N/A	ACAAACGCAAGATGAGTTTAGCTTCTCGGGTCA	A	30078	30111	1	1	TTGACT	ATTGACT	FALSE
NZ_VSFV01000010	Vibrio cholerae strain N2724 NODE_23, whole genome shotgun sequence	9	TCGACTACCAAGCCCGCCTGTTAGGTATTGAAG	22	CP014042	Vibrio mimicus strain FDAARGOS_112 chromosome 1, complete sequence	Target: hypothetical protein, Upstream: phage tail protein, Downstream: phage tail protein	1347652	2019-09-30	N/A	USA:LA	CTTCAATACCTAACAGGCGGGCTTGGTAGTCGA	A	607469	607502	1	1	TTTGCC	ATTTGCC	FALSE
NZ_VSFV01000010	Vibrio cholerae strain N2724 NODE_23, whole genome shotgun sequence	9	TCGACTACCAAGCCCGCCTGTTAGGTATTGAAG	22	CP046819	Vibrio metoecus strain 2011V-1015 chromosome 2, complete sequence	No CDS info in file	1182052	2019-12-18	2010-11-09	USA: California	CTTCAATACCGAACAGGCGGGCTTGGTAGTCGA	A	798384	798417	1	0.969697	TTTGCC	ATTTGCC	FALSE
NZ_VSFV01000010	Vibrio cholerae strain N2724 NODE_23, whole genome shotgun sequence	9	TCGACTACCAAGCCCGCCTGTTAGGTATTGAAG	22	CP046819	Vibrio metoecus strain 2011V-1015 chromosome 2, complete sequence	No CDS info in file	1182052	2019-12-18	2010-11-09	USA: California	CTTCAATACCGAACAGGCGGGCTTGGTAGTCGA	A	798384	798417	1	0.969697	TTTGCC	ATTTGCC	FALSE
NZ_VSFV01000010	Vibrio cholerae strain N2724 NODE_23, whole genome shotgun sequence	9	TCGACTACCAAGCCCGCCTGTTAGGTATTGAAG	22	AY147032	Bacteriophage Ch457 ORF35 and ORF36 genes, complete cds	ORF35	2614	2002-11-27	N/A	N/A	CTTCAATACCTAACAGGCGGGCTTGATAGTCGA	A	472	505	1	0.969697	TTTGCC	ATTTGCC	FALSE
NZ_VSFV01000010	Vibrio cholerae strain N2724 NODE_23, whole genome shotgun sequence	9	TCGACTACCAAGCCCGCCTGTTAGGTATTGAAG	22	CP046840	Vibrio cholerae strain F9993 chromosome 1, complete sequence	No CDS info in file	3082401	2019-12-18	N/A	N/A	CTTCAATACCCAACAAGCGGGCTTGGTAGTCGA	A	2461597	2461630	1	0.939394	TTTGCC	ATTTGCC	FALSE
NZ_VSFV01000010	Vibrio cholerae strain N2724 NODE_23, whole genome shotgun sequence	9	TCGACTACCAAGCCCGCCTGTTAGGTATTGAAG	22	CP046840	Vibrio cholerae strain F9993 chromosome 1, complete sequence	No CDS info in file	3082401	2019-12-18	N/A	N/A	CTTCAATACCCAACAAGCGGGCTTGGTAGTCGA	A	2461597	2461630	1	0.939394	TTTGCC	ATTTGCC	FALSE
NZ_VSFV01000010	Vibrio cholerae strain N2724 NODE_23, whole genome shotgun sequence	9	TCGACTACCAAGCCCGCCTGTTAGGTATTGAAG	22	CP046750	Vibrio cholerae strain 2015V-1118 chromosome 2, complete sequence	No CDS info in file	1102732	2019-12-18	2015-08-06	USA: Texas	CTTCAATACCCAACAAGCGGGCTTGGTAGTCGA	A	178213	178246	1	0.939394	TTTGCC	ATTTGCC	FALSE
NZ_VSFV01000010	Vibrio cholerae strain N2724 NODE_23, whole genome shotgun sequence	9	TCGACTACCAAGCCCGCCTGTTAGGTATTGAAG	22	CP046750	Vibrio cholerae strain 2015V-1118 chromosome 2, complete sequence	No CDS info in file	1102732	2019-12-18	2015-08-06	USA: Texas	CTTCAATACCCAACAAGCGGGCTTGGTAGTCGA	A	178213	178246	1	0.939394	TTTGCC	ATTTGCC	FALSE
NZ_VSFV01000010	Vibrio cholerae strain N2724 NODE_23, whole genome shotgun sequence	9	TCGACTACCAAGCCCGCCTGTTAGGTATTGAAG	22	CP024162	Vibrio cholerae strain E7946 chromosome 1, complete sequence	phage tail protein	2992571	2017-11-03	1978	Bahrain	CTTCAATACCCAACAAGCGGGCTTGGTAGTCGA	A	2338318	2338351	1	0.939394	TTTGCC	ATTTGCC	FALSE
NZ_VSFV01000010	Vibrio cholerae strain N2724 NODE_23, whole genome shotgun sequence	9	TCGACTACCAAGCCCGCCTGTTAGGTATTGAAG	22	CP013318	Vibrio cholerae strain NCTC5395 chromosome 2, complete sequence	Target: hypothetical protein, Upstream: tail protein, Downstream: phage tail protein	1188831	2016-11-30	1938	Iraq	CTTCAATACCCAACAAGCGGGCTTGGTAGTCGA	A	242327	242360	1	0.939394	TTTGCC	ATTTGCC	FALSE
NZ_VSFV01000010	Vibrio cholerae strain N2724 NODE_23, whole genome shotgun sequence	9	TCGACTACCAAGCCCGCCTGTTAGGTATTGAAG	22	CP013309	Vibrio cholerae strain E1162 chromosome 1, complete sequence	Tail fiber protein	2996535	2016-11-30	1962	China:Shanghai	CTTCAATACCCAACAAGCGGGCTTGGTAGTCGA	A	2596778	2596811	1	0.939394	TTTGCC	ATTTGCC	FALSE
NZ_VSFV01000010	Vibrio cholerae strain N2724 NODE_23, whole genome shotgun sequence	9	TCGACTACCAAGCCCGCCTGTTAGGTATTGAAG	22	CP013305	Vibrio cholerae strain CRC1106 chromosome 1, complete sequence	hypothetical protein - No nearby annotated ORFs	2999012	2016-11-30	1962	India	CTTCAATACCCAACAAGCGGGCTTGGTAGTCGA	A	2344796	2344829	1	0.939394	TTTGCC	ATTTGCC	FALSE
NZ_VSFV01000010	Vibrio cholerae strain N2724 NODE_23, whole genome shotgun sequence	9	TCGACTACCAAGCCCGCCTGTTAGGTATTGAAG	22	CP013303	Vibrio cholerae strain CRC711 chromosome 1, complete sequence	putative tail fiber protein	2993255	2016-11-30	1964	India	CTTCAATACCCAACAAGCGGGCTTGGTAGTCGA	A	2344769	2344802	1	0.939394	TTTGCC	ATTTGCC	FALSE
[truncated: 1,954 more rows]
